# Supplementary material for: The Initiator Methionine tRNA Drives Secretion of Type II Collagen from Stromal Fibroblasts to Promote Tumor Growth and Angiogenesis
Source: Curr Biol. 2016 Mar 21;26(6):755–65. doi: 10.1016/j.cub.2016.01.045 (PMC4819511; doi:10.1016/j.cub.2016.01.045)
Supplement: Table S1. SILAC Comparison of the Cellular Proteome between iMEF-Vector and iMEF-tRNAi Met Cells, Related to Figure 4 — iMEF-vector and iMEF-tRNAi Met cells were labelled with light (Arg0/Lys0) and heavy amino acids (Arg10/Lys8). In the case of the forward experiment (column G) iMEF-vector cells were labelled with light amino acids, and iMEF-tRNAi Met cells with heavy amino acids, while in the reverse experiment (column H) iMEF-vector cells were labelled with heavy amino acids and iMEF-tRNAi Met cells with light amino acids. Cellular proteins were analysed on an Orbitrap Elite mass spectrometer. Data were searched and quantified against Swissprot MOUSE using MaxQuant. Please see Excel spreadsheet. [file mmc2.xlsx]

## Sheet: RESULTS
	Table S1.
id	Majority protein IDs	Protein names	Gene names	Mol. wgt [kDa]		Ratio H/L normalized FWD	Ratio H/L normalized REV
3651	Q6GU68	Immunoglobulin superfamily containing leucine-rich repeat protein	Islr	45.614		2.90091	2.87313
2180	P28481-2;P28481-7;P28481-6;P28481-5;P28481-4;P28481-1;P28481	Collagen alpha-1(II) chain;Collagen alpha-1(II) chain;Chondrocalcin	Col2a1	131.86		2.81691	2.38579
4083	Q811W2	Cytochrome P450 26B1	Cyp26b1	57.375		2.63094	2.80148
2695	P70180	Atrial natriuretic peptide receptor 3	Npr3	59.807		2.60637	2.61901
6718	Q9WVH6	Angiopoietin-4	Angpt4	57.805		2.59488	3.63386
2166	P27090	Transforming growth factor beta-2;Latency-associated peptide	Tgfb2	47.588		2.25924	2.61326
3449	Q61245-2;Q61245	Collagen alpha-1(XI) chain	Col11a1	171.4		2.0398	2.34938
2049	P14602;P14602-2;D3YZ06;P14602-3	Heat shock protein beta-1	Hspb1	23.014		1.95817	2.33388
6511	Q9JM58	Cytokine receptor-like factor 1	Crlf1	46.661		1.90743	1.82357
6526	Q9QUN9	Dickkopf-related protein 3	Dkk3	38.387		1.85715	2.12734
2203	P30561;Q3U5D9	Aryl hydrocarbon receptor	Ahr	95.016		1.82151	1.76479
2096	P18872-2;P18872;D3Z2M7	Guanine nucleotide-binding protein G(o) subunit alpha	Gnao1	40.036		1.7737	1.55928
860	E9PX70;Q60847-2;Q60847-5;Q60847;J3KMS9;Q60847-4;Q60847-3	Collagen alpha-1(XII) chain	Col12a1	333.73		1.70381	1.76621
4632	Q8CG71	Prolyl 3-hydroxylase 2	Leprel1	80.153		1.67455	1.55317
6571	Q9QYR9;O55137	Acyl-coenzyme A thioesterase 2, mitochondrial;Acyl-coenzyme A thioesterase 1	Acot2;Acot1	49.656		1.66853	1.71421
4591	Q8CCK0	Core histone macro-H2A.2	H2afy2	40.092		1.61894	1.75687
3990	Q80UW2	F-box only protein 2	Fbxo2	33.676		1.61655	1.72194
1853	O70583-2;O70583;O70583-3;B1AV01;B1AUZ9;Q6PD02	Midline-1	Mid1	74.959		1.61103	1.77187
1831	O70423;O70423-2;A2A4I8	Membrane primary amine oxidase	Aoc3	84.533		1.6098	2.10339
3527	Q62273;E9PZ06;F8WI08	Sulfate transporter	Slc26a2	81.603		1.5365	1.91441
1856	O88200	C-type lectin domain family 11 member A	Clec11a	36.451		1.52587	2.11848
2441	P54818	Galactocerebrosidase	Galc	77.256		1.4861	1.26878
5550	Q99MQ1;G3X8S6;Q99MQ1-2	Protein bicaudal C homolog 1	Bicc1	105.04		1.44589	1.2513
2041	P14094	Sodium/potassium-transporting ATPase subunit beta-1	Atp1b1	35.194		1.43296	1.4837
2349	P48759	Pentraxin-related protein PTX3	Ptx3	41.811		1.38957	1.25357
2936	Q2PZL6	Protocadherin Fat 4	Fat4	540.31		1.3878	1.56461
1053	E9Q7M2		Tsc22d2	78.196		1.36081	1.86565
3269	Q5FWI3	Transmembrane protein 2	Tmem2	153.8		1.33342	1.49346
126	A2AKD7;Q61234	Alpha-1-syntrophin	Snta1	53.282		1.33319	1.20819
4997	Q8R5F7;Q8R5F7-2	Interferon-induced helicase C domain-containing protein 1	Ifih1	115.97		1.28659	1.28641
2909	Q08091;Q08091-2	Calponin-1	Cnn1	33.355		1.28357	1.25281
1143	E9QM38;P55012	Solute carrier family 12 member 2	Slc12a2	130.67		1.2787	1.45293
2004	P10630;P10630-2;Q8BTU6;E9Q561	Eukaryotic initiation factor 4A-II	Eif4a2	46.402		1.23254	1.45076
4766	Q8K1S3-2;Q8K1S3	Netrin receptor UNC5B	Unc5b	102.45		1.23076	1.2947
4301	Q8BNE1-2;Q8BNE1;Q8BNE1-3	Protein FAM115A	Fam115a	102.5		1.22743	1.33646
4176	Q8BHC9	Alpha-(1,3)-fucosyltransferase 11	Fut11	55.532		1.20902	1.52073
6695	Q9WV34;Q9WV34-2	MAGUK p55 subfamily member 2	Mpp2	61.554		1.20696	1.58567
2238	P35441;Q80YQ1	Thrombospondin-1	Thbs1	129.65		1.20633	1.44222
4232	Q8BJW6;Q8BJW6-2	Eukaryotic translation initiation factor 2A	Eif2a	64.403		1.19106	1.22479
1019	E9Q668;O08665	Semaphorin-3A	Sema3a	78.543		1.1884	1.07327
3499	Q62000	Mimecan	Ogn	34.012		1.17562	1.55584
6320	Q9EQ20	Methylmalonate-semialdehyde dehydrogenase [acylating], mitochondrial	Aldh6a1	57.915		1.16536	1.55106
2756	P81117	Nucleobindin-2;Nesfatin-1	Nucb2	50.304		1.14913	1.23324
1240	F6TLV3;Q8BX90	Fibronectin type-III domain-containing protein 3A	Fndc3a	127.14		1.14594	1.40476
829	E9PVP1		Aim1	184.73		1.1354	1.3767
3197	Q3V1M1	Immunoglobulin superfamily member 10	Igsf10	285.59		1.10454	1.09302
5122	Q8VHK9	Probable ATP-dependent RNA helicase DHX36	Dhx36	113.88		1.08284	1.15146
1206	F2Z4A3		Fat1	506.26		1.06357	1.07829
2609	P62342	Selenoprotein T	Selt	22.31		1.05679	0.972337
4332	Q8BRV5	Uncharacterized protein KIAA1671	Kiaa1671	34.668		1.04663	1.18915
4914	Q8R2G6	Coiled-coil domain-containing protein 80	Ccdc80	107.61		1.01357	1.22844
2200	P30412	Peptidyl-prolyl cis-trans isomerase C	Ppic	22.794		1.00267	1.15165
4998	Q8R5H1;Q8R5H1-5;Q8R5H1-2	Ubiquitin carboxyl-terminal hydrolase 15	Usp15	112.32		0.995955	1.01159
2015	P11087;P11087-2	Collagen alpha-1(I) chain	Col1a1	138.03		0.992986	1.18873
6386	Q9ET54-4;Q9ET54-6;Q9ET54;Q9ET54-3;Q9ET54-5;Q9ET54-2;D3Z1J5	Palladin	Palld	108.29		0.894604	0.864912
1857	O88207	Collagen alpha-1(V) chain	Col5a1	183.67		0.86995	1.06988
2853	Q01149	Collagen alpha-2(I) chain	Col1a2	129.56		0.85814	1.11638
1033	E9Q6R7		Utrn	392.7		0.771209	0.838486
5300	Q91ZJ5;Q91ZJ5-2	UTP--glucose-1-phosphate uridylyltransferase	Ugp2	56.979		0.736821	0.80493
2100	P19324	Serpin H1	Serpinh1	46.533		0.732313	0.743738
3111	Q61879;Q3UH59;Q5SV64	Myosin-10	Myh10	228.99		0.692606	0.762289
4131	Q8BGQ7	Alanine--tRNA ligase, cytoplasmic	Aars	106.91		0.565305	0.676388
1957	P06745;F6SAC3	Glucose-6-phosphate isomerase	Gpi;Gm1840	62.766		-0.672359	-0.655535
1961	P07091;D3YUT9	Protein S100-A4	S100a4	11.721		-0.694415	-0.660837
3393	Q60854;F8WIV2;K7E6F1	Serpin B6	Serpinb6;Serpinb6a	42.598		-0.779893	-0.789354
2347	P48722;P48722-2;E0CY23	Heat shock 70 kDa protein 4L	Hspa4l	94.381		-0.815275	-0.904734
6704	Q9WV91	Prostaglandin F2 receptor negative regulator	Ptgfrn	98.72		-0.910773	-1.0082
947	E9Q1Y3;E9Q414	Apolipoprotein B-100;Apolipoprotein B-48	Apob	503.9		-0.912157	2.10569
2375	P50431;G3UZ26;G3UYY1	Serine hydroxymethyltransferase, cytosolic;Serine hydroxymethyltransferase	Shmt1	52.6		-0.912266	-0.930321
1947	P04184	Thymidine kinase, cytosolic	Tk1	25.776		-0.954948	-0.976877
4282	Q8BMD8	Calcium-binding mitochondrial carrier protein SCaMC-1	Slc25a24	52.901		-0.971544	-1.07108
3577	Q64314-2;Q64314	Hematopoietic progenitor cell antigen CD34	Cd34	35.262		-0.974064	-0.998484
1634	O08532-2;O08532;O08532-3;O08532-5;E9Q1X8;O08532-4	Voltage-dependent calcium channel subunit alpha-2/delta-1;Voltage-dependent calcium channel subunit alpha-2-1;Voltage-dependent calcium channel subunit delta-1	Cacna2d1	122.52		-0.983532	-1.19447
2700	P70202	Latexin	Lxn	25.492		-0.986816	-1.02517
5250	Q91XU0;Q91XU0-2	ATPase WRNIP1	Wrnip1	71.793		-0.99634	-1.04012
3233	Q505D1	Serine/threonine-protein phosphatase 6 regulatory ankyrin repeat subunit A	Ankrd28	112.9		-0.996916	-0.961327
4076	Q810S1;F6SD17	Coiled-coil domain-containing protein 109B	Ccdc109b	39.799		-1.00153	-0.985282
1008	E9Q5E1;Q80TF3	Protocadherin-19	Pcdh19	120.82		-1.00214	-2.02428
3582	Q64378	Peptidyl-prolyl cis-trans isomerase FKBP5	Fkbp5	50.966		-1.00738	-1.11863
767	E0CXK9;Q9CQ73;E0CX59		Pkp2	52.491		-1.03842	-0.972105
2054	P14873	Microtubule-associated protein 1B;MAP1B heavy chain;MAP1 light chain LC1	Map1b	270.25		-1.08632	-1.09079
756	P82343-2;D6RHA2;P82343	N-acylglucosamine 2-epimerase	Renbp	47.984		-1.10603	-1.07875
1202	F2Z3U3;F2Z4B7;G5E867;F2Z408		Raph1	66.973		-1.11001	-1.01157
1995	P0CW02;P0CW03	Lymphocyte antigen 6C1;Lymphocyte antigen 6C2	Ly6c1;Ly6c2	14.192		-1.11188	-1.14444
2070	P16460;J3QNG0	Argininosuccinate synthase	Ass1;Gm5424	46.584		-1.13185	-1.09437
1648	O08736;D6RCG7	Caspase-12	Casp12	47.853		-1.14203	-1.06915
2077	P17095	High mobility group protein HMG-I/HMG-Y	Hmga1	11.614		-1.15338	-1.08896
5988	Q9D154	Leukocyte elastase inhibitor A	Serpinb1a	42.574		-1.17498	-1.17722
3487	Q61739-2;Q61739;F6VSK8	Integrin alpha-6;Integrin alpha-6 heavy chain;Integrin alpha-6 light chain	Itga6	119.6		-1.17788	-1.16047
3140	Q3ULB1;Q921W7;P47226-2;P47226	Testin	Tes	46.586		-1.18948	-0.930548
6646	Q9R226	KH domain-containing, RNA-binding, signal transduction-associated protein 3	Khdrbs3	38.807		-1.20826	-1.31487
6083	Q9D6N1	Carbonic anhydrase 13	Ca13	29.522		-1.22996	-1.14561
1125	E9QKL6;P15092-2;P15092	Interferon-activable protein 204	Ifi204	69.437		-1.25739	-1.20232
3248	Q570Y9;Q570Y9-2;Q570Y9-3;B2ZRS5	DEP domain-containing mTOR-interacting protein	Deptor	46.119		-1.26088	-0.934781
1476	P06802-2;G3X9S2;P06802	Ectonucleotide pyrophosphatase/phosphodiesterase family member 1;Alkaline phosphodiesterase I;Nucleotide pyrophosphatase	Enpp1	103.08		-1.28557	-1.73292
6601	Q9R002	Interferon-activable protein 202	Ifi202	50.466		-1.30679	-1.50802
111	A2AIH8;Q9D711	Pirin	Pir	27.942		-1.3293	-1.40387
3585	Q64435;K9J7B2;D3YZE6;D3Z7G0;D3YZ96;Q62452;B2RT14;E9PXN7;D3Z748;Q6ZQM8;P70691;Q63886	UDP-glucuronosyltransferase 1-6;UDP-glucuronosyltransferase 1-9;UDP-glucuronosyltransferase 1-7C;UDP-glucuronosyltransferase 1-2;UDP-glucuronosyltransferase 1-1	Ugt1a6;Ugt1a6b;Ugt1a6a;Ugt1a10;Ugt1a7c;Ugt1a9;Ugt1a5;Ugt1a8;Ugt1a2;Ugt1a1	60.438		-1.33858	-1.2318
1497	G5E895;D3Z494		Akr1b10	35.848		-1.42407	-1.29343
2138	P24472	Glutathione S-transferase A4	Gsta4	25.564		-1.43776	-1.49421
1446	Q9QZL0;G3X8V8;E9PZP3	Receptor-interacting serine/threonine-protein kinase 3	Ripk3	53.336		-1.45229	-1.3151
2306	P45377	Aldose reductase-related protein 2	Akr1b8	36.12		-1.52995	-1.5637
3724	Q6P5H2-2;Q6P5H2	Nestin	Nes	201.77		-1.54612	-1.46158
6749	Q9Z0U1	Tight junction protein ZO-2	Tjp2	131.28		-1.57889	-1.28741
4844	Q8K4Q8	Collectin-12	Colec12	81.303		-1.62785	-1.87346
844	E9PWQ3;J3QQ16;D3YWD1		Col6a3	353.93		-1.68219	-1.75502
2786	P97333	Neuropilin-1	Nrp1	103		-1.72585	-1.28161
2104	P19788	Matrix Gla protein	Mgp	12.359		-1.78334	-1.56062
2120	P21981	Protein-glutamine gamma-glutamyltransferase 2	Tgm2	77.06		-1.8221	-1.19005
2952	Q3TBT3;Q3TBT3-3;Q3TBT3-2	Stimulator of interferon genes protein	Tmem173	42.829		-1.83573	-1.89949
2451	P55288	Cadherin-11	Cdh11	88.111		-1.87303	-1.95858
2348	P48755	Fos-related antigen 1	Fosl1	29.799		-1.88092	-1.29255
903	G3X9T8;Q61147;G3X8Q5;E9PZD8	Ceruloplasmin	Cp	121.08		-1.94125	-1.51091
2912	Q08509;Q3UGL1	Epidermal growth factor receptor kinase substrate 8	Eps8	91.736		-1.94247	-1.84072
2300	P43275	Histone H1.1	Hist1h1a	21.785		-1.96139	-2.01785
1569	P40224-1;P40224;H7BX38	Stromal cell-derived factor 1	Cxcl12	10.032		-1.96652	-1.96251
2127	P22935	Cellular retinoic acid-binding protein 2	Crabp2	15.746		-2.00921	-1.87169
4004	Q80VL1	Tudor and KH domain-containing protein	Tdrkh	62.133		-2.16191	-2.57143
883	G3XA35;Q62059-2;E9PYH0;Q62059;Q62059-4;E9QMK3;Q62059-3;E9QMK2	Versican core protein	Vcan	262.71		-2.24653	-1.80847
2144	P25085-2;A2AIU1;Q3TBV5;P25085	Interleukin-1 receptor antagonist protein	Il1rn	17.995		-2.50685	-3.10222
3275	Q5I2A0;F2Z405;Q80X76	Serine protease inhibitor A3G;Serine protease inhibitor A3F	Serpina3g;Serpina3f	49.021		-2.86029	-3.21726
3580	Q64339	Ubiquitin-like protein ISG15	Isg15	17.897		-3.06359	-2.24738
3572	Q64282	Interferon-induced protein with tetratricopeptide repeats 1	Ifit1	53.737		-3.12784	-2.95462
6000	Q9D1D6	Collagen triple helix repeat-containing protein 1	Cthrc1	26.46		-3.2684	-1.918
1362	P10923;F8WIP8;D3Z4N2	Osteopontin	Spp1	32.459		-3.82795	-1.88272
564	Q61838;D3YW52	Alpha-2-macroglobulin;Alpha-2-macroglobulin 165 kDa subunit;Alpha-2-macroglobulin 35 kDa subunit	A2m;Pzp	165.85		-5.33102	7.4439
1934	P01193	Pro-opiomelanocortin;NPP;Melanotropin gamma;Corticotropin;Melanotropin alpha;Corticotropin-like intermediary peptide;Lipotropin beta;Lipotropin gamma;Melanotropin beta;Beta-endorphin;Met-enkephalin	Pomc	26.707		-6.10661	5.15658
1088	F6VTL9;Q6ZQA0;Q6ZQA0-2;E9Q9L6;F6ZZB1	Neurobeachin-like protein 2	Nbeal2	223.58		3.75403	NaN
3152	Q3UMR0-2;Q3UMR0-3;Q3UMR0	Ankyrin repeat domain-containing protein 27	Ankrd27	110.6		3.3978	NaN
2280	P70396;P40764;P70397;Q64317;P70397-2	Homeobox protein DLX-5;Homeobox protein DLX-2;Homeobox protein DLX-6;Homeobox protein DLX-1	Dlx5;Dlx2;Dlx6;Dlx1	31.396		1.99881	NaN
4980	Q8R4N0	Citrate lyase subunit beta-like protein, mitochondrial	Clybl	37.548		1.72613	1.29619
556	Q6P1G2-2;D3YVU7;D3YVU4;E9QL25;Q6P1G2	Lysine-specific demethylase 2B	Kdm2b	88.004		1.60914	NaN
4426	Q8BXL7;E9PZK7	ADP-ribosylation factor-related protein 1	Arfrp1	22.659		1.56101	0.21424
4339	Q8BSZ2	AP-3 complex subunit sigma-2	Ap3s2	22.017		1.28137	0.983646
3086	Q3UDK1-2;Q3UDK1	TRAF-type zinc finger domain-containing protein 1	Trafd1	63.865		1.27554	0.865779
1157	Q8BH86;E9QMK9;Q8BH86-2	UPF0317 protein C14orf159 homolog, mitochondrial	9030617O03Rik	66.365		1.21537	1.12545
1942	Q9MD82;P03921	NADH-ubiquinone oxidoreductase chain 5	mt-Nd5;Mtnd5	68.474		1.14261	0.671508
3185	Q3UY34	Uncharacterized protein C12orf43 homolog		27.631		1.12882	0.081171
813	F6WBW4;E9PY28;E9PUS2;P58544	BTB/POZ domain-containing protein 1	Btbd2;Btbd1	28.358		1.10956	NaN
6292	Q9DD18-2;Q9DD18	D-tyrosyl-tRNA(Tyr) deacylase 1	Dtd1	22.555		1.09133	0.660315
549	D3Z121;D3YVK1;P15105	Glutamine synthetase	Glul	12.444		1.0554	0.140317
2124	P22777;G5E899	Plasminogen activator inhibitor 1	Serpine1	45.17		1.05214	0.982392
3551	Q62470;Q62470-2;Q62470-3	Integrin alpha-3;Integrin alpha-3 heavy chain;Integrin alpha-3 light chain	Itga3	116.74		0.896155	0.904656
4367	Q8BU85	Methionine-R-sulfoxide reductase B3, mitochondrial	Msrb3	26.832		0.855671	0.731661
2260	P37804	Transgelin	Tagln	22.576		0.693677	0.617853
2011	P10852;G3UWA6	4F2 cell-surface antigen heavy chain	Slc3a2	58.336		0.633571	0.592201
2151	P26040	Ezrin	Ezr	69.406		0.625083	0.628274
5526	Q99LS3;D3Z4T3	Phosphoserine phosphatase	Psph	25.096		0.61372	0.632607
5171	Q91VK1	Basic leucine zipper and W2 domain-containing protein 2	Bzw2	48.063		0.610606	0.558899
4720	Q8K009;D3Z6B9	Mitochondrial 10-formyltetrahydrofolate dehydrogenase	Aldh1l2	101.59		0.579952	0.579318
6690	Q9WUU7	Cathepsin Z	Ctsz	33.996		-0.808336	-0.76511
4256	Q8BKX1;Q8BKX1-4;Q8BKX1-3;B1AZ46;Q8BKX1-2	Brain-specific angiogenesis inhibitor 1-associated protein 2	Baiap2	59.236		-0.852251	-0.886511
5104	Q8VEE1	LIM and cysteine-rich domains protein 1	Lmcd1	40.996		-0.908036	-0.805705
6524	Q9QUJ7-2;Q9QUJ7	Long-chain-fatty-acid--CoA ligase 4	Acsl4	74.338		-0.93316	-0.841087
2001	P10493	Nidogen-1	Nid1	136.54		-0.934703	-0.562377
2686	P68368	Tubulin alpha-4A chain	Tuba4a	49.924		-0.937077	-0.385707
2117	P21550;Q5SX59	Beta-enolase	Eno3	47.024		-0.945971	-0.871607
1695	O35188	Fractalkine;Processed fractalkine	Cx3cl1	42.098		-0.961985	-0.772139
510	D3YTP0;Q8CI59;Q8CI59-2;E9QN92	Metalloreductase STEAP3	Steap3	46.965		-1.18478	-0.819423
6183	Q9DAX9	Amyloid protein-binding protein 2	Appbp2	66.855		-1.26993	NaN
3540	Q62393-3;D3Z637;D3Z125;Q62393-2;E9PUA7;D3Z7X7;Q62393;F8WHQ1;D3Z2U2	Tumor protein D52	Tpd52	21.654		-1.28497	-0.321351
665	D3Z2V4;Q61009	Scavenger receptor class B member 1	Scarb1	56.242		-1.35568	-0.331591
6314	Q9EPR5	VPS10 domain-containing receptor SorCS2	Sorcs2	128.9		-1.39418	-1.08038
3831	Q6ZQ12;Q6ZQ12-2;Q6ZQ12-1	Ninein-like protein	Ninl	157.84		-1.41434	NaN
951	E9Q2A6;Q3UDE9;Q9QVP9;F7CCX1	Protein-tyrosine kinase 2-beta	Ptk2b	111.1		-1.59728	NaN
310	P97504;B1AUL6	Cytoplasmic tyrosine-protein kinase BMX	Bmx	75		-1.86444	0.452234
4700	Q8CJG1;H3BJ70	Protein argonaute-1	Ago1	97.213		-2.02157	NaN
6405	Q9JHZ2	Progressive ankylosis protein	Ankh	54.297		-2.06909	NaN
6576	Q9QZ23	NFU1 iron-sulfur cluster scaffold homolog, mitochondrial	Nfu1	28.567		-2.10532	0.340496
1064	E9Q8F1;Q3UXZ9	Lysine-specific demethylase 5A	Kdm5a	184.85		-2.20085	-0.166844
3905	Q7TN16	Hedgehog-interacting protein	Hhip	78.512		-2.51457	NaN
1358	Q8VEG4;F8WID1	Exonuclease 3-5 domain-containing protein 2	Exd2	56.784		-3.89098	-0.0709388
237	A3KGW5	Probable inactive glycosyltransferase 25 family member 3	Cercam	67.671		NaN	4.03827
4979	Q8R4K8;Q8R4K8-2	Pappalysin-1	Pappa	181.32		NaN	3.41109
1724	O35544	Excitatory amino acid transporter 4	Slc1a6	60.784		NaN	2.73591
1329	Q05909;F8VQD7;E9Q6E7	Receptor-type tyrosine-protein phosphatase gamma	Ptprg	161.24		NaN	1.97177
4556	Q8C7J6		Kctd12b	33.285		NaN	1.89647
919	E9Q0A7;Q4KMM3-3;Q4KMM3-4	Oxidation resistance protein 1	Oxr1	91.741		NaN	1.54587
1756	O35955	Proteasome subunit beta type-10	Psmb10	29.063		NaN	-1.12658
6120	Q9D809		2200002D01Rik	12.123		NaN	-1.13534
6465	Q9JK83-2;Q9JK83	Partitioning defective 6 homolog beta	Pard6b	33.266		NaN	-1.14287
899	E9PZ64;Q61122	NGFI-A-binding protein 1	Nab1	50.774		NaN	-1.70814
6289	Q9DCZ1	GMP reductase 1	Gmpr	37.482		NaN	-2.43523
2032	P12388	Plasminogen activator inhibitor 2, macrophage	Serpinb2	46.291		NaN	-2.65965
4424	Q8BXG3-2;Q8BXG3;F7B458	Intraflagellar transport protein 57 homolog	Ift57	39.503		NaN	-2.76335
4277	Q8BMA3	Connector enhancer of kinase suppressor of ras 3	Cnksr3	61.869		1.13429	0.938542
1998	P10287	Cadherin-3	Cdh3	90.611		1.01157	1.14707
4434	Q9Z191;Q8BY78	Eyes absent homolog 4	Eya4	66.874		0.983167	0.938735
6481	Q9JKS4-3;Q9JKS4;Q9JKS4-4;E9PYJ9;Q9JKS4-2	LIM domain-binding protein 3	Ldb3	70.75		0.982364	1.11404
3533	Q62356	Follistatin-related protein 1	Fstl1	34.554		0.922274	1.17342
318	B1AVY7	Kinesin-like protein KIF16B	Kif16b	150.06		0.914947	1.20171
972	Q7TN75;E9Q3F7;H3BJQ1	Retrotransposon-derived protein PEG10	Peg10	109.85		0.875151	1.7557
6339	Q9ER67		Maged2	65.4		0.872632	1.03457
1072	E9Q8X9;Q80YS6	Actin filament-associated protein 1	Afap1	69.665		0.856388	0.918879
3469	Q61576;A2A4H9	Peptidyl-prolyl cis-trans isomerase FKBP10	Fkbp10	64.697		0.846955	0.969678
1860	O88322	Nidogen-2	Nid2	153.91		0.795185	1.12161
2175	P28028;F6SZ47;P28028-2	Serine/threonine-protein kinase B-raf	Braf	88.779		0.766044	1.25794
2916	Q08890	Iduronate 2-sulfatase	Ids	62.185		0.749148	1.54162
2390	P51655	Glypican-4;Secreted glypican-4	Gpc4	62.586		0.743472	0.941365
1963	Q5NCU4;P07214	SPARC	Sparc	34.322		0.727267	0.897785
1407	G3UXC7		Adamtsl3	189.74		0.719227	1.61994
3915	Q7TPM6-2;Q7TPM6	Fibronectin type III and SPRY domain-containing protein 1	Fsd1	53.679		0.693141	0.916099
2438	P54754	Ephrin type-B receptor 3	Ephb3	109.66		0.659651	0.958
2512	P59222	Scavenger receptor class F member 2	Scarf2	87.87		0.634221	1.44316
2135	P24270	Catalase	Cat	59.795		0.544782	0.70282
593	D3YYD2;Q9D2L9	Protein FAM111A	Fam111a	64.738		-0.219018	-1.29378
2974	Q3TFK5-2;Q3TFK5	G patch domain-containing protein 4	Gpatch4	36.85		-0.517152	-0.93463
5729	Q9CQZ0;Q9CQZ0-2	ORM1-like protein 2	Ormdl2	17.389		-0.574906	-2.37301
2305	P45376	Aldose reductase	Akr1b1	35.732		-0.589094	-0.630405
3085	Q3UDE2	Tubulin--tyrosine ligase-like protein 12	Ttll12	74.042		-0.591114	-0.61711
2848	Q00612;A3KG36	Glucose-6-phosphate 1-dehydrogenase X;Glucose-6-phosphate 1-dehydrogenase	G6pdx	59.262		-0.642369	-0.624054
2222	P33609	DNA polymerase alpha catalytic subunit	Pola1	167.34		-0.658971	-0.848157
2886	Q05769	Prostaglandin G/H synthase 2	Ptgs2	69.012		-0.678603	-1.03605
1974	P08207	Protein S100-A10	S100a10	11.186		-0.685524	-0.725261
5304	Q91ZS8-5;Q91ZS8-3;Q91ZS8-2;Q91ZS8-4;Q91ZS8	Double-stranded RNA-specific editase 1	Adarb1	74.163		-0.717074	-1.01271
6659	Q9WTR5	Cadherin-13	Cdh13	78.185		-0.757623	-1.01927
2296	P43135;D3YYP4	COUP transcription factor 2	Nr2f2	45.571		-0.798642	-1.00223
2029	P12032	Metalloproteinase inhibitor 1	Timp1	22.628		-0.802663	-1.02567
2850	Q6PE80;Q00993	Tyrosine-protein kinase receptor UFO	Axl	97.222		-0.813575	-1.03794
1167	Q9QXS1-2;E9QPE8;Q9QXS1;E9QN87;Q9QXS1-10;E9Q153;Q9QXS1-9;Q9QXS1-12;E9QKX4;Q9QXS1-11;Q9QXS1-5;E9PY96;Q9QXS1-16;Q9QXS1-4;E9QL05;Q9QXS1-14;E9QQ00;Q9QXS1-6;Q9QXS1-7;Q9QXS1-8;E9QK43;Q9QXS1-15;E9Q3W4	Plectin	Plec	533.53		-0.814184	-0.905967
4206	Q8BIJ7	RUN and FYVE domain-containing protein 1	Rufy1	80.376		-0.856293	-1.00108
287	B1ARD6;F6UG04		Slfn9	103.99		-0.868068	-0.983386
3592	Q64516-1;Q64516-2;Q64516;B1ASZ3	Glycerol kinase	Gk;Gyk	57.457		-0.871971	-0.9568
4993	Q8R5A3	Amyloid beta A4 precursor protein-binding family B member 1-interacting protein	Apbb1ip	74.318		-0.872552	-0.944933
3411	Q60991	25-hydroxycholesterol 7-alpha-hydroxylase	Cyp7b1	58.47		-0.963391	-1.95918
3586	Q64437	Alcohol dehydrogenase class 4 mu/sigma chain	Adh7	39.904		-0.994442	-1.09275
588	D3YXZ5;Q91WT8;Q91WT8-2;D3Z113	RNA-binding protein 47	Rbm47	56.868		-1.00332	-1.09126
4069	Q80ZW2	Protein THEM6	Them6	23.802		-1.09129	-1.60046
1802	O55176;O55176-5;O55176-4	E3 ubiquitin-protein ligase Praja-1	Pja1	63.905		-1.19152	-1.42428
4899	Q8R1F6-2;Q8R1F6	Protein HID1	Hid1	88.65		-1.21655	-1.48006
175	Q8C2D3;P70347-2;A2AR76;P70347;P70347-3;A2AR78;P70347-4	TRAF family member-associated NF-kappa-B activator	Tank	47.018		NaN	NaN
308	Q9CWP6;B1AU74	Motile sperm domain-containing protein 2	Mospd2	59.854		NaN	NaN
316	B1AV57;Q8BWR2;B1AV58;Q8BWR2-2	PITH domain-containing protein 1	Pithd1	13.762		NaN	NaN
379	B7ZCF3;Q8BZH0;Q8BZH0-2	Zinc transporter ZIP13	Slc39a13	14.659		NaN	NaN
387	E9QMU1;B7ZNG0-2;J3QNW9;B7ZNG0	Kinesin-like protein KIF7	Kif7	151.54		NaN	NaN
397	Q8K015-2;B8JK51;Q8K015	Centromere protein O	Cenpo	23.604		NaN	NaN
543	D3YV16;Q923S9	Ras-related protein Rab-30	Rab30	20.13		NaN	NaN
560	D3YW26;D3Z4Z0		Tada2b	40.001		NaN	NaN
610	Q9ES30;D3YZ61	Complement C1q tumor necrosis factor-related protein 3	C1qtnf3	26.828		NaN	NaN
747	Q9Z210;D6RFQ2;D6RFR1;D3Z0M4;E9PXK7	Peroxisomal membrane protein 11B	Pex11b	28.709		NaN	NaN
873	E9PY08;P97857	A disintegrin and metalloproteinase with thrombospondin motifs 1	Adamts1	74.659		NaN	NaN
905	Q61179;E9Q8M6;E9PZJ2	Interferon regulatory factor 9	Irf9	44.61		NaN	NaN
921	E9Q0M7;F6TYE6;Q6DFW5		Atp11b	95.317		NaN	NaN
1085	Q6NWV3;Q6NWV3-2;E9Q9G8	Intraflagellar transport protein 122 homolog	Ift122	134.8		NaN	NaN
1288	F7BWT7-2;F7BWT7	Tetraspanin-15	Tspan15	23.361		NaN	NaN
1373	Q8BQR4-2;F8WJE3;Q8BQR4;Q8BQR4-4	KAT8 regulatory NSL complex subunit 2	Kansl2	50.528		NaN	NaN
1514	Q61083;G5E8L8	Mitogen-activated protein kinase kinase kinase 2	Map3k2	69.573		NaN	NaN
2009	P10751	Zinc finger protein 11	Zfp11	75.604		NaN	NaN
2819	P97783	Protein AF1q	Mllt11	10.029		NaN	NaN
2867	Q03137;Q03137-2	Ephrin type-A receptor 4	Epha4	109.81		NaN	NaN
3004	Q3TMV7	Pyridine nucleotide-disulfide oxidoreductase domain-containing protein 1	Pyroxd1	55.591		NaN	NaN
3052	Q3U1T3	Breast cancer metastasis-suppressor 1-like protein	Brms1l	37.657		NaN	NaN
3663	Q6NS60	F-box only protein 41	Fbxo41	94.33		NaN	NaN
3730	Q6P6M7;F6ZFG8;D6RGM2	O-phosphoseryl-tRNA(Sec) selenium transferase	Sepsecs	55.325		NaN	NaN
3924	Q7TQE6	Macoilin	Tmem57	76.088		NaN	NaN
4035	Q80XC6	Protein NRDE2 homolog	Nrde2	133.47		NaN	NaN
4696	Q8CJ96	Ras association domain-containing protein 8	Rassf8	48.103		NaN	NaN
4698	Q8CJF9;Q8CJF8-2;Q8CJF8	Protein argonaute-3;Protein argonaute-4	Ago3;Ago4	97.276		NaN	NaN
4921	Q8R2Q8	Bone marrow stromal antigen 2	Bst2	19.152		NaN	NaN
4925	Q8R2T7	Oxysterol-binding protein	Osbpl10	65.8		NaN	NaN
5136	Q8VIG1;Q8VIG1-2;Q8VIG1-3	RE1-silencing transcription factor	Rest	117.78		NaN	NaN
5237	Q91X96	Guanine nucleotide exchange factor MSS4	Rabif	13.915		NaN	NaN
5260	Q91YI1-2;Q91YI1	Autophagy-related protein 13	Atg13	52.615		NaN	NaN
5366	Q922M5;H3BJN2	Cell division cycle-associated 7-like protein	Cdca7l	50.248		NaN	NaN
5420	Q99J39-2;Q99J39	Malonyl-CoA decarboxylase, mitochondrial	Mlycd	50.766		NaN	NaN
5531	Q99LX5	Multiple myeloma tumor-associated protein 2 homolog	Mmtag2	29.298		NaN	NaN
5916	Q9CZT4-2;Q9CZT4	DNA-directed RNA polymerase III subunit RPC5	Polr3e	76.859		NaN	NaN
5984	Q9D115	Zinc finger protein 706	Znf706	8.4977		NaN	NaN
6161	Q9D938	Transmembrane protein 160	Tmem160	19.587		NaN	NaN
6419	Q9JIE3	Otoraplin	Otor	14.328		NaN	NaN
6613	Q9R0D8	WD repeat-containing protein 54	Wdr54	35.612		NaN	NaN
567	F7D291;D3YWC9;Q6P9S0;F6S054	MTSS1-like protein	Mtss1l	39.01		NaN	1.4248
2965	Q3TDM6;Q8BHT7	Retrograde Golgi transport protein RGP1 homolog	Rgp1	39.678		NaN	1.25501
6246	Q9DC37	Major facilitator superfamily domain-containing protein 1	Mfsd1	51.396		NaN	1.21904
3652	Q6GV12	3-ketodihydrosphingosine reductase	Kdsr	35.955		NaN	1.20809
2460	P56387	Dynein light chain Tctex-type 3	Dynlt3	12.957		NaN	0.994557
3615	Q69ZC8	Uncharacterized protein KIAA1704	Kiaa1704	38.954		NaN	0.837996
178	A2ARI3;A2ARI4	Leucine-rich repeat-containing G-protein coupled receptor 4	Lgr4	101.34		NaN	0.831512
1391	Q9CZR2;G3UWC2;Q0VDM6;O35409	N-acetylated-alpha-linked acidic dipeptidase 2;Glutamate carboxypeptidase 2	Naalad2;Folh1	82.8		NaN	0.829972
6060	Q9D486-2;Q9D486;Q9D486-3	C-Maf-inducing protein	Cmip	76.641		NaN	0.733627
1420	Q64487-3;G3UY75;Q64487-1;Q64487-11;Q64487-9;Q64487-10;Q64487-7;Q64487-8;Q64487-5;Q64487-6;Q64487;Q5SPA9;Q64487-2;G3UYU6;Q64487-12;G3UX60;G3UWK6;E9Q7I7;E9PVW8;B9EJA3	Receptor-type tyrosine-protein phosphatase delta	Ptprd	190.37		NaN	0.700427
4139	Q8BGT6;Q8BGT6-3;Q8BGT6-2	MICAL-like protein 1	Micall1	94.078		NaN	0.656331
4736	Q8K0T4	Katanin p60 ATPase-containing subunit A-like 1	Katnal1	55.164		NaN	0.631131
3158	Q923E4-2;Q3UNI1;Q923E4;F6YAQ3	NAD-dependent protein deacetylase sirtuin-1;SirtT1 75 kDa fragment	Sirt1	59.874		NaN	0.596078
1314	F8VPZ3	Ubiquitin carboxyl-terminal hydrolase	Usp32	181.73		NaN	0.593877
4964	Q8R3Q0	Store-operated calcium entry-associated regulatory factor	Tmem66	35.856		NaN	0.576669
1255	Q8BVI5;F6X4N5;B7ZCB9;B7ZCB8;F7CJY7	Syntaxin-16	Stx16	37.08		NaN	0.565332
3356	Q5XFZ0	UPF0711 protein C18orf21 homolog		24.122		NaN	0.529822
5648	Q9CQC5	Cdc42 effector protein 3	Cdc42ep3	27.686		NaN	0.515336
5519	Q99LL3	Carbohydrate sulfotransferase 12	Chst12	49.398		NaN	0.504796
3970	Q80U56	Late secretory pathway protein AVL9 homolog	Avl9	72.185		NaN	0.501953
697	Q9Z1T6-1;D3Z5N5;Q9Z1T6	1-phosphatidylinositol 3-phosphate 5-kinase	Pikfyve	232.08		NaN	0.463887
2856	Q01705-2;Q01705-4;Q01705-3;Q01705;Q61982	Neurogenic locus notch homolog protein 1;Notch 1 extracellular truncation;Notch 1 intracellular domain;Neurogenic locus notch homolog protein 3;Notch 3 extracellular truncation;Notch 3 intracellular domain	Notch1;Notch3	237.41		NaN	0.456049
808	F6VJI5;Q9CQ33;E9PUQ1;Q9CQ33-2	Leucine-zipper-like transcriptional regulator 1	Lztr1	60.012		NaN	0.454269
3935	Q7TSH2;F7DF70	Phosphorylase b kinase regulatory subunit beta	Phkb	123.89		NaN	0.430509
1177	Q8VDG7;E9QNW6	Platelet-activating factor acetylhydrolase 2, cytoplasmic	Pafah2	43.561		NaN	0.418581
2519	Q3UKP1;P59941;D3YY89	NAD-dependent protein deacetylase sirtuin-6	Sirt6	32.443		NaN	0.414076
1021	E9Q6B2	Coiled-coil domain-containing protein 85C	Ccdc85c	45.333		NaN	0.39973
1312	O35914;F8VPY0	Zinc finger protein basonuclin-1	Bnc1	106.66		NaN	0.393766
3787	Q6PGG2-2;Q6PGG2	GEM-interacting protein	Gmip	93.129		NaN	0.389716
6184	Q9DAY5	UPF0669 protein C6orf120 homolog		20.944		NaN	0.350155
5063	Q8VDI7;F6Z1E7;F6UMH9	Ubiquitin-associated domain-containing protein 1	Ubac1	45.53		NaN	0.346188
4050	Q80Y55;B2KGE3	BSD domain-containing protein 1	Bsdc1	46.952		NaN	0.34529
5198	Q91W63	Nicotinamide riboside kinase 1	Nmrk1	22.303		NaN	0.341629
1038	E9Q704;F8VQA4;P97467	Peptidyl-glycine alpha-amidating monooxygenase;Peptidylglycine alpha-hydroxylating monooxygenase;Peptidyl-alpha-hydroxyglycine alpha-amidating lyase	Pam	97.175		NaN	0.325811
5513	Q99LH9	SH3 domain-binding protein 5-like	Sh3bp5l	43.374		NaN	0.317876
551	D3YVM2;Q9QY73	Transmembrane protein 59	Tmem59	28.592		NaN	0.317301
3113	Q3UH93	Plexin-D1	Plxnd1	211.61		NaN	0.28044
1829	O70405	Serine/threonine-protein kinase ULK1	Ulk1	112.46		NaN	0.267809
1538	H3BJ37;Q8BIG7	Catechol O-methyltransferase domain-containing protein 1	Comtd1	22.215		NaN	0.244873
5319	Q920V1	UDP-GalNAc:beta-1,3-N-acetylgalactosaminyltransferase 1	B3galnt1	39.37		NaN	0.239345
4624	Q8CFJ9	WD repeat-containing protein 24	Wdr24	88.184		NaN	0.237234
4837	Q8K4E0	Alstrom syndrome protein 1 homolog	Alms1	360.21		NaN	0.225211
515	D3YWU4;D3YWA9;D3YTR6;Q8R0G7;D6REG2	Protein spinster homolog 1	Spns1	26.103		NaN	0.219841
5208	Q91WC1;Q91WC1-2	Protection of telomeres protein 1	Pot1	70.862		NaN	0.217843
3114	Q3UHA3	Spatacsin	Spg11	273.93		NaN	0.209461
3174	Q3UUJ4-2;Q3UUJ4-3;Q3UUJ4;B1AR92	STE20-related kinase adapter protein alpha	Strada	42.454		NaN	0.193684
6418	Q9JIB0;D3Z237;G3UW67	Ran guanine nucleotide release factor	Rangrf;Gm10355;Gm4535	20.413		NaN	0.186705
2976	Q3TFQ1;Q3UBW1	SPRY domain-containing protein 7	Spryd7	21.681		NaN	0.173628
364	B2RVL6	Zinc finger CCHC domain-containing protein 24	Zcchc24	26.96		NaN	0.170979
2668	P63168;Q80ZS7	Dynein light chain 1, cytoplasmic	Dynll1;BC048507	10.366		NaN	0.141971
5236	Q91X88-2;Q91X88;Q91X88-3	Protein O-linked-mannose beta-1,2-N-acetylglucosaminyltransferase 1	Pomgnt1	72.067		NaN	0.132515
3630	Q6A085	Zinc finger protein 629	Znf629	96.032		NaN	0.132436
224	A2RSY1-3;A2RSY1-2;A2RSY1	KAT8 regulatory NSL complex subunit 3	Kansl3	82.031		NaN	0.118962
770	E0CXX6;Q3TV65;F7BQ76;F7BJW2	MPN domain-containing protein	Mpnd	49.901		NaN	0.0865381
3407	Q60969-2;Q60969	Serine/threonine/tyrosine-interacting protein	Styx	23.55		NaN	0.0718761
4592	Q8CCM6-2			27.911		NaN	0.0638313
4271	Q8BLR9-2;Q8BLR9	Hypoxia-inducible factor 1-alpha inhibitor	Hif1an	30.424		NaN	0.0614958
6765	Q9Z1E3	NF-kappa-B inhibitor alpha	Nfkbia	35.071		NaN	0.0326839
6088	Q9D6V8	Polyadenylate-binding protein-interacting protein 2	Paip2	14.7		NaN	0.0304572
52	A2A9K3;Q8BMK0	Centrosomal protein of 85 kDa	Cep85	85.097		NaN	0.0191704
1839	O70477	Homeobox protein PKNOX1	Pknox1	47.538		NaN	0.0127227
4772	Q8K211;A8Y5P1	High affinity copper uptake protein 1	Slc31a1	21.961		NaN	0.00439245
5737	Q9CR13	UPF0562 protein C7orf55 homolog		12.694		NaN	0.00226684
263	Q8CFI5;A8Y5T6	Probable proline--tRNA ligase, mitochondrial	Pars2	53.517		NaN	-0.0104934
94	F6YPG3;A2AG36;Q9JJI6;Q562G0	GPI ethanolamine phosphate transferase 3	Pigo	74.655		NaN	-0.0130691
584	D3YXN7;Q8BJU2	Tetraspanin-9	Tspan9	19.106		NaN	-0.0132121
223	A2RSX7;A2RSX7-2;E0CZH0;G3UW53	tRNA wybutosine-synthesizing protein 5	Tyw5	36.632		NaN	-0.0190613
2168	P27600	Guanine nucleotide-binding protein subunit alpha-12	Gna12	44.095		NaN	-0.0221902
704	E9Q0I8;E9Q0I7;D3Z6A7;Q9Z2Y3-3;Q9Z2Y3;Q9Z2Y3-2	Homer protein homolog 1	Homer1	20.75		NaN	-0.0297002
3300	Q5SQM0	Echinoderm microtubule-associated protein-like 6	Eml6	217.94		NaN	-0.0308304
3878	Q791N7;G3UXD3	DNA-directed RNA polymerase I subunit RPA12;DNA-directed RNA polymerase subunit	Znrd1	13.649		NaN	-0.0467006
4177	Q8BHE0	Proline-rich protein 11	Prr11	40.948		NaN	-0.0655722
5764	Q9CRB0;Q8C084	Sorting nexin-24	Snx24;Snx22	19.652		NaN	-0.0771063
1220	F6SIJ4;Q8VHT7;F6RCF6	Transcription factor IIIA	Gtf3a	39.242		NaN	-0.0790197
1554	H3BKY1;H9H9R4;Q9JHJ3	Lysosomal protein NCU-G1	0610031J06Rik	34.764		NaN	-0.0861043
4078	Q811G0-2;Q811G0;F6XSQ3;Q811G0-4	Protein PTHB1	Bbs9	98.459		NaN	-0.101919
3189	Q3UZW7;Q3UZW7-2;Q3UZW7-3;D3YYE2	Protein FAM86A	Fam86a;Fam86	36.94		NaN	-0.1038
5669	Q9CQH8	Ribonuclease P protein subunit p14	Rpp14	13.565		NaN	-0.108759
4918	Q8R2N0;Q8R2N0-2	Thyroid transcription factor 1-associated protein 26	Ccdc59	28.033		NaN	-0.113434
3552	Q62481	Vacuolar protein sorting-associated protein 72 homolog	Vps72	40.783		NaN	-0.1153
6329	Q9EQM6	Microprocessor complex subunit DGCR8	Dgcr8	86.32		NaN	-0.133827
6108	Q9D7K2	CST complex subunit TEN1	Ten1	18.066		NaN	-0.148609
4787	Q8K2C6	NAD-dependent protein deacylase sirtuin-5, mitochondrial	Sirt5	34.134		NaN	-0.151989
3987	Q80US4;Q80US4-3	Actin-related protein 5	Actr5	67.844		NaN	-0.172487
2623	P62746	Rho-related GTP-binding protein RhoB	Rhob	22.123		NaN	-0.190678
5536	Q99M15	Proline-serine-threonine phosphatase-interacting protein 2	Pstpip2	38.948		NaN	-0.195096
1784	O54991	Contactin-associated protein 1	Cntnap1	156.31		NaN	-0.1995
991	Q3TL26;E9Q4A5	Dimethyladenosine transferase 2, mitochondrial	Tfb2m;Gm1818	45.863		NaN	-0.202136
4420	Q8BX80;E9Q017	Cytosolic endo-beta-N-acetylglucosaminidase	Engase	82.944		NaN	-0.212009
5354	Q922B1	O-acetyl-ADP-ribose deacetylase MACROD1	Macrod1	35.294		NaN	-0.228234
5824	Q9CX48;F6QZB1	Zinc finger CCHC domain-containing protein 10	Zcchc10	19.147		NaN	-0.229096
3249	Q571E4	N-acetylgalactosamine-6-sulfatase	Galns	57.673		NaN	-0.244644
847	O35231-2;E9PWU7;O35231	Kinesin-like protein KIFC3	Kifc3	79.739		NaN	-0.245496
4190	Q8BHN5	RNA-binding protein 45	Rbm45	53.324		NaN	-0.249506
5757	Q9CR86;J3QPI4	Calcium-regulated heat stable protein 1	Carhsp1;Gm9791	16.062		NaN	-0.283211
6521	Q9JMK2;Q3TYE1;A8Y2Z9	Casein kinase I isoform epsilon	Csnk1e	47.321		NaN	-0.31371
5774	Q9CRY7	Glycerophosphodiester phosphodiesterase domain-containing protein 1	Gdpd1	35.866		NaN	-0.394953
6154	Q9D8Y8;Q9D8Y8-2	Inhibitor of growth protein 5	Ing5	27.798		NaN	-0.403813
1451	Q3UQ14;G3X904		Zfp275	42.935		NaN	-0.410992
6026	Q9D211	CDKN2AIP N-terminal-like protein	Cdkn2aipnl	13.209		NaN	-0.437441
5244	Q91XE4	Aspartoacylase-2	Acy3	35.286		NaN	-0.479851
4034	Q80XC3;Q80XC3-2	USP6 N-terminal-like protein	Usp6nl	93.572		NaN	-0.48944
4706	Q8JZN7	Mitochondrial Rho GTPase 2	Rhot2	69.07		NaN	-0.516419
535	Q8CIG5;F6ZLN8;Q0P5W1-2;Q0P5W1-3;F8WI64;Q0P5W1;D3YUP0;D3Z5P1	Vacuolar protein sorting-associated protein 8 homolog	Vps8	109.5		NaN	-0.529371
403	G3UW57;G3XA57;B9EID4		Rab11fip2	41.768		NaN	-0.534261
395	Q3UHU5-2;B8JJI7;H3BL83;Q3UHU5-3;Q3UHU5	Protein SOGA2	Soga2	158.85		NaN	-0.576087
5529	Q99LW6-2;Q99LW6	YY1-associated factor 2	Yaf2	7.5476		NaN	-0.6107
5007	Q8VBT6	Apolipoprotein B receptor	Apobr	102.7		NaN	-0.675274
1228	F6RSU6;P52800	Ephrin-B2	Efnb2	23.819		NaN	-0.787683
2882	Q04863;Q8K220	Transcription factor RelB	Relb	60.305		NaN	-1.13862
3381	Q60753	Cardiotrophin-1	Ctf1	21.509		NaN	-1.21456
3597	Q64695;A2AUV5	Endothelial protein C receptor	Procr	27.189		1.16389	NaN
5908	Q9CZK6	Ankyrin repeat and SAM domain-containing protein 3	Anks3	72.081		1.15355	0.92068
1398	G3UZ13;Q8CCA6;G3UWJ0;P14404;G3UZT5	MDS1 and EVI1 complex locus protein EVI1	Mecom	81.733		1.14665	NaN
1830	O70421	Frizzled-1	Fzd1	71.126		1.13179	NaN
830	E9PX60;E9Q5C3;E9PX88;E9PX90;E9Q5C2;E9PXV8;E9Q7C7;E9Q708;E9PX67;E9Q7T0;E9PVU6;E9Q7E8;E9QK53;E9Q7E6;E9Q700;D3Z5M8;D6RJK5;P21803-2;P21803	Fibroblast growth factor receptor;Fibroblast growth factor receptor 2	Fgfr2	78.178		1.12717	1.44375
6600	Q9R001	A disintegrin and metalloproteinase with thrombospondin motifs 5	Adamts5	101.84		1.09045	0.901365
4719	Q8K007	Extracellular sulfatase Sulf-1	Sulf1	100.92		1.05311	NaN
4458	Q8C050-2;Q8C050	Ribosomal protein S6 kinase alpha-5	Rps6ka5	89.514		1.0432	1.27621
3343	Q5SYD0;Q5SYD0-2	Unconventional myosin-Id	Myo1d	116.08		1.02892	0.896872
289	B1ARW4;Q99LY9	NADH dehydrogenase [ubiquinone] iron-sulfur protein 5;NADH dehydrogenase [ubiquinone] iron-sulfur protein 5, N-terminally processed	Ndufs5	10.909		1.02666	0.970215
5502	Q99LC3	NADH dehydrogenase [ubiquinone] 1 alpha subcomplex subunit 10, mitochondrial	Ndufa10	40.603		0.9961	0.892071
339	Q6PDN3;B1B1A8;Q6PDN3-3;Q6PDN3-2	Myosin light chain kinase, smooth muscle;Myosin light chain kinase, smooth muscle, deglutamylated form	Mylk	212.92		0.991826	0.922401
152	A2AP32;Q3UIU2	NADH dehydrogenase [ubiquinone] 1 beta subcomplex subunit 6	Ndufb6	11.741		0.981853	0.724969
328	B1AXZ0;Q80UJ0;Q3UR02;Q60899;Q80Y51;B1AXZ6;B1AXZ4;B1AXZ5;A2A9S3;Q61701-2;A2A9S2;A2A9R8;A2A9R6;Q8BVA9;A2A9S0;Q61701	ELAV-like protein 2;ELAV-like protein 4	Elavl2;Elavl4	38.001		0.941407	0.921937
3891	Q7TMF3	NADH dehydrogenase [ubiquinone] 1 alpha subcomplex subunit 12	Ndufa12	17.086		0.938775	0.923605
575	D3YWT1;D3Z3N4		Hnrnph3	35.181		0.937269	0.719875
5042	Q8VCQ3	Nuclear receptor-binding factor 2	Nrbf2	32.5		0.930094	1.05583
5732	Q9CQZ6	NADH dehydrogenase [ubiquinone] 1 beta subcomplex subunit 3	Ndufb3	11.692		0.929412	0.892848
782	Q6P6I8;E0CYM8		Sirpa	55.986		0.928655	1.00127
5917	Q9CZT5	Vasorin	Vasn	72.26		0.925696	0.931783
1757	O35963	Ras-related protein Rab-33B	Rab33b	25.766		0.916706	0.808134
2188	P28828	Receptor-type tyrosine-protein phosphatase mu	Ptprm	163.65		0.90889	1.09129
2154	P26187	Methylated-DNA--protein-cysteine methyltransferase	Mgmt	22.434		0.901649	0.816418
6076	Q9D6J5;Q3V406;F6VCY0;E9Q9J5	NADH dehydrogenase [ubiquinone] 1 beta subcomplex subunit 8, mitochondrial	Ndufb8	21.876		0.89817	1.00378
1941	Q7JCY6;P03911	NADH-ubiquinone oxidoreductase chain 4	mt-Nd4;Mtnd4	51.881		0.897628	0.789087
3583	Q64429	Cytochrome P450 1B1	Cyp1b1	60.537		0.897163	0.801305
3145	Q3ULZ2	FH2 domain-containing protein 1	Fhdc1	125.37		0.893518	0.977355
3058	Q3U3C9-4;Q3U3C9-3;Q3U3C9;Q3U3C9-2	Genetic suppressor element 1	Gse1	132.3		0.892974	0.781678
4553	Q8C7E7	Starch-binding domain-containing protein 1	Stbd1	36.127		0.891808	-0.129349
5394	Q924D0;D3Z792	Reticulon-4-interacting protein 1, mitochondrial	Rtn4ip1	43.371		0.890019	0.94611
4785	Q8K2B0	Synaptonemal complex protein SC65	Leprel4	51.131		0.887681	0.984417
5006	Q8VBT1	Beta-taxilin	Txlnb	77.206		0.885965	0.794958
1803	O55187-2;O55187	E3 SUMO-protein ligase CBX4	Cbx4	52.532		0.88573	0.728407
6283	Q9DCT2	NADH dehydrogenase [ubiquinone] iron-sulfur protein 3, mitochondrial	Ndufs3	30.149		0.881273	0.869438
2028	P12023;P12023-2;P12023-3	Amyloid beta A4 protein;N-APP;Soluble APP-alpha;Soluble APP-beta;C99;Beta-amyloid protein 42;Beta-amyloid protein 40;C83;P3(42);P3(40);C80;Gamma-secretase C-terminal fragment 59;Gamma-secretase C-terminal fragment 57;Gamma-secretase C-terminal fragment 50;C31	App	86.721		0.874915	0.95646
188	A2AT91;Q91UZ1		Plcb4	100.65		0.873892	0.924563
2838	P99025	GTP cyclohydrolase 1 feedback regulatory protein	Gchfr	9.584		0.869319	0.748723
3061	Q3U3R4-2;Q3U3R4;Q3U3R4-3	Lipase maturation factor 1	Lmf1	65.078		0.868924	1.14861
4829	Q8K3J1	NADH dehydrogenase [ubiquinone] iron-sulfur protein 8, mitochondrial	Ndufs8	24.038		0.868213	0.927716
5650	Q9CQC7	NADH dehydrogenase [ubiquinone] 1 beta subcomplex subunit 4	Ndufb4	15.081		0.868134	0.913026
6277	Q9DCN1;Q9DCN1-2	Peroxisomal NADH pyrophosphatase NUDT12	Nudt12	51.51		0.865285	0.880817
1197	Q9CXZ1;E9QPX3	NADH dehydrogenase [ubiquinone] iron-sulfur protein 4, mitochondrial	Ndufs4	19.784		0.859492	1.03564
1962	P07141-2;P07141;D3Z090;D3YTW1;F6RNW8	Macrophage colony-stimulating factor 1;Processed macrophage colony-stimulating factor 1	Csf1	29.353		0.855192	0.608166
4040	Q80XL6;D3YTQ5	Acyl-CoA dehydrogenase family member 11	Acad11	87.365		0.854794	0.995448
1356	F8WI30;Q9CY18;F7D3B8;F6RSR4	Sorting nexin-7	Snx7	50.878		0.853117	0.854388
5123	Q8VHL1	Histone-lysine N-methyltransferase SETD7	Setd7	40.506		0.846955	0.869913
5871	Q9CYD3	Cartilage-associated protein	Crtap	46.169		0.842456	0.962013
3757	Q6PB93;Q6PB93-2	Polypeptide N-acetylgalactosaminyltransferase 2;Polypeptide N-acetylgalactosaminyltransferase 2 soluble form	Galnt2	64.514		0.839234	0.844329
5725	Q9CQX6		Gm16286	24.767		0.838669	0.580483
5548	Q99MN9;E9Q1J7	Propionyl-CoA carboxylase beta chain, mitochondrial	Pccb	58.408		0.834954	0.873212
6052	Q9D385-2;Q9D385	ADP-ribosylation factor-like protein 2-binding protein	Arl2bp	17.571		0.82171	0.876307
1653	O08791-2;Q6NXL3;O08791	Transcription factor COE3	Ebf3	60.428		0.818278	0.768101
3387	Q60772	Cyclin-dependent kinase 4 inhibitor C	Cdkn2c	18.066		0.809908	0.870836
6307	Q9EPK5;Q9EPK5-2	WW domain-containing transcription regulator protein 1	Wwtr1	43.619		0.798258	0.616459
4216	Q8BJ48;D3Z6C9	N-acetylglucosamine-1-phosphodiester alpha-N-acetylglucosaminidase	Nagpa	56.043		0.798009	NaN
930	E9Q150;Q61062;E9Q967	Segment polarity protein dishevelled homolog DVL-3	Dvl3	76.323		0.795601	0.713923
5460	Q99K90;D3Z216;D3Z564	TGF-beta-activated kinase 1 and MAP3K7-binding protein 2	Tab2	76.441		0.792356	0.887313
5787	Q9CV28;Q9CV28-2	Protein FAM188A	Fam188a	49.612		0.790188	0.788863
3774	Q6PE55	Platelet-derived growth factor receptor-like protein	Pdgfrl	41.927		0.789854	NaN
5211	Q91WD5;D3YXT0;F6RJ83	NADH dehydrogenase [ubiquinone] iron-sulfur protein 2, mitochondrial	Ndufs2	52.625		0.786931	0.759796
3423	Q61048	WW domain-binding protein 4	Wbp4	42.136		0.784588	0.708326
2501	P58774-2	Tropomyosin beta chain	Tpm2	32.957		0.784085	0.879223
4523	Q8C4M7-2;Q8C4M7	Centromere protein U	Mlf1ip	30.268		0.778545	-0.178364
806	E9PUM4;Q71LX4	Talin-2	Tln2	271.66		0.776778	0.815783
5151	Q91V64	Isochorismatase domain-containing protein 1	Isoc1	32.032		0.772646	1.07549
4934	Q8R2Y2-2;Q8R2Y2	Cell surface glycoprotein MUC18	Mcam	66.9		0.772139	0.742893
2271	P39876	Metalloproteinase inhibitor 3	Timp3	24.182		0.767231	0.879409
5261	Q91YJ2	Sorting nexin-4	Snx4	51.777		0.766977	0.733267
5585	Q9CPP6	NADH dehydrogenase [ubiquinone] 1 alpha subcomplex subunit 5	Ndufa5	13.36		0.766892	0.8593
6356	Q9ERS2	NADH dehydrogenase [ubiquinone] 1 alpha subcomplex subunit 13	Ndufa13	16.859		0.766553	0.744246
1972	P08121	Collagen alpha-1(III) chain	Col3a1	138.94		0.765535	0.87546
1895	O88746;Q3UDC3	Target of Myb protein 1	Tom1	54.325		0.764941	0.883928
4402	Q8BWD8;G5E8L1;E0CYC4	Cyclin-dependent kinase 19	Cdk19;Cdk8	56.569		0.759497	0.419121
981	E9Q3V6		2002-09-01	36.978		0.758985	0.0709817
3065	Q3U4G3	Xyloside xylosyltransferase 1	Xxylt1	43.838		0.758303	0.701365
1566	Q6W3F0;H7BX23;Q6W3F0-3;F6R2A2;Q6W3F0-2	Prolyl 4-hydroxylase subunit alpha-3	P4ha3	60.974		0.75745	0.261898
4335	Q8BSI6;E9PUE1	R3H and coiled-coil domain-containing protein 1	R3hcc1	65.751		0.756084	0.72085
2091	P18406	Protein CYR61	Cyr61	41.709		0.748547	0.910231
6723	Q9WVL0	Maleylacetoacetate isomerase	Gstz1	24.275		0.747087	0.887794
1944	P03958	Adenosine deaminase	Ada	39.991		0.745797	0.747681
2445	P55065;A2A5K3;A2A5K4;A2A5K2	Phospholipid transfer protein	Pltp	54.452		0.744506	1.43031
2553	P61226	Ras-related protein Rap-2b	Rap2b	20.504		0.741316	0.552051
1059	Q32ME1;F7AAP4;E9Q828;Q6Q477		Atp2b4	122.29		0.740366	0.861421
5071	Q8VDP3-3;Q8VDP3;Q8VDP3-2;E9PUI4	Protein-methionine sulfoxide oxidase MICAL1	Mical1	116.81		0.739934	0.805711
2408	P52503;D3YW32	NADH dehydrogenase [ubiquinone] iron-sulfur protein 6, mitochondrial	Ndufs6	13.02		0.738206	0.911071
5911	Q9CZN8	Glutamyl-tRNA(Gln) amidotransferase subunit A, mitochondrial	Qrsl1	56.782		0.735955	0.43817
4618	Q8CFD4	Sorting nexin-8	Snx8	52.058		0.734048	0.506066
6253	Q9DC69	NADH dehydrogenase [ubiquinone] 1 alpha subcomplex subunit 9, mitochondrial	Ndufa9	42.525		0.728922	0.774552
6549	Q9QXX4	Calcium-binding mitochondrial carrier protein Aralar2	Slc25a13	74.466		0.728138	0.693948
1490	G5E837		Hcfc2	79.434		0.727528	0.840474
3453	Q61292	Laminin subunit beta-2	Lamb2	196.58		0.724563	0.763048
4075	Q810K9	Glucoside xylosyltransferase 2	Gxylt2	51.478		0.723952	0.607265
3888	Q7TMC8		Fuk	119.27		0.723777	0.805989
4447	Q8BYW9	EGF domain-specific O-linked N-acetylglucosamine transferase	Eogt	61.445		0.722553	0.897517
534	D3YUM1;Q91YT0;D3Z1U9;D3Z0K1	NADH dehydrogenase [ubiquinone] flavoprotein 1, mitochondrial	Ndufv1	49.913		0.720016	0.718925
3467	Q61559	IgG receptor FcRn large subunit p51	Fcgrt	40.092		0.719753	1.0287
3816	Q6XLQ8		Calu	37.117		0.719227	0.686661
2589	P62257;E9Q3U1;J3KMU3;D3Z2I4	Ubiquitin-conjugating enzyme E2 H	Ube2h;Gm2058	20.655		0.714487	0.825466
3509	Q62101	Serine/threonine-protein kinase D1	Prkd1	102.04		0.714048	0.787966
1348	Q08775-3;F8WHN7;E0CZ12;Q08775-5;Q08775-2;Q08775;Q08775-6;E0CY45;E9PUK7;F6TRA6;E0CZC6;Q08775-4;Q08775-7;Q08775-8	Runt-related transcription factor 2	Runx2	55.751		0.713344	0.675996
5405	Q925B0;Q925B0-2	PRKC apoptosis WT1 regulator protein	Pawr	35.908		0.709026	0.753385
2422	P53702	Cytochrome c-type heme lyase	Hccs	30.977		0.70726	0.852954
6257	Q9DCB8	Iron-sulfur cluster assembly 2 homolog, mitochondrial	Isca2	16.718		0.706641	0.491247
6223	Q9DBN5;Q9DBN5-2;Q9DBN5-3	Lon protease homolog 2, peroxisomal	Lonp2	94.525		0.70496	0.845858
5630	Q9CQ54	NADH dehydrogenase [ubiquinone] 1 subunit C2	Ndufc2	14.164		0.702569	0.772579
1435	G3X8Q1		Cabin1	243.17		0.700085	NaN
6644	Q9R1Z8	Vinexin	Sorbs3	82.348		0.695103	0.742193
1684	O35066	Kinesin-like protein KIF3C	Kif3c	89.972		0.693855	0.498423
4247	Q8BKG3	Inactive tyrosine-protein kinase 7	Ptk7	117.53		0.692695	0.770634
229	A3KG01;A3KG02;A3KG00;P54763;P54763-2	Ephrin type-B receptor 2	Ephb2	109.9		0.692249	0.918879
3072	Q3U7U3	F-box only protein 7	Fbxo7	57.648		0.687777	0.948976
6254	Q9DC70	NADH dehydrogenase [ubiquinone] iron-sulfur protein 7, mitochondrial	Ndufs7	24.683		0.687329	0.801506
5248	Q91XL9;D3Z7I9;Q91XL9-2;Q3V156;D3YZ66;Q91XL9-3	Oxysterol-binding protein-related protein 1;Oxysterol-binding protein	Osbpl1a	107.79		0.684101	0.554527
1488	Q9CWR0-2;Q9CWR0;G5E825	Rho guanine nucleotide exchange factor 25	Arhgef25	67.45		0.682573	0.966404
4169	Q8BH95;F6T930	Enoyl-CoA hydratase, mitochondrial	Echs1	31.474		0.680774	0.743787
1645	O08663;Q3UI33;Q3TMN1	Methionine aminopeptidase 2;Methionine aminopeptidase	Metap2	52.921		0.677441	0.606738
5379	Q922W5;A2ABZ2;A2ABZ3	Pyrroline-5-carboxylate reductase 1, mitochondrial	Pycr1	32.373		0.676087	0.770314
1950	P04925	Major prion protein	Prnp	27.977		0.674822	0.83087
4676	Q8CIB5	Fermitin family homolog 2	Fermt2	77.8		0.672652	0.764665
4898	Q8R1F5;E9QLT0	Putative hydroxypyruvate isomerase;Hydroxypyruvate isomerase	Hyi	30.448		0.670206	0.557433
1341	F8WGT1;Q68FL4;E9PV16;Q68FL4-2;F8WI65;H3BKT5	Adenosylhomocysteinase;Putative adenosylhomocysteinase 3	Ahcyl2	66.771		0.66948	0.753677
3077	Q3U962	Collagen alpha-2(V) chain	Col5a2	145.02		0.667483	0.868964
4827	Q8K3G9	DCC-interacting protein 13-beta	Appl2	73.853		0.667483	0.650839
4783	Q8K2A1;Q8K2A1-2;E0CXC5	PTB domain-containing engulfment adapter protein 1	Gulp1	34.47		0.666848	0.710024
4480	Q8C120-2;Q8C120	SH3 domain-containing RING finger protein 3	Sh3rf3	65.227		0.664301	NaN
1465	Q8BQ89;G3X9C8	LIX1-like protein	Lix1l	36.605		0.660564	0.76491
6728	Q9Z0E0;Q9Z0E0-2	Neurochondrin	Ncdn	78.894		0.658828	0.755941
2489	P58242	Acid sphingomyelinase-like phosphodiesterase 3b	Smpdl3b	51.599		0.657	0.928869
2452	P55302;F6WMD1	Alpha-2-macroglobulin receptor-associated protein	Lrpap1	42.215		0.656908	0.75302
4702	Q8JZL3	Thiamine-triphosphatase	Thtpa	24.264		0.653427	0.644487
4970	Q9R087;Q8R3X6	Glypican-6;Secreted glypican-6	Gpc6	63.056		0.651867	0.699232
5298	Q91ZA3	Propionyl-CoA carboxylase alpha chain, mitochondrial	Pcca	79.921		0.651316	0.629813
6233	Q9DBV4;A2AD97	Matrix-remodeling-associated protein 8	Mxra8	49.75		0.650397	0.705053
3749	Q6PAL7	AT-hook DNA-binding motif-containing protein 1	Ahdc1	168.08		0.647269	0.608034
3034	Q3TXU5;F6W7I2	Deoxyhypusine synthase	Dhps	40.642		0.645517	0.817384
2421	P53690	Matrix metalloproteinase-14	Mmp14	65.918		0.644318	0.760455
4472	Q8C0L6;Q3TXR6;Q8C0L6-2	Peroxisomal N(1)-acetyl-spermine/spermidine oxidase	Paox	55.446		0.64321	0.822376
2141	P24638;B7ZCF4;B7ZCF5	Lysosomal acid phosphatase	Acp2	48.508		0.641361	0.852433
3626	Q6A037	NEDD4-binding protein 1	N4bp1	99.146		0.638676	0.609574
1726	O35566	CD151 antigen	Cd151	28.246		0.636729	0.528906
5982	Q9D7A6;Q9D104;G5E8T3	Signal recognition particle 19 kDa protein	Srp19	16.191		0.635801	-0.42191
2509	P59024;D6RDT0	Peptidyl-prolyl cis-trans isomerase FKBP14;Peptidyl-prolyl cis-trans isomerase	Fkbp14	24.251		0.635336	0.857312
5450	Q99K01;Q99K01-2;Q99K01-4;Q99K01-3	Pyridoxal-dependent decarboxylase domain-containing protein 1	Pdxdc1	87.334		0.635151	0.708019
1361	Q9JIS8;F8WIJ0	Solute carrier family 12 member 4	Slc12a4	120.62		0.632734	0.631355
6036	Q9D2M8;Q9D2M8-2;A6X925;B2KF55	Ubiquitin-conjugating enzyme E2 variant 2	Ube2v2	16.367		0.632547	0.746591
5346	Q921V5	Alpha-1,6-mannosyl-glycoprotein 2-beta-N-acetylglucosaminyltransferase	Mgat2	51.029		0.630778	0.385337
4671	Q8CI70	Leucine-rich repeat-containing protein 20	Lrrc20	20.809		0.630685	0.851131
4407	Q8BWS5	G protein-regulated inducer of neurite outgrowth 3	Gprin3	80.484		0.630685	0.747706
2990	Q3TJY1;Q99L90	Microspherule protein 1	Mcrs1	50.301		0.630033	-0.109695
5752	Q9CR61	NADH dehydrogenase [ubiquinone] 1 beta subcomplex subunit 7	Ndufb7	16.331		0.629193	0.91194
3031	Q3TXN1;Q8VDQ1-2;Q8VDQ1	Prostaglandin reductase 2	Ptgr2	34.268		0.626392	0.74456
23	A2A5Z6-2;A2A5Z6	E3 ubiquitin-protein ligase SMURF2	Smurf2	84.568		0.626392	0.394297
4090	Q8BFU0	R-spondin-2	Rspo2	28.275		0.62527	0.930463
3227	Q4VBF2	R3H domain-containing protein 4	R3hdm4	29.659		0.622649	0.855144
4325	Q8BR90;Q8BR90-2	UPF0600 protein C5orf51 homolog		33.471		0.618051	0.770707
4912	Q8R1X6;D3Z3F8;Q8R1X6-2	Spartin	Spg20	72.654		0.618051	0.672704
933	E9Q175;E9Q3L1;E9PVU0;E9Q174;Q64331	Unconventional myosin-VI	Myo6	144.77		0.617487	0.933959
1681	O09159	Lysosomal alpha-mannosidase	Man2b1	114.65		0.617016	0.54082
1043	Q924K8-2;Q3U3A7;E9Q794;Q3UII8;Q924K8;H3BLE1	Metastasis-associated protein MTA3	Mta3	58.309		0.616264	0.803267
5400	Q924W5	Structural maintenance of chromosomes protein 6	Smc6	127.2		0.615981	0.0623995
4900	Q8R1G6;F7C957	PDZ and LIM domain protein 2	Pdlim2	37.703		0.615887	0.283703
6113	Q9D7N9	Adipocyte plasma membrane-associated protein	Apmap	46.434		0.614568	0.646857
5677	Q9CQJ8	NADH dehydrogenase [ubiquinone] 1 beta subcomplex subunit 9	Ndufb9	21.984		0.61438	0.640614
4394	Q8BW70	Ubiquitin carboxyl-terminal hydrolase 38	Usp38	116.1		0.612305	0.449572
979	E9Q4G8;E9Q3Q6;Q61490	CD166 antigen	Alcam	61.9		0.612305	0.310057
2453	P55821	Stathmin-2	Stmn2	20.828		0.611078	0.447387
5689	Q9CQN7;F7CXS7	39S ribosomal protein L41, mitochondrial	Mrpl41;Gm6434	15.261		0.610417	0.530447
3910	Q7TNH6;Q7TNH6-2;H9KV03	Nephrocystin-3	Nphp3	150.29		0.610039	0.187789
1247	F6VT60;Q3V384	Lactation elevated protein 1	Lace1	39.883		0.609282	1.20204
5125	Q8VHN8;Q8VHN8-3;Q8VHN8-2	Protein syndesmos	Nudt16l1	23.414		0.608526	0.646632
3521	Q62219-4;Q62219;Q62219-7;Q62219-10;Q62219-9;E9PYQ1;Q62219-5;E9Q1D5;Q62219-2;Q62219-3	Transforming growth factor beta-1-induced transcript 1 protein	Tgfb1i1	45.266		0.607295	0.653809
5830	Q9CXA2	Trans-L-3-hydroxyproline dehydratase	L3hypdh	37.804		0.606821	0.271322
2797	P97384;D3Z7U0	Annexin A11;Annexin	Anxa11	54.079		0.605968	0.643946
5856	Q9CY27;G3UWE1;Q52L67	Very-long-chain enoyl-CoA reductase	Tecr	36.09		0.604166	0.656581
1557	H3BL26;Q99L96;O70401	Tetraspanin-6	Tspan6	18.747		0.603881	0.736942
5947	Q9D0D5	General transcription factor IIE subunit 1	Gtf2e1	49.593		0.602267	0.65806
5235	Q91X78	Erlin-1	Erlin1	38.936		0.599222	0.587988
203	A2AWJ3;Q9JMF7	Dolichyldiphosphatase 1	Dolpp1	22.186		0.597031	0.508834
4223	Q8BJL1	F-box only protein 30	Fbxo30	82.687		0.596458	0.642077
970	E9Q3B1;Q99LJ7;Q99LJ7-2	RCC1 and BTB domain-containing protein 2	Rcbtb2	56.3		0.595504	0.497853
6025	Q9D1X0	Nucleolar protein 3	Nol3	24.567		0.595408	0.921827
380	Q8BFU4;Q9CX84;B7ZCT1;F6WK59;B7ZCT0	Regulator of G-protein signaling 19	Rgs19	22.254		0.591775	NaN
4299	Q8BND3-2;Q8BND3	WD repeat-containing protein 35	Wdr35	132.75		0.591775	0.432747
1723	O35492	Dual specificity protein kinase CLK3	Clk3	73.797		0.59053	0.668983
1505	G5E8D6;E9Q3F3;E9Q3N9;Q9WVJ9;F6Z1C2	EGF-containing fibulin-like extracellular matrix protein 2	Efemp2	51.349		0.5889	1.04002
626	D3Z2Q2;D3Z079;Q8K400	Syntaxin-binding protein 5	Stxbp5	121.71		0.588325	0.322613
2782	P97313	DNA-dependent protein kinase catalytic subunit	Prkdc	471.47		0.587845	0.79809
1001	E9Q4X2;F6YNY8		Uggt2	172.76		0.587365	0.495227
966	F8VPM0;Q91YE5-2;E9Q374;Q91YE5;Q91YE5-3	Bromodomain adjacent to zinc finger domain protein 2A	Baz2a	209.4		0.586885	0.545845
37	Q3V1T4;A6PW84;A2A7Q5;Q3V1T4-3;Q3V1T4-2	Prolyl 3-hydroxylase 1	Lepre1	83.65		0.585251	0.694905
2352	P48774;E9PVM7;E9PV63	Glutathione S-transferase Mu 5	Gstm5	26.635		0.584674	0.657036
4619	Q8CFE2	UPF0609 protein C4orf27 homolog		39.291		0.582652	0.411407
5453	Q99K41	EMILIN-1	Emilin1	107.58		0.58246	0.812004
1571	Q3URD3-2;H7BX64;Q3URD3;Q3URD3-5;F6YCM8;F8WIH0;D3Z7V3;F6UV57;D3YV81;Q3URD3-4;Q3URD3-3	Sarcolemmal membrane-associated protein	Slmap	94.4		0.57889	0.633614
4487	Q8C167-2;Q8C167;Q8C167-3	Prolyl endopeptidase-like	Prepl	73.215		0.578697	0.644059
6208	Q9DBE8	Alpha-1,3/1,6-mannosyltransferase ALG2	Alg2	47.404		0.577441	0.575508
4862	Q8R034	Anaphase-promoting complex subunit 13	Anapc13	8.346		0.573956	0.771027
4864	Q8R048;Q9EQS3;A2A7K5	C-Myc-binding protein	Mycbp	11.97		0.573665	0.680313
2760	P82349	Beta-sarcoglycan	Sgcb	34.872		0.57289	0.476177
4409	Q8BWU5;E0CYN9	Probable tRNA threonylcarbamoyladenosine biosynthesis protein Osgep	Osgep	36.3		0.572599	0.553172
5631	Q9CQ56;E9Q496;D3Z6D3;Q9CQ56-2	Vesicle transport protein USE1	Use1	30.593		0.572017	0.337922
6122	Q9D820;Q9D820-2	Prolyl-tRNA synthetase associated domain-containing protein 1	Prorsd1	18.862		0.571434	0.443772
4894	Q8R180	ERO1-like protein alpha	Ero1l	54.084		0.570463	0.619226
6739	Q9Z0M5	Lysosomal acid lipase/cholesteryl ester hydrolase	Lipa	45.325		0.570171	0.707878
3797	Q6PIP5	NudC domain-containing protein 1	Nudcd1	66.704		0.569783	0.515357
4631	Q8CG70	Prolyl 3-hydroxylase 3	Leprel2	81.7		0.569685	0.813043
5977	Q9D0S9	Histidine triad nucleotide-binding protein 2, mitochondrial	Hint2	17.32		0.568908	0.645909
5161	Q91VD9	NADH-ubiquinone oxidoreductase 75 kDa subunit, mitochondrial	Ndufs1	79.776		0.568421	0.545424
1257	P61961;F6XUP5;H7BWZ1;D3YW97	Ubiquitin-fold modifier 1	Ufm1	9.1175		0.568129	0.644014
2890	Q05A36;F8WJD6;Q69Z36	RNA-binding E3 ubiquitin-protein ligase MEX3C;RNA-binding protein MEX3B	Mex3c;Mex3b	68.573		0.566182	0.644397
1898	Q3TNB8;O88842;O88842-2	FYVE, RhoGEF and PH domain-containing protein 3	Fgd3	80.665		0.56589	0.682789
1039	Q9R0B9;E9Q718	Procollagen-lysine,2-oxoglutarate 5-dioxygenase 2	Plod2	84.487		0.56589	0.652765
5200	Q91W69	Epsin-3	Epn3	68.24		0.565597	0.346298
2067	P16125;D3Z7F0	L-lactate dehydrogenase B chain;L-lactate dehydrogenase	Ldhb	36.572		0.56511	0.685014
4620	Q8CFE6	Sodium-coupled neutral amino acid transporter 2	Slc38a2	55.503		0.56472	0.657104
3643	Q6DTY7-6;Q6DTY7-5;Q6DTY7;D3Z465;Q6DTY7-2;Q6DTY7-3	6-phosphofructo-2-kinase/fructose-2,6-bisphosphatase 4;6-phosphofructo-2-kinase;Fructose-2,6-bisphosphatase	Pfkfb4	50.246		0.564329	0.529114
5511	Q99LG4	Tetratricopeptide repeat protein 5	Ttc5	48.795		0.563744	0.440048
3776	Q6PER3;D3Z6G3;D3YUY6	Microtubule-associated protein RP/EB family member 3	Mapre3	31.966		0.562474	0.531615
3383	Q60760-2;Q5SUW3;Q60760;Q60760-3	Growth factor receptor-bound protein 10	Grb10	67.542		0.560715	0.437428
726	F8WI56;D3Z7D3;Q8BWT5	Disco-interacting protein 2 homolog A	Dip2a	169.52		0.558659	0.33268
6614	Q9R0E1	Procollagen-lysine,2-oxoglutarate 5-dioxygenase 3	Plod3	84.921		0.558366	0.612549
2575	P62046	Leucine-rich repeat and calponin homology domain-containing protein 1	Lrch1	79.075		0.558366	0.584955
1707	O35316	Sodium- and chloride-dependent taurine transporter	Slc6a6	69.855		0.557876	0.623776
703	Q9DCT6-2;Q9DCT6;D3Z687;F8WH46;A2CF80;A2CF83;Q9DCT6-4;Q9DCT6-3;F6XN97	Chromatin complexes subunit BAP18	Bap18;0610010K14Rik	16.33		0.556797	0.322397
3789	Q6PGH0	Ubiquitin domain-containing protein 2	Ubtd2	26.144		0.555325	0.335663
1396	G3UWH9;Q8R1U1;Q7TSQ9	Conserved oligomeric Golgi complex subunit 4	Cog4	86.212		0.555031	0.500279
6643	Q9R1X5	Multidrug resistance-associated protein 5	Abcc5	161.12		0.553361	0.479231
3447	Q61235	Beta-2-syntrophin	Sntb2	56.381		0.55218	0.569629
1916	O89023	Tripeptidyl-peptidase 1	Tpp1	61.341		0.550605	0.289986
2137	P24369	Peptidyl-prolyl cis-trans isomerase B	Ppib	23.713		0.549817	0.553087
5638	Q9CQ75	NADH dehydrogenase [ubiquinone] 1 alpha subcomplex subunit 2	Ndufa2	10.916		0.549423	0.581756
4191	Q8BHN7;Q8BHN7-2	Uncharacterized protein C12orf29 homolog		37.417		0.549028	0.460747
3595	Q64669	NAD(P)H dehydrogenase [quinone] 1	Nqo1	30.959		0.54893	0.493804
5990	Q9D172	ES1 protein homolog, mitochondrial	D10Jhu81e	28.09		0.548535	0.764494
881	E9PYF4;F6VG99;F6TFN2;E9PYI7		Lmo7	192.55		0.547154	0.394904
3007	Q3TMX7;Q3TMX7-2;Q3TMX7-3	Sulfhydryl oxidase 2	Qsox2	77.774		0.545474	0.599965
2255	P36552	Coproporphyrinogen-III oxidase, mitochondrial	Cpox	49.714		0.545178	0.580073
6696	Q9WV54	Acid ceramidase;Acid ceramidase subunit alpha;Acid ceramidase subunit beta	Asah1	44.669		0.545178	0.496936
1781	O54965-2;O54965	E3 ubiquitin-protein ligase RNF13	Rnf13	30.249		0.544189	0.889984
2875	Q04519	Sphingomyelin phosphodiesterase	Smpd1	69.926		0.54409	0.741324
3625	Q6A028	Switch-associated protein 70	Swap70	68.995		0.543397	0.598522
4957	Q8R3I3	Conserved oligomeric Golgi complex subunit 6	Cog6	73.039		0.542208	0.475435
6411	Q9JI39	ATP-binding cassette sub-family B member 10, mitochondrial	Abcb10	77.187		0.54201	0.453281
5326	Q921H8;H3BKL5;H3BJZ9	3-ketoacyl-CoA thiolase A, peroxisomal	Acaa1a	43.953		0.541911	0.615265
5293	Q91Z49;Q91Z49-2;Q91Z49-3	UAP56-interacting factor	Fyttd1	35.887		0.541911	0.595358
5436	Q99JP4	Anaphase-promoting complex subunit CDC26	Cdc26	9.7608		0.539829	0.288752
1212	Q5U430;F6QC57;Q5U430-3	E3 ubiquitin-protein ligase UBR3	Ubr3	212.75		0.539233	0.43817
26	A2A6J4;A2A6J7;P19973-2;P19973	Lymphocyte-specific protein 1	Lsp1	35.763		0.538637	0.640299
6519	Q9JMG7;Q9JMG7-2	Hepatoma-derived growth factor-related protein 3	Hdgfrp3	22.43		0.538538	0.518081
3084	Q3UD01	Putative ataxin-7-like protein 3B	Atxn7l3b	10.731		0.53824	0.501769
4965	Q8R3Q6;F8WJI3;E9Q4B5	Coiled-coil domain-containing protein 58	Ccdc58	16.665		0.537545	0.642234
3867	Q78IS1	Transmembrane emp24 domain-containing protein 3	Tmed3	25.465		0.537147	0.629412
1625	M0QWP1;A2ASQ1-3;A2ASQ1-2;A2ASQ1	Agrin;Agrin N-terminal 110 kDa subunit;Agrin C-terminal 110 kDa subunit;Agrin C-terminal 90 kDa fragment;Agrin C-terminal 22 kDa fragment	Agrn	216.65		0.53665	0.623087
4149	Q8BGZ2-2;Q8BGZ2	Protein FAM168A	Fam168a	25.061		0.536351	0.205231
3791	Q6PGK3		2700097O09Rik	34.156		0.535854	0.381179
4861	Q8R016;E9PY26	Bleomycin hydrolase	Blmh	52.511		0.535456	0.502853
4831	Q8K3K8	Optineurin	Optn	67.017		0.535157	0.484873
3702	Q6P2L7;E9PZJ6;Q6P2L7-2;Q6P2L7-3;A2AR60	Protein CASC4	Casc4	49.408		0.534858	0.437877
2613	P62500-3;P62500;D3Z0V7;E9QLZ1;D3YW86	TSC22 domain family protein 1	Tsc22d1	102.09		0.533763	1.00593
690	D3Z568;Q9CQH3	NADH dehydrogenase [ubiquinone] 1 beta subcomplex subunit 5, mitochondrial	Ndufb5	14.038		0.533065	0.485156
6592	Q9QZM4	Tumor necrosis factor receptor superfamily member 10B	Tnfrsf10b	42.164		0.532965	0.618251
6447	Q9JJC6	RILP-like protein 1	Rilpl1	47.323		0.531668	0.558177
3466	Q61553	Fascin	Fscn1	54.507		0.531569	0.517379
6742	Q9Z0P4	Paralemmin-1	Palm	41.614		0.53077	0.664403
4143	Q8BGW1;Q8BGW1-3;Q8BGW1-2;Q8BGW1-4;E9Q1E4	Alpha-ketoglutarate-dependent dioxygenase FTO	Fto	58.006		0.529671	0.377913
5128	Q8VHX6;Q8VHX6-2;D3Z576;D3YW87	Filamin-C	Flnc	291.12		0.529571	0.610565
6773	Q9Z1P6	NADH dehydrogenase [ubiquinone] 1 alpha subcomplex subunit 7	Ndufa7	12.575		0.529271	0.889717
4596	Q8CD26	Solute carrier family 35 member E1	Slc35e1	44.325		0.528771	0.767192
6573	Q9QYY0	GRB2-associated-binding protein 1	Gab1	76.812		0.527671	0.547299
5186	Q91VX9	Transmembrane protein 168	Tmem168	79.673		0.527271	0.496753
3954	Q80T85	DDB1- and CUL4-associated factor 5	Dcaf5	103.67		0.52707	0.472789
3808	Q6SKR2;D3Z6J0		N6amt1	22.983		0.52647	0.670406
2783	P97314	Cysteine and glycine-rich protein 2	Csrp2	20.926		0.525267	0.533764
4923	Q8R2R3	Alpha- and gamma-adaptin-binding protein p34	Aagab	34.51		0.525067	NaN
6797	Q9Z2D0	Myotubularin-related protein 9	Mtmr9	62.907		0.524966	0.281176
2514	P59279;Q3TEG7;G3UXQ7;G3V022	Ras-related protein Rab-2B	Rab2b	24.198		0.524565	0.0699365
1474	Q9JKP5;G3X9Q0	Muscleblind-like protein 1	Mbnl1	36.975		0.522458	0.515955
6022	Q9D1R1	Transmembrane protein 126B	Tmem126b	25.444		0.522458	0.314338
3553	Q62523	Zyxin	Zyx	60.545		0.522257	0.600031
1677	O09111	NADH dehydrogenase [ubiquinone] 1 beta subcomplex subunit 11, mitochondrial	Ndufb11	17.444		0.522056	0.462197
6290	Q9DD02;Q9DD02-2	Protein Hikeshi	L7rn6	21.618		0.521252	0.297431
1169	Q69ZB0-2;E9QNC6;Q69ZB0;G5E8Y2;F7ANC5;E9Q8Q7;Q69ZB0-3;B9EI20	Leucine-rich repeat and coiled-coil domain-containing protein 1	Lrrcc1	117.28		0.52085	0.976078
2845	Q00493	Carboxypeptidase E	Cpe	53.255		0.520548	0.452136
1614	Q8BH60-2;Q8BH60;K3W4Q9	Golgi-associated PDZ and coiled-coil motif-containing protein	Gopc	49.795		0.520347	0.437662
788	E2JF22;E9PUQ9;F7AC58	Piezo-type mechanosensitive ion channel component 1	Piezo1	292		0.519844	0.487075
6157	Q9D902	General transcription factor IIE subunit 2	Gtf2e2	33.046		0.519743	0.476037
3010	Q3TP92	CTD nuclear envelope phosphatase 1	Ctdnep1	28.391		0.51924	NaN
128	A2AKH7;Q9D1G5;Q8JZX5	Leucine-rich repeat-containing protein 57	Lrrc57	24.288		0.518535	0.588444
2935	Q2KN98	Cytospin-A	Specc1l	124.49		0.517427	0.570614
1575	Q3TGF2;H9H9T1;H3BLM7	Protein FAM107B	Fam107b	15.572		0.517225	0.490091
6452	Q9JJL8	Serine--tRNA ligase, mitochondrial	Sars2	58.316		0.515712	0.415576
6753	Q9Z104;E9Q2W1;F7AVN4	SWI/SNF-related matrix-associated actin-dependent regulator of chromatin subfamily E member 1-related	Hmg20b	35.869		0.515712	0.359675
6546	Q9QXT0	Protein canopy homolog 2	Cnpy2	20.767		0.515612	0.63931
6685	Q9WUM4	Coronin-1C	Coro1c	53.12		0.51541	0.433876
5421	Q99J45;D3YUV1	Nuclear receptor-binding protein	Nrbp1	59.865		0.515107	0.519487
3894	Q7TMK9;G3V018	Heterogeneous nuclear ribonucleoprotein Q	Syncrip	69.632		0.514905	NaN
6789	Q9Z247	Peptidyl-prolyl cis-trans isomerase FKBP9	Fkbp9	62.995		0.513895	0.583031
5510	Q99LG2;E9PV58	Transportin-2	Tnpo2	100.46		0.513592	0.63207
4221	Q8BJH1;Q8BJH1-2	Zinc finger C2HC domain-containing protein 1A	Zc2hc1a	35.152		0.513086	0.417887
5731	Q9CQZ5	NADH dehydrogenase [ubiquinone] 1 alpha subcomplex subunit 6	Ndufa6	15.283		0.512176	0.511794
6189	Q9DB25	Dolichyl-phosphate beta-glucosyltransferase	Alg5	36.79		0.510861	0.599484
4781	Q8K297	Procollagen galactosyltransferase 1	Colgalt1	71.06		0.510354	0.56143
2191	P29387	Guanine nucleotide-binding protein subunit beta-4	Gnb4	37.379		0.510253	NaN
4768	Q8K1Z0;F6SFF5	Ubiquinone biosynthesis protein COQ9, mitochondrial	Coq9	35.082		0.510152	0.642459
2235	Q9D4I9;P35288	Ras-related protein Rab-23	Rab23	26.777		0.509746	0.424088
6274	Q9DCL4	Probable methyltransferase-like protein 15	Mettl15	45.281		0.508632	-0.00676469
3153	Q3UMR5;Q3UMR5-2	Calcium uniporter protein, mitochondrial	Mcu	39.681		0.507414	0.44283
6658	Q9WTQ5-2;Q9WTQ5	A-kinase anchor protein 12	Akap12	169.74		0.507211	0.712055
3005	Q3TMW1	Coiled-coil domain-containing protein 102A	Ccdc102a	62.623		0.506805	0.586276
5054	Q8VD75	Huntingtin-interacting protein 1	Hip1	115.2		0.506602	0.556627
6054	Q9D3B1	Very-long-chain (3R)-3-hydroxyacyl-[acyl-carrier protein] dehydratase 2	Ptplb	28.402		0.506196	0.740842
1504	Q8BRH0;G5E8C4;Q8BRH0-2	Transmembrane and TPR repeat-containing protein 3	Tmtc3	104.2		0.506196	0.565844
1879	O88554	Poly [ADP-ribose] polymerase 2	Parp2	63.396		0.505688	0.438816
6077	Q9D6J6;Q9D6J6-2	NADH dehydrogenase [ubiquinone] flavoprotein 2, mitochondrial	Ndufv2	27.285		0.504875	0.583766
6387	Q9JHC9-3;Q9JHC9-4;Q9JHC9-2;Q9JHC9	ETS-related transcription factor Elf-2	Elf2	55.733		0.502127	0.439833
5593	Q9CPT4	UPF0556 protein C19orf10 homolog	D17Wsu104e	17.982		0.501821	0.409604
2244	Q543V3;P35569	Insulin receptor substrate 1	Irs1	130.58		0.501006	0.554083
3522	Q62231;Q62232	Homeobox protein SIX1;Homeobox protein SIX2	Six1;Six2	32.21		0.5007	0.419411
5287	Q91YW3	DnaJ homolog subfamily C member 3	Dnajc3	57.463		0.49917	0.491957
5657	Q9CQE5;D3Z1B6	Regulator of G-protein signaling 10	Rgs10	21.151		0.49917	0.319982
5709	Q9CQU0	Thioredoxin domain-containing protein 12	Txndc12	19.048		0.498047	0.604301
5611	Q9CPZ6	ORM1-like protein 3	Ormdl3	17.476		0.497536	0.507193
3044	Q3U0J8	TBC1 domain family member 2B	Tbc1d2b	109.95		0.497229	0.593703
1284	F7BGR7;B0LM42;Q8C7Q4;J3QPA9;Q8VE92	RNA-binding protein 4;RNA-binding protein 4B	Rbm4;Rbm14;Rbm4b	52.791		0.497025	0.538576
3738	Q6P9Q4	FH1/FH2 domain-containing protein 1	Fhod1	129.6		0.496513	0.586818
2434	Q8CAP3;P54726;Q3TN85	UV excision repair protein RAD23 homolog A	Rad23a	39.635		0.496309	0.44902
1937	P02463;F7CK55;Q63ZW6	Collagen alpha-1(IV) chain;Arresten	Col4a1;Col4a5	160.68		0.495286	0.440773
6375	Q9ESP1	Stromal cell-derived factor 2-like protein 1	Sdf2l1	23.648		0.495081	0.744294
1753	O35887;G3V004;G3UWV3	Calumenin	Calu	37.063		0.494672	0.440048
4200	Q8BI72	CDKN2A-interacting protein	Cdkn2aip	59.744		0.493852	0.460251
5500	Q99LB7	Sarcosine dehydrogenase, mitochondrial	Sardh	101.68		0.49375	0.599178
5555	Q99MS7;E9QP49;Q99MS7-3;Q99MS7-2;Q99MS7-4;Q99MS7-5;G5E8Y6	EH domain-binding protein 1-like protein 1	Ehbp1l1	184.83		0.49293	0.450676
6346	Q9ERE7;D3YVR4	LDLR chaperone MESD	Mesdc2	25.206		0.492622	0.548354
6149	Q9D8V0;A3KGR9;Q9D8V0-4;Q9D8V0-3	Minor histocompatibility antigen H13	Hm13;H13	41.747		0.492622	0.537843
1850	O70572	Sphingomyelin phosphodiesterase 2	Smpd2	47.466		0.492212	0.480458
6562	Q9R1R8;Q9QYF1	Retinol dehydrogenase 11	Rdh11	33.24		0.492109	0.458842
4821	Q8K3A0	Iron-sulfur cluster co-chaperone protein HscB, mitochondrial	Hscb	26.645		0.491699	0.331336
3940	Q7TSQ8	Pyruvate dehydrogenase phosphatase regulatory subunit, mitochondrial	Pdpr	99.229		0.491186	0.358269
2564	P61750;E9Q798	ADP-ribosylation factor 4	Arf4	20.396		0.490467	0.434013
4194	Q8BHT6;Q8BHT6-2	Beta-1,3-glucosyltransferase	B3galtl	55.357		0.489954	0.651609
5823	Q9CX34	Suppressor of G2 allele of SKP1 homolog	Sugt1	38.158		0.489029	0.469629
5233	Q91X51	Golgi reassembly-stacking protein 1	Gorasp1	46.882		0.488926	0.455871
2304	P43883;B1AXR5	Perilipin-2	Plin2	46.646		0.488309	0.674821
1450	G3X8Y3;Q80UM3	N-alpha-acetyltransferase 15, NatA auxiliary subunit	Naa15	101.09		0.487692	0.523649
249	A6H6A9-2;A6H6A9	Rab GTPase-activating protein 1-like	Rabgap1l	53.067		0.487589	0.563092
2406	P52480-2	Pyruvate kinase PKM	Pkm	57.984		0.487178	0.380653
6508	Q9JLZ3;F6R307;F6RT60	Methylglutaconyl-CoA hydratase, mitochondrial	Auh	33.395		0.486972	0.854153
2259	P37172	Activin receptor type-1	Acvr1	57.225		0.486766	0.307591
1187	F6S7U1;Q69ZJ7;E9QPA1;Q69ZJ7-2	Protein RIC1 homolog	C030046E11Rik;Kiaa1432	146.66		0.485015	0.563561
1821	O70306	T-box transcription factor TBX15	Tbx15	65.801		0.484911	0.372505
931	E9Q151;Q8VBW1-3;Q8VBW1-2;Q8VBW1;F6UKB4	Transporter;Sodium- and chloride-dependent creatine transporter 1	Slc6a8	69.96		0.484499	0.245933
6540	Q9QXK3-4;Q9QXK3;Q9QXK3-3	Coatomer subunit gamma-2	Copg2	97.55		0.482952	0.548185
3819	Q6ZPF3-2;Q6ZPF3;Q6ZPF3-3	T-lymphoma invasion and metastasis-inducing protein 2	Tiam2	192.49		0.482229	0.361676
3720	Q6P5F7-2;Q6P5F7	Protein tweety homolog 3	Ttyh3	52.759		0.480886	0.647467
4086	Q8BFR1;Q8BFR1-2	Zinc finger CCCH-type antiviral protein 1-like	Zc3hav1l	32.831		0.480886	0.290356
4159	Q8BH59	Calcium-binding mitochondrial carrier protein Aralar1	Slc25a12	74.569		0.47892	0.437389
6304	Q9EPE9	Probable cation-transporting ATPase 13A1	Atp13a1	132.39		0.478609	0.436354
909	E9PZN0;E9Q8I7;E9Q3K1		Nfxl1	54.711		0.478609	0.202804
6015	Q9D1M7	Peptidyl-prolyl cis-trans isomerase FKBP11	Fkbp11	22.137		0.478195	0.535541
6053	Q9D394-2;Q9D394;Q9D394-3;Q9D394-4	Protein RUFY3	Rufy3	74.401		0.478092	0.220866
3292	Q5RL57;Q9R0L7	A-kinase anchor protein 8-like	Akap8l	71.3		0.477988	0.560728
5999	Q9D1D4;Q9D1D4-2	Transmembrane emp24 domain-containing protein 10	Tmed10	24.911		0.477159	0.44902
1597	J3QN06;Q9CZ42-3;J3QMM7;Q9CZ42;K3W4M4;Q9CZ42-2	ATP-dependent (S)-NAD(P)H-hydrate dehydratase	Carkd	29.133		0.477159	0.441047
5120	Q8VHI3	GDP-fucose protein O-fucosyltransferase 2	Pofut2	49.429		0.47633	0.73812
3569	Q64191	N(4)-(beta-N-acetylglucosaminyl)-L-asparaginase;Glycosylasparaginase alpha chain;Glycosylasparaginase beta chain	Aga	37.022		0.476226	0.577616
4395	Q8BW72;Q8BW72-2;A2A8L9	Lysine-specific demethylase 4A	Kdm4a	120.33		0.476019	0.291415
518	D3YTU2;Q3U0K8-3;Q3U0K8;Q3U0K8-2	2-oxoglutarate and iron-dependent oxygenase domain-containing protein 1	Ogfod1	61.159		0.475396	0.234924
1740	O35674	Disintegrin and metalloproteinase domain-containing protein 19	Adam19	100.86		0.475085	-0.268195
4725	Q8K0C1;Q8K0C1-2	Importin-13	Ipo13	108.23		0.474774	0.40679
977	E9Q3N1;Q09143	High affinity cationic amino acid transporter 1	Slc7a1	58.135		0.473735	0.508834
4497	Q8C1Z8	tRNA methyltransferase 10 homolog A	Trmt10a	37.965		0.473735	0.300733
2412	P52795	Ephrin-B1	Efnb1	37.859		0.473216	0.838899
3482	Q61699;Q61699-2;E9Q0U7	Heat shock protein 105 kDa	Hsph1	96.406		0.4728	0.415807
5129	Q8VHY0;Q8VHY0-3	Chondroitin sulfate proteoglycan 4	Cspg4	252.31		0.4728	0.372225
2241	P35505	Fumarylacetoacetase	Fah	46.175		0.472696	0.472709
1323	Q8VDD9;F8VQ93	PH-interacting protein	Phip	206.72		0.472696	0.38628
1797	O55125;Q5SVG6	Protein NipSnap homolog 1	Nipsnap1	33.363		0.47228	0.622932
1460	Q921I2;G3X961;G3UZ63;G3UZG5	Kelch domain-containing protein 4	Klhdc4	64.86		0.47228	0.345381
3870	Q78PG9	Coiled-coil domain-containing protein 25	Ccdc25	24.48		0.471864	0.324835
4320	Q8BQ47;D3Z0T5	Protein canopy homolog 4	Cnpy4	28.093		0.47176	0.578133
2018	P11352	Glutathione peroxidase 1	Gpx1	22.347		0.471135	0.340313
2047	P14211	Calreticulin	Calr	47.994		0.470719	0.570357
6303	Q9EPC1;Q3UF75	Alpha-parvin	Parva	42.329		0.470615	0.431793
6398	Q9JHQ5;F6VG18;F6VTH5	Leucine zipper transcription factor-like protein 1	Lztfl1	34.773		0.469469	0.57381
39	A2A7T8;Q3TJB1		Zmym1	100.03		0.469052	-0.27011
1155	Q9DBZ1;E9QMH7	Inhibitor of nuclear factor kappa-B kinase-interacting protein	Ikbip	42.532		0.468531	0.418331
4762	Q8K1N2;Q8K1N2-2;D3Z069	Pleckstrin homology-like domain family B member 2	Phldb2	141.48		0.468323	0.59231
4866	Q8R059	UDP-glucose 4-epimerase	Gale	38.224		0.465922	0.53366
2417	P53395	Lipoamide acyltransferase component of branched-chain alpha-keto acid dehydrogenase complex, mitochondrial	Dbt	53.246		0.4654	0.403637
195	Q3UHC7-2;F6RK07;A2AUX5;Q3UHC7-4;A2AUX4;A2AUX3;B7ZD29;Q3UHC7;Q3UHC7-3;F6QQP6	Disabled homolog 2-interacting protein	Dab2ip	117.65		0.4654	0.347601
3962	Q80TN5;Q80TN5-2;Q3TRB3	Palmitoyltransferase ZDHHC17	Zdhhc17	72.62		0.463309	0.709528
6560	Q9QYC7	Vitamin K-dependent gamma-carboxylase	Ggcx	87.194		0.463204	0.309646
944	E9Q1S3;Q01405	Protein transport protein Sec23A	Sec23a	82.955		0.463099	0.562559
3661	Q6NS45-3;Q6NS45;Q6NS45-2	Coiled-coil domain-containing protein 66	Ccdc66	103.73		0.462262	0.522717
5556	Q99MS8	Tubulin polyglutamylase complex subunit 1	Tpgs1	32.625		0.461424	0.259789
6074	Q9D6H2	Heat shock protein beta-11	Hspb11	16.28		0.461214	0.619381
5627	Q9CQ45	Neudesin	Nenf	18.904		0.461109	0.497242
2362	P49586;D3Z3T5	Choline-phosphate cytidylyltransferase A	Pcyt1a	41.666		0.459851	0.46554
6489	Q9JKZ2	Sodium/myo-inositol cotransporter	Slc5a3	79.582		0.459012	0.836733
1733	O35639	Annexin A3	Anxa3	36.384		0.458697	0.417271
1688	O35114	Lysosome membrane protein 2	Scarb2	54.043		0.458067	0.31484
1299	P56671;F8VPK3	Myc-associated zinc finger protein	Maz	48.769		0.457962	0.310737
6238	Q9DBZ1-2	Inhibitor of nuclear factor kappa-B kinase-interacting protein	Ikbip	38.476		0.457752	0.446954
2236	P35290	Ras-related protein Rab-24	Rab24	23.144		0.457122	0.0192582
3714	Q6P5D3-2;Q6P5D3;Q6P5D3-3	Putative ATP-dependent RNA helicase DHX57	Dhx57	149.87		0.456386	0.0194189
5521	Q99LM2	CDK5 regulatory subunit-associated protein 3	Cdk5rap3	56.99		0.45607	0.436315
4389	Q8BVU0;B2RXP1;E9QAU9;B7ZWM8;E9Q892	Leucine-rich repeat and calponin homology domain-containing protein 3	Lrch3	86.34		0.455755	0.488228
1588	J3JS94;Q9CR70	L antigen family member 3	Lage3	11.614		0.455123	0.380333
619	D3YZP9	Coiled-coil domain-containing protein 6	Ccdc6	52.938		0.455018	0.508034
2910	Q08093;D3Z7R6	Calponin-2	Cnn2	33.155		0.454597	0.487581
1047	E9Q7D5		Arhgef5	176.66		0.454492	0.315163
6609	Q9R078	5-AMP-activated protein kinase subunit beta-1	Prkab1	30.308		0.453755	0.522343
4288	Q8BMK4	Cytoskeleton-associated protein 4	Ckap4	63.691		0.453755	0.449454
855	F6R6P2;O70258;E9PX46;O70258-2;F6WKE4;D3Z572;F8WGM3;F6ULV5	Epsilon-sarcoglycan	Sgce	47.534		0.453439	0.307769
922	Q9Z0R4;E9Q0N0;E9Q3I4;Q9Z0R4-2;E9Q3I5;E9Q3I8;E9Q3I9	Intersectin-1	Itsn1	194.29		0.453017	0.448883
5451	Q99K23	Ufm1-specific protease 2	Ufsp2	52.515		0.452068	0.436315
3846	Q6ZWR6-4;Q6ZWR6	Nesprin-1	Syne1	1009.7		0.451646	0.444557
2939	Q2TPA8;B1AX78	Hydroxysteroid dehydrogenase-like protein 2	Hsdl2	54.208		0.451541	0.585085
3607	Q68ED7	CREB-regulated transcription coactivator 1	Crtc1	66.944		0.451541	0.40614
5375	Q922R8;Q3TML0	Protein disulfide-isomerase A6	Pdia6	48.1		0.450908	0.461204
3431	Q61112;Q61112-2	45 kDa calcium-binding protein	Sdf4	42.064		0.449324	0.393046
5362	Q922H4	Mannose-1-phosphate guanyltransferase alpha	Gmppa	46.244		0.449112	0.478607
5218	Q91WK1	SPRY domain-containing protein 4	Spryd4	23.275		0.448901	0.447859
6717	Q9WVH4;H3BKE2;H9KUZ0	Forkhead box protein O3	Foxo3	71.064		0.448901	0.268921
5334	Q921L5	Conserved oligomeric Golgi complex subunit 2	Cog2	82.039		0.447949	0.521328
3826	Q6ZPU9;Q6ZPU9-3	KIF1-binding protein	Kbp	71.051		0.447844	0.628742
6282	Q9DCS9;D3YUK4	NADH dehydrogenase [ubiquinone] 1 beta subcomplex subunit 10	Ndufb10	21.024		0.447844	0.615862
6442	Q9JJ93	Uncharacterized protein C14orf119 homolog	MNCb-2990	16.005		0.447738	0.480559
4808	Q8K2Y7	39S ribosomal protein L47, mitochondrial	Mrpl47	29.725		0.44742	0.407058
2307	P45591	Cofilin-2	Cfl2	18.709		0.446891	0.468471
5744	Q9CR41;Q9CR41-2	Huntingtin-interacting protein K	Hypk	14.679		0.446786	0.3976
1960	P06801	NADP-dependent malic enzyme	Me1	63.953		0.44615	0.482089
1767	O54782	Epididymis-specific alpha-mannosidase	Man2b2	115.61		0.445303	0.572351
6619	Q9R0P5	Destrin	Dstn	18.521		0.444031	0.450439
4	A1L341;Q61214	Dual specificity tyrosine-phosphorylation-regulated kinase 1A	Dyrk1a	84.466		0.443501	0.627293
3613	Q69Z99	Zinc finger protein 512	Znf512	63.908		0.443395	0.4111
943	E9Q1R5;P97445	Voltage-dependent P/Q-type calcium channel subunit alpha-1A	Cacna1a	262.16		0.442333	0.729579
5175	Q91VN1	Zinc finger protein 24	Znf24	41.918		0.440846	0.661159
1241	Q8CA72;F6TZU3	Gigaxonin	Gan	67.67		0.44074	0.277621
4150	Q8BH04	Phosphoenolpyruvate carboxykinase [GTP], mitochondrial	Pck2	70.527		0.43957	0.535499
6746	Q9Z0R9	Fatty acid desaturase 2	Fads2	52.387		0.439357	0.401597
4062	Q80YX1-2;Q80YX1;Q80YX1-4;Q80YX1-3;Q80YX1-5	Tenascin	Tnc	221.88		0.439144	0.691895
3021	Q3TTL0	Uncharacterized protein C3orf38 homolog		39.532		0.438506	0.608496
6748	Q9Z0S9	Prenylated Rab acceptor protein 1	Rabac1	20.619		0.438186	0.344886
2095	P18828-2;P18828	Syndecan-1	Sdc1	28.235		0.437654	0.429401
1759	O35972	39S ribosomal protein L23, mitochondrial	Mrpl23	17.121		0.437547	0.442242
3017	Q3TRM4-2;Q3TRM4-3;Q3TRM4;Q3TRM4-4	Neuropathy target esterase	Pnpla6	146.13		0.437228	0.355682
3190	Q3V009-2;Q3V009	Transmembrane emp24 domain-containing protein 1	Tmed1	16.635		0.437015	0.167005
3218	Q4PZA2-3;Q4PZA2-2;Q4PZA2-4;Q4PZA2	Endothelin-converting enzyme 1	Ece1	85.462		0.436482	0.489018
2986	Q3TIU4	2,5-phosphodiesterase 12	Pde12	67.513		0.436375	0.143086
3071	Q3U7R1;Q3U7R1-2	Extended synaptotagmin-1	Esyt1	121.55		0.435842	0.387336
6219	Q9DBL1;E9Q5L3	Short/branched chain specific acyl-CoA dehydrogenase, mitochondrial	Acadsb	47.874		0.435735	0.503425
525	E9QP59;Q9WU40;D3YU56;Q9WU40-2	Inner nuclear membrane protein Man1	Lemd3	100.16		0.435415	0.514182
1678	O09117-2;D6RFU9;O09117	Synaptophysin-like protein 1	Sypl1;Sypl	26.751		0.434775	0.443693
3834	Q6ZQ73	Cullin-associated NEDD8-dissociated protein 2	Cand2	135.63		0.434775	0.400282
2119	P21956-2;P21956	Lactadherin	Mfge8	47.169		0.434348	0.44721
5023	Q8VC70;E9Q7G6	RNA-binding motif, single-stranded-interacting protein 2	Rbms2	40.724		0.433814	0.438229
4302	Q8BNU0;Q8BNU0-2	Armadillo repeat-containing protein 6	Armc6	50.683		0.433387	0.379076
3609	Q68FE6	Protein FAM65A	Fam65a	132.35		0.433173	0.460171
5399	Q924T7-2;Q924T7;D6RFE2;F6XVP7	E3 ubiquitin-protein ligase RNF31	Rnf31	118.15		0.433066	0.0756112
1971	P08113;F7C312	Endoplasmin	Hsp90b1	92.475		0.432852	0.420627
4222	Q8BJL0-2;Q8BJL0;D3Z0J8;D3YUX5;Q8BJL0-4;Q8BJL0-3	SWI/SNF-related matrix-associated actin-dependent regulator of chromatin subfamily A-like protein 1	Smarcal1	87.125		0.432318	NaN
3165	Q3UQ84;Q922A3;Q3TP97;E9Q7H6	Threonine--tRNA ligase, mitochondrial	Tars2	81.699		0.43189	0.370527
3279	Q5NCF2;B1ASW5;B1ASW6	Trafficking protein particle complex subunit 1	Trappc1	16.881		0.431676	0.146691
4869	Q8R0F3;E9Q265;E9Q0Z7	Sulfatase-modifying factor 1	Sumf1	40.659		0.431248	0.514099
1510	Q8K1X1;G5E8J3	WD repeat-containing protein 11	Wdr11	135.94		0.431034	0.380484
2500	P58774	Tropomyosin beta chain	Tpm2	32.836		0.430392	0.482755
5229	Q91WT4	DnaJ homolog subfamily C member 17	Dnajc17	34.465		0.430392	0.231075
6575	Q9QZ06;Q8C5G6;A9JEI5	Toll-interacting protein	Tollip	30.345		0.42975	0.492221
6403	Q9JHW2	Omega-amidase NIT2	Nit2	30.501		0.429643	0.463191
340	B1B1D8;Q9D773	39S ribosomal protein L2, mitochondrial	Mrpl2	33.099		0.428893	0.425695
1131	E9QL65;Q8CI04	Conserved oligomeric Golgi complex subunit 3	Cog3	94.144		0.428786	0.550233
3783	Q6PGB6-2;Q6PGB6;Q6PGB6-4;Q6PGB6-3	N-alpha-acetyltransferase 50	Naa50	19.327		0.427714	0.388469
3606	Q67FY2-2;Q67FY2	B-cell CLL/lymphoma 9-like protein	Bcl9l	152.64		0.426963	0.272123
3655	Q6IR41	Complement C1q tumor necrosis factor-related protein 6	C1qtnf6	29.081		0.426533	1.10563
2186	P28738	Kinesin heavy chain isoform 5C	Kif5c	109.27		0.426426	0.279371
6361	Q9ERY9;D3YUR8	Probable ergosterol biosynthetic protein 28	ORF11;0610007P14Rik	15.806		0.425781	0.46909
1915	O89017	Legumain	Lgmn	49.372		0.425352	0.384885
1306	Q8BVA4;F8VPR1	Leiomodin-1	Lmod1	66.309		0.42503	0.552749
940	E9Q1L5;Q8BUH8	Sentrin-specific protease 7	Senp7	113.36		0.4246	0.607749
3011	Q3TPE9-2;Q3TPE9	Ankyrin repeat and MYND domain-containing protein 2	Ankmy2	33.626		0.4246	0.509183
3511	Q62141-1;Q62141	Paired amphipathic helix protein Sin3b	Sin3b	109.39		0.424492	0.440538
568	D3YWH4;D3Z6X7;Q9DBU0;D6RGM8;D3Z279	Transmembrane 9 superfamily member 1	Tm9sf1	54.87		0.424385	0.815504
1469	G3X9I1;Q91VU0;G5E911;E9Q0W5;E9Q6F0	Protein FAM3C	Fam3c	21.486		0.423847	0.546098
2139	P24527	Leukotriene A-4 hydrolase	Lta4h	69.05		0.423847	0.411215
4363	Q8BU14	Translocation protein SEC62	Sec62	45.58		0.423632	0.324907
888	E9PYM7;E9PZ88;F8WIE1;Q91W89	Alpha-mannosidase 2C1	Man2c1	96.422		0.423202	0.481183
3313	Q5SU47;Q7TN98-4;Q7TN98-5;Q7TN98-3;Q5SU48;Q7TN98-2;Q7TN98	Cytoplasmic polyadenylation element-binding protein 4	Cpeb4	44.184		0.422879	0.399178
2056	P15066	Transcription factor jun-D	Jund	34.904		0.421695	0.46895
2883	Q04887;G3UXL7;G3UWS3;Q04886	Transcription factor SOX-9;Transcription factor SOX-8	Sox9;Sox8	56.076		0.42094	0.978179
6761	Q9Z1A1;B8JJG7;B8JJG8;B8JJG6;F6QJV5		Tfg	43.02		0.42094	0.520873
1149	Q8CES0;E9QMB7	N-alpha-acetyltransferase 30	Naa30	39.432		0.419323	0.427751
1086	F6YZU5;E9Q9I2;E9Q9R9		Dlg5	174.58		0.419215	0.282825
1786	O55013	Trafficking protein particle complex subunit 3	Trappc3	20.302		0.41792	0.304683
222	A2RSJ4	UHRF1-binding protein 1-like	Uhrf1bp1l	161.94		0.417812	0.296332
4828	Q8K3H0	DCC-interacting protein 13-alpha	Appl1	79.327		0.417596	0.403294
3678	Q6NXJ0	Protein WWC2	Wwc2	132.62		0.416407	0.40421
160	A2APY7	NADH dehydrogenase [ubiquinone] 1 alpha subcomplex assembly factor 5	Ndufaf5	38.404		0.416407	0.262746
5107	Q8VEH6;Q8VEH6-2	COBW domain-containing protein 1	Cbwd1	43.771		0.415867	0.332244
4351	Q8BTV1	Tumor suppressor candidate 3	Tusc3	39.548		0.41565	0.591093
3000	Q3TM20;Q9EQ15;Q9EQ15-2	Guanine nucleotide-binding protein subunit beta-like protein 1	Gnb1l	34.147		0.415218	0.27507
84	A2AEX8;P97447;A2AEX6;A2AEY1;A2AEY2;A2AEX7;P97447-2	Four and a half LIM domains protein 1	Fhl1	33.563		0.415001	0.355221
4665	Q8CI08;Q8CI08-2	SLAIN motif-containing protein 2	Slain2	62.377		0.414785	0.466636
4350	Q8BTU1	UPF0468 protein C16orf80 homolog	Gtl3	22.748		0.414244	0.373308
1447	G3X8W7;Q8BGZ4;Q8BGZ4-2	Cell division cycle protein 23 homolog	Cdc23	65.877		0.414027	0.33388
3965	Q80TS3-5;Q80TS3;D3Z634;D3YTW7;Q80TS3-3;K3W4M8;D3YVT9;D3Z4S7;D3Z5M6;Q80TS3-4;D3Z6H9;D3Z3X6;Q80TS3-2;D3Z6H7;D3Z593;D3Z3G4;D3YU23;D3Z6J2;D3YWR3;D3Z4V0;D3YWB1;Q80TS3-6	Latrophilin-3	Lphn3	169.93		0.413486	0.468072
5159	Q91VC9	Growth hormone-inducible transmembrane protein	Ghitm	37.275		0.412727	0.574004
6027	Q9D281	Protein Noxp20	Fam114a1	61.012		0.411752	0.526743
5582	Q9BCZ4	Selenoprotein S	Vimp	21.527		0.411318	0.222179
1815	O70230-2;O70230;B2KF19;Q8BMU0-2;Q8BMU0;O70230-3	Zinc finger protein 143;Zinc finger protein 76	Znf143;Zfp523;Znf76	69.038		0.411101	-0.0395595
4477	Q8C0V0	Serine/threonine-protein kinase tousled-like 1	Tlk1	86.622		0.410992	0.152869
2759	P82347;A2ACH6	Delta-sarcoglycan	Sgcd	32.133		0.409907	0.412174
2178	P28301	Protein-lysine 6-oxidase	Lox	46.7		0.409255	0.735644
4108	Q8BG79;Q8BG79-2	CWF19-like protein 2	Cwf19l2	103.17		0.409038	0.215529
3743	Q6P9S7	Polypeptide N-acetylgalactosaminyltransferase 10	Galnt10	69.115		0.408603	0.513502
4445	Q8BYR2	Serine/threonine-protein kinase LATS1	Lats1	126.26		0.408386	0.138029
6029	Q9D289	Trafficking protein particle complex subunit 6B	Trappc6b	17.936		0.408277	0.465998
828	E9PVM9;E9Q0T0;G5E8W7;F6SPQ1;O35448	Lysosomal thioesterase PPT2	Ppt2	11.549		0.40806	0.819139
1820	O70281	Protein-tyrosine sulfotransferase 1	Tpst1	42.132		0.40806	0.500095
1872	O88508-2;O88508	DNA (cytosine-5)-methyltransferase 3A	Dnmt3a	77.823		0.407625	0.44183
4777	Q8K268	ATP-binding cassette sub-family F member 3	Abcf3	79.864		0.407298	0.453518
1122	Q9CWH5;E9QKG3	tRNA (guanine(10)-N2)-methyltransferase homolog	Trmt11	52.904		0.406863	0.210346
1004	P46735-2;E9QNH6;E9Q580;P46735;Q7TQD7	Unconventional myosin-Ib	Myo1b	125.02		0.405992	0.184818
4835	Q8K409	DNA polymerase beta	Polb	38.287		0.404685	0.513934
4542	Q8C6G1;Q3U699	Protein C21orf2 homolog	1810043G02Rik	28.239		0.404358	0.0743955
5341	Q921Q3-2;Q921Q3	Chitobiosyldiphosphodolichol beta-mannosyltransferase	Alg1	51.444		0.403922	0.656672
1485	Q9D8B4;G5E814	NADH dehydrogenase [ubiquinone] 1 alpha subcomplex subunit 11	Ndufa11	14.982		0.403377	0.965024
3502	Q62074	Protein kinase C iota type	Prkci	68.203		0.40174	0.352492
2335	P47941	Crk-like protein	Crkl	33.83		0.401303	0.428779
5615	Q9CQ06	39S ribosomal protein L24, mitochondrial	Mrpl24	24.944		0.400647	0.343623
4590	Q8CCJ3;Q8CCJ3-1	E3 UFM1-protein ligase 1	Ufl1	89.519		0.400538	0.500626
4397	Q8BW84;Q99JT1;Q3TLZ6	Glutamyl-tRNA(Gln) amidotransferase subunit B, mitochondrial	Pet112	61.509		0.399773	0.359268
6164	Q9QZ08;Q9D997;D3YXG2	N-acetyl-D-glucosamine kinase	Nagk	37.268		0.399554	0.541009
3636	Q6DFX2	Anthrax toxin receptor 2	Antxr2	53.184		0.39835	0.558559
3813	Q6VN19	Ran-binding protein 10	Ranbp10	67.188		0.397693	0.167523
6758	Q9Z160	Conserved oligomeric Golgi complex subunit 1	Cog1	109.05		0.396817	0.412616
6153	Q9D8Y1;D6RG44	Transmembrane protein 126A	Tmem126a	21.539		0.396598	0.502975
3160	Q3UPH1	Protein PRRC1	Prrc1	46.297		0.396598	0.427848
3854	Q70IV5;Q70IV5-2	Synemin	Synm	173.21		0.396269	0.480317
3696	Q6P1F6	Serine/threonine-protein phosphatase 2A 55 kDa regulatory subunit B alpha isoform	Ppp2r2a	51.691		0.395721	0.420144
3181	Q3UWE6;Q9D5R2	WD repeat-containing protein 20	Wdr20a;Wdr20	62.887		0.395392	0.39534
1511	Q62136;G5E8J4	Tyrosine-protein phosphatase non-receptor type 21	Ptpn21	133.49		0.395392	0.199305
1321	F8VQ54;Q8R418	Endoribonuclease Dicer	Dicer1	215.77		0.394953	0.188808
2262	P38060	Hydroxymethylglutaryl-CoA lyase, mitochondrial	Hmgcl	34.238		0.393746	0.36615
6444	Q9JJA2	Conserved oligomeric Golgi complex subunit 8	Cog8	71.601		0.393087	0.721468
5609	Q9CPY6	Glucose-induced degradation protein 4 homolog	Gid4	24.863		0.392757	0.183802
6105	Q9D7E4	UPF0449 protein C19orf25 homolog		12.111		0.392427	0.216703
6804	Q9Z2I9	Succinyl-CoA ligase [ADP-forming] subunit beta, mitochondrial	Sucla2	50.113		0.391438	0.480156
5372	Q922Q9-2;Q922Q9;D3YWG2;G8JL55	Chitinase domain-containing protein 1	Chid1	35.24		0.391108	0.357419
5185	Q91VW9	Zinc finger protein with KRAB and SCAN domains 3	Zkscan3	62.641		0.391108	0.321513
5060	Q8VDG3	Poly(A)-specific ribonuclease PARN	Parn	71.558		0.390558	0.384
601	D3YYT0;P15116	Cadherin-2	Cdh2	93.856		0.390448	0.537299
2959	Q3TCJ1;D3Z4D8	BRISC complex subunit Abro1	Fam175b	46.942		0.389787	0.411944
3548	Q62446	Peptidyl-prolyl cis-trans isomerase FKBP3	Fkbp3	25.147		0.389567	0.372262
2129	P23242	Gap junction alpha-1 protein	Gja1	43.004		0.389016	0.462595
4435	Q8BY87-2;Q8BY87	Ubiquitin carboxyl-terminal hydrolase 47	Usp47	154.84		0.388796	0.415903
2835	P98192;Q05DV2	Dihydroxyacetone phosphate acyltransferase	Gnpat	76.869		0.388465	0.328834
1073	G3X9V2;P30999;E9Q8Z6;E9Q8Z8;E9Q8Z4;E9Q8Z9;D3Z2H2;E9Q901;P30999-2;E9Q904;P30999-3;E9Q8Z5;E9Q986;D3Z7H6;E9Q907;E9Q905;E9Q903;E9Q906;D3Z2H7	Catenin delta-1	Ctnnd1	104.1		0.387804	0.382043
5465	Q99KF1	Transmembrane emp24 domain-containing protein 9	Tmed9	27.127		0.387473	0.37902
5834	Q9CXG3	Peptidyl-prolyl cis-trans isomerase-like 4	Ppil4	57.23		0.387473	0.332026
4890	Q8R149;Q8R149-2	BUD13 homolog	Bud13	72.138		0.387142	0.111586
3276	Q5KU39	Vacuolar protein sorting-associated protein 41 homolog	Vps41	98.601		0.387032	0.360934
2063	P15920	V-type proton ATPase 116 kDa subunit a isoform 2	Atp6v0a2	98.144		0.386811	0.124346
2487	Q8BZR4;P58137	Acyl-coenzyme A thioesterase 8	Acot8	29.542		0.38659	0.276485
1205	F2Z470;Q01237	3-hydroxy-3-methylglutaryl-coenzyme A reductase	Hmgcr	89.898		0.385486	0.330556
6227	Q9DBR7;Q9DBR7-2	Protein phosphatase 1 regulatory subunit 12A	Ppp1r12a	114.99		0.384823	0.441771
4080	Q811Q9-2;Q811Q9	Choline-phosphate cytidylyltransferase B	Pcyt1b	38.759		0.384603	NaN
6173	Q9DAK9	14 kDa phosphohistidine phosphatase	Phpt1	13.996		0.38416	0.442948
5106	Q8VEH5	EPM2A-interacting protein 1	Epm2aip1	70.095		0.38416	0.406866
1673	O09053	Werner syndrome ATP-dependent helicase homolog	Wrn	157.2		0.383718	0.492992
2858	Q9D031;Q01730;A2AUR7	Ras suppressor protein 1	Rsu1	31.461		0.383718	0.317696
849	E9Q8M5;E9PWW6;E9Q0D3;D6RI42		Zc3h7a	85.971		0.383718	0.111446
6388	Q9JHE7;D3YZR1;D3Z6S3;D3YYU6	Protein TSSC4	Tssc4	33.569		0.382501	0.441909
1292	F7CC56;Q9ESK9;F7CCJ3	RB1-inducible coiled-coil protein 1	Rb1cc1	168.85		0.381948	0.486428
2538	P61021	Ras-related protein Rab-5B	Rab5b	23.707		0.381948	0.463748
5407	Q925H1;G3UW90	Zinc finger transcription factor Trps1	Trps1	141.03		0.381726	0.17262
6581	Q9QZC8	Abhydrolase domain-containing protein 1	Abhd1	45.724		0.381505	0.229484
5497	Q99LB2	Dehydrogenase/reductase SDR family member 4	Dhrs4	29.884		0.381394	0.391172
1462	G3X972		Sec24c	118.58		0.381283	0.373103
196	A2AUY4		Baz2b	234		0.381062	0.00284488
35	Q9WU20;F6Z4F8;A2A7F7;F7BGN3	Methylenetetrahydrofolate reductase	Mthfr	74.579		0.380064	0.253739
6517	Q9JME7	Trafficking protein particle complex subunit 2-like protein	Trappc2l	16.018		0.379732	0.285478
40	P48193;A2A841;A2A839;A2A838;A2A842;P48193-2;A2AD32	Protein 4.1	Epb41;Epb4.1	95.91		0.378734	0.292793
1672	O09044;Q9D3L3;B0R030	Synaptosomal-associated protein 23;Synaptosomal-associated protein	Snap23	23.261		0.37829	0.289933
3959	Q80TJ7;Q80TJ7-2;Q80TJ7-3;A2ABV1	Histone lysine demethylase PHF8	Phf8	113.55		0.377512	0.167798
123	Q3UV70;A2AJP9;A8Y5Q0;A2AJQ0	[Pyruvate dehydrogenase [acetyl-transferring]]-phosphatase 1, mitochondrial	Pdp1	61.18		0.377402	0.398208
1658	O08832	Polypeptide N-acetylgalactosaminyltransferase 4	Galnt4	66.554		0.376846	0.499626
3922	Q7TPW1	Nexilin	Nexn	72.107		0.376735	0.358695
2295	P43024;Q9DCW5	Cytochrome c oxidase subunit 6A1, mitochondrial;Cytochrome c oxidase subunit 6A, mitochondrial	Cox6a1	12.352		0.376513	0.662163
5162	Q91VE0	Long-chain fatty acid transport protein 4	Slc27a4	72.318		0.376401	0.293766
2035	P13011	Acyl-CoA desaturase 2	Scd2	40.916		0.375957	0.397562
5118	Q8VHE0	Translocation protein SEC63 homolog	Sec63	87.869		0.375957	0.371142
5214	Q91WF7	Polyphosphoinositide phosphatase	Fig4	103.45		0.375735	0.361046
3016	Q3TQX1;Q9WUJ8;Q66JV6	Origin recognition complex subunit 6	Orc6	20.741		0.375401	0.00739108
1246	F6V6T4;Q9R0Q3;Q8BPI2	Transmembrane emp24 domain-containing protein 2	Tmed2	19.914		0.37529	0.368849
4849	Q8K5B2;D3Z1G3	Multiple coagulation factor deficiency protein 2 homolog	Mcfd2	16.168		0.374733	0.359305
6467	Q9JK92	Heat shock protein beta-8	Hspb8	21.533		0.374622	0.275699
5880	Q9CYW4	Haloacid dehalogenase-like hydrolase domain-containing protein 3	Hdhd3	28.027		0.373509	0.613299
6370	Q9ESD6-2;Q9ESD6	CKLF-like MARVEL transmembrane domain-containing protein 7	Cmtm7	14.681		0.373509	0.202771
6499	Q9JLJ5;Q4V9V3	Elongation of very long chain fatty acids protein 1	Elovl1	32.677		0.373286	0.098382
3435	Q61151	Serine/threonine-protein phosphatase 2A 56 kDa regulatory subunit epsilon isoform	Ppp2r5e	54.713		0.373063	0.425889
247	A6H630;A6H630-2;A6H630-4;A6H630-3	UPF0364 protein C6orf211 homolog		50.548		0.372952	0.355978
4275	Q8BM72	Heat shock 70 kDa protein 13	Hspa13	51.709		0.372729	0.464445
2116	P21460;A2APX3	Cystatin-C	Cst3	15.531		0.372506	0.535666
3294	Q5SF07;A6X8Z3;Q5SF07-2	Insulin-like growth factor 2 mRNA-binding protein 2	Igf2bp2	65.583		0.372061	0.422656
2079	P17156	Heat shock-related 70 kDa protein 2	Hspa2	69.641		0.371949	0.318092
6822	Q9Z2Z6	Mitochondrial carnitine/acylcarnitine carrier protein	Slc25a20	33.026		0.371615	0.454249
2410	P52734;A2ALP5	FYVE, RhoGEF and PH domain-containing protein 1	Fgd1	106.36		0.371615	0.303419
6618	Q9R0M6;A2AFP5	Ras-related protein Rab-9A	Rab9a;Rab9	22.909		0.371503	0.443477
241	P15307;A4QPD3	Proto-oncogene c-Rel	Rel	64.959		0.371391	0.384565
5345	Q921U8-2;Q921U8;D3Z3Q3;Q921U8-4;Q921U8-3	Smoothelin	Smtn	100.13		0.369941	0.280685
616	D3YZE9;G3X918;P58069	Ras GTPase-activating protein 2	Rasa2	69.162		0.369271	0.126927
2181	P28571-1;P28571-2;P28571;E9Q517;E9Q3V0;E9QA02;E9Q3Z2	Sodium- and chloride-dependent glycine transporter 1;Transporter	Slc6a9	70.557		0.368266	0.493845
1655	O08796;Q3UWZ1	Eukaryotic elongation factor 2 kinase	Eef2k	81.738		0.368266	0.424378
4270	Q8BLN5	Lanosterol synthase	Lss	83.14		0.368266	0.32274
5005	Q8VBT0;F6V084	Thioredoxin-related transmembrane protein 1	Tmx1	31.395		0.367706	0.34551
2787	P97346;P97346-2	Nucleoredoxin	Nxn	48.343		0.367371	0.391796
6610	Q9R099	Transducin beta-like protein 2	Tbl2	49.583		0.367036	0.428411
5925	Q9CZX0;Q9CZX0-2	Elongator complex protein 3	Elp3	62.384		0.366252	0.425772
1094	E9QA46;Q9QXY9;D3Z6X3;D3Z6X4	Peroxisomal biogenesis factor 3	Pex3	40.639		0.36614	0.467932
6177	Q9DAS9	Guanine nucleotide-binding protein G(I)/G(S)/G(O) subunit gamma-12	Gng12	7.9972		0.365469	0.440224
2784	P97315	Cysteine and glycine-rich protein 1	Csrp1	20.583		0.365021	0.444302
1399	Q7TNP2;Q3TTF6;H3BKU1;G3UWS4;H3BLE7;H3BLQ0;H3BIV7	Serine/threonine-protein phosphatase 2A 65 kDa regulatory subunit A beta isoform	Ppp2r1b	65.934		0.364797	0.319136
1834	Q8BH40;O70439	Syntaxin-7	Stx7	29.736		0.36446	0.568966
305	B1ATV0;Q9WVD4	H(+)/Cl(-) exchange transporter 5	Clcn5	90.705		0.364236	0.524043
527	D3YU80;K4DI65;P60824	Cold-inducible RNA-binding protein	Cirbp	11.782		0.363788	0.402512
6561	Q9QYE6	Golgin subfamily A member 5	Golga5	82.367		0.363451	0.386412
4753	Q8K1E0;Q8K1E0-2;I1E4X1;H3BJE3;H3BKJ7;H3BJ02	Syntaxin-5	Stx5;Stx5a	39.713		0.363003	0.512514
6680	Q9WUH1	Transmembrane protein 115	Tmem115	38.098		0.36233	0.545824
603	D3YYU8;F7AD47		Obsl1	197.93		0.362217	0.287484
4675	Q8CI94	Glycogen phosphorylase, brain form	Pygb	96.729		0.361881	0.485782
43	B2RX14;A2A8R7	Terminal uridylyltransferase 4	Zcchc11	184.65		0.361768	0.330955
912	Q8C163;E9PZS5	Nuclease EXOG, mitochondrial	Exog	41.383		0.361432	0.246532
4779	Q8K274	Ketosamine-3-kinase	Fn3krp	34.468		0.361432	0.21974
5443	Q99JW4;E9QP62;Q9D7B2	LIM and senescent cell antigen-like-containing domain protein 1	Lims1	37.24		0.361319	0.408187
6163	Q9D967	Magnesium-dependent phosphatase 1	Mdp1	18.582		0.361319	0.135459
6454	Q9JJR8;D3Z6W5	Transmembrane protein 9B	Tmem9b	22.607		0.361095	0.260549
4707	Q8JZP9;Q8JZP9-2;Q9D2H3	GAS2-like protein 1	Gas2l1	72.41		0.360982	-0.100036
3839	Q6ZQI3;D3Z1M3	Malectin	Mlec	32.342		0.360645	0.430489
5658	Q9CQE6	Histone chaperone ASF1A	Asf1a	22.942		0.360308	0.604542
6492	Q9JLB2	MAGUK p55 subfamily member 5	Mpp5	77.229		0.359971	0.460608
2437	P54731	FAS-associated factor 1	Faf1	73.862		0.359859	0.418369
4857	Q8QZY6	Tetraspanin-14	Tspan14	30.673		0.359296	0.512267
351	B2RQS1;Q9ERG2	Striatin-3	Strn3	77.731		0.358959	0.407785
2967	Q3TDQ1	Dolichyl-diphosphooligosaccharide--protein glycosyltransferase subunit STT3B	Stt3b	93.245		0.358734	0.392554
3637	Q6DFZ1;Q6A099		Gbf1	206.78		0.357946	0.377744
5819	Q9CX00	IST1 homolog	Ist1	39.468		0.357383	0.300999
4689	Q8CIN4	Serine/threonine-protein kinase PAK 2;PAK-2p27;PAK-2p34	Pak2	57.93		0.357158	0.381104
6202	Q9DBB4;E9PZ53	N-alpha-acetyltransferase 16, NatA auxiliary subunit	Naa16	101.28		0.357045	0.323245
6371	Q9ESJ0	Exportin-4	Xpo4	129.98		0.356932	0.303329
227	A2RTL5;F8WHC5	Arginine/serine-rich coiled-coil protein 2	Rsrc2	43.876		0.356144	0.0495315
3501	Q62073;Q923A8;A2AP93;A2AP92	Mitogen-activated protein kinase kinase kinase 7	Map3k7	64.227		0.356031	0.433876
386	D3YY34;B7ZNA5;Q8CHP6;F8WIN6;Q8CHP6-2;E9QPT4	Polyhomeotic-like protein 3	Phc3	102.14		0.355806	NaN
1102	Q9WV60;E9QAQ5	Glycogen synthase kinase-3 beta	Gsk3b	46.71		0.355129	0.563881
3147	Q3UM29	Conserved oligomeric Golgi complex subunit 7	Cog7	86.072		0.354791	0.480901
1663	O08915	AH receptor-interacting protein	Aip	37.605		0.354565	0.426625
4554	Q8C7E9	Cleavage stimulation factor subunit 2 tau variant	Cstf2t	65.862		0.354339	0.35511
4944	Q8R349	Cell division cycle protein 16 homolog	Cdc16	71.459		0.352871	0.405471
3006	Q80ZP8;Q3TMX5;Q9CXI5;F6USD5;F6T4L3;E0CXA8	Mesencephalic astrocyte-derived neurotrophic factor	Manf	19.012		0.352533	0.278391
5801	Q9CWK3	CD2 antigen cytoplasmic tail-binding protein 2	Cd2bp2	37.694		0.35242	0.326317
5035	Q8VCI5	Peroxisomal biogenesis factor 19	Pex19	32.733		0.35242	0.298549
1316	F8VQ06;Q61810-2;Q61810	Latent-transforming growth factor beta-binding protein 3	Ltbp3	134.36		0.352081	0.556627
5022	Q8VC65;G3UZN7	Nurim	Nrm	29.435		0.352081	0.248673
4840	Q8K4J6;D3YUG5;D3YUI2;Q8K4J6-2	MKL/myocardin-like protein 1	Mkl1	102.54		0.351855	0.427207
6174	Q9DAM7	UPF0444 transmembrane protein C12orf23 homolog		11.549		0.351515	0.0498153
4020	Q80WW9	DDRGK domain-containing protein 1	Ddrgk1	35.977		0.351063	0.596209
4132	Q8BGR6	ADP-ribosylation factor-like protein 15	Arl15	22.905		0.350837	0.409987
3599	Q64727	Vinculin	Vcl	116.72		0.35061	0.360934
1561	Q8C8T8;H7BWY8	Pre-rRNA-processing protein TSR2 homolog	Tsr2	20.891		0.349479	0.247679
3415	Q61024	Asparagine synthetase [glutamine-hydrolyzing]	Asns	64.282		0.348912	0.333752
6252	Q9DC63-3;Q9DC63-2;Q9DC63;A2BHN6	F-box only protein 3	Fbxo3	46.897		0.348912	0.168333
4361	Q8BU04	Putative E3 ubiquitin-protein ligase UBR7	Ubr7	48.064		0.348572	0.180822
5572	Q99P65;D6RI95;D3YWS9	Equilibrative nucleoside transporter 3	Slc29a3	51.719		0.348346	0.759283
6630	Q9R1E0	Forkhead box protein O1	Foxo1	69.518		0.347212	0.506291
5110	Q8VEJ9	Vacuolar protein sorting-associated protein 4A	Vps4a	48.906		0.346985	0.358528
3964	Q80TR8-3;Q80TR8-4;Q80TR8;Q80TR8-2	Protein VPRBP	Vprbp	108.77		0.346872	0.142608
4582	Q8CC12-2;Q8CC12;Q8CC12-3	Codanin-1	Cdan1	135.03		0.346758	0.404496
3115	Q3UHB1	5-nucleotidase domain-containing protein 3	Nt5dc3	63.17		0.346645	0.528053
3620	Q69ZS7;Q69ZS7-2	HBS1-like protein	Hbs1l	75.1		0.346531	0.328055
3621	Q69ZW3-2;Q69ZW3	EH domain-binding protein 1	Ehbp1	136.23		0.346305	0.479673
6296	Q9EP69	Phosphatidylinositide phosphatase SAC1	Sacm1l	66.943		0.345964	0.283404
1805	O55222	Integrin-linked protein kinase	Ilk	51.373		0.345623	0.331155
6604	Q9R049-2;Q9R049	E3 ubiquitin-protein ligase AMFR	Amfr	72.752		0.345623	0.248879
5937	Q9D074;Q9D074-2;Q9D074-4;Q9D074-3;Q9D074-5	E3 ubiquitin-protein ligase MGRN1	Mgrn1	58.477		0.34551	0.0234603
2942	Q3B7Z2;Q3B7Z2-2	Oxysterol-binding protein 1	Osbp	88.796		0.345283	0.27127
1901	O88848;O88848-2;D3Z067	ADP-ribosylation factor-like protein 6	Arl6	20.959		0.344601	0.414826
4181	Q8BHJ5	F-box-like/WD repeat-containing protein TBL1XR1	Tbl1xr1	55.66		0.344033	0.370993
1929	Q7JCZ1;P00405	Cytochrome c oxidase subunit 2	mt-Co2;Mtco2	25.976		0.344033	0.237609
5442	Q99JW2	Aminoacylase-1	Acy1	45.78		0.343806	0.193338
4152	Q8BH24	Transmembrane 9 superfamily member 4	Tm9sf4	74.692		0.343692	0.438014
1480	G3X9Y4;P97348	Rho-related GTP-binding protein RhoD	Rhod	22.288		0.343692	0.327348
5117	Q8VHC3	Selenoprotein M	Selm	16.395		0.343692	0.223407
1333	P59808;F8VQK5	SAM and SH3 domain-containing protein 1	Sash1	135.59		0.343578	0.478185
5004	Q8R5L3-2;Q8R5L3	Vam6/Vps39-like protein	Vps39	100.65		0.343578	0.32366
1276	F7AA26;A2API8;O54931-2;O54931;O54931-5;O54931-4;O54931-3	A-kinase anchor protein 2	Gm20459;Akap2	125.98		0.343351	0.377388
1708	Q149T1;O35324;M0QWP8;Q45HK4	SH2 domain-containing protein 1B	Sh2d1b1;Sh2d1b;Sh2d1b2	15.256		0.343124	0.750373
4166	Q8BH79-2;Q8BH79;Q8BH79-4;Q8BH79-3	Anoctamin-10	Ano10	69.262		0.343124	0.393975
6354	Q9ERR1-2;Q9ERR1	Nuclear distribution protein nudE-like 1	Ndel1	35.51		0.342896	0.182377
6191	Q9DB29	Isoamyl acetate-hydrolyzing esterase 1 homolog	Iah1	27.974		0.342668	0.385055
6586	Q9QZE7	Translin-associated protein X	Tsnax	32.926		0.342668	0.379301
2311	P46414	Cyclin-dependent kinase inhibitor 1B	Cdkn1b	22.193		0.342213	0.623821
4313	Q8BPA8;Q8BPA8-2	Protein DPCD	Dpcd	23.034		0.34153	0.42585
3653	Q6GYP7;Q6GYP7-2;Q6GYP7-4;Q6GYP7-6	Ral GTPase-activating protein subunit alpha-1	Ralgapa1	229.39		0.341075	0.372543
2527	P60521	Gamma-aminobutyric acid receptor-associated protein-like 2	Gabarapl2	13.667		0.340961	0.361528
3695	Q6P1E1-2;Q6P1E1	Zinc finger MIZ domain-containing protein 1	Zmiz1	115.2		0.340277	0.0934941
4820	Q8K389	CDK5 regulatory subunit-associated protein 2	Cdk5rap2	205.94		0.340164	0.516718
1500	Q8CI95;G5E8A0	Oxysterol-binding protein-related protein 11;Oxysterol-binding protein	Osbpl11	83.628		0.339137	0.490375
5484	Q99KW9	T-cell immunomodulatory protein	Itfg1	67.464		0.339137	0.284353
1948	P04441-2;P04441	H-2 class II histocompatibility antigen gamma chain	Cd74	24.454		0.338225	0.847492
1981	P09055	Integrin beta-1	Itgb1	88.231		0.337654	0.491774
4294	Q8BMS1	Trifunctional enzyme subunit alpha, mitochondrial;Long-chain enoyl-CoA hydratase;Long chain 3-hydroxyacyl-CoA dehydrogenase	Hadha	82.669		0.337311	0.357419
915	E9Q035;P47758	Signal recognition particle receptor subunit beta	Gm20425;Srprb	107.8		0.337083	0.297201
2446	P55096	ATP-binding cassette sub-family D member 3	Abcd3	75.474		0.336969	0.386261
3918	Q7TPR4	Alpha-actinin-1	Actn1	103.07		0.336855	0.277919
4442	Q8BYL4;E9PX65	Tyrosine--tRNA ligase, mitochondrial	Yars2	52.597		0.336512	0.379001
3048	Q3U186	Probable arginine--tRNA ligase, mitochondrial	Rars2	65.335		0.335255	0.32366
3675	Q6NWW9	Fibronectin type III domain-containing protein 3B	Fndc3b	132.76		0.335026	0.505656
672	D3Z3A0;Q9DCL8	Protein phosphatase inhibitor 2	Ppp1r2	21.919		0.335026	0.401444
3477	Q61655;Q8BZY3	ATP-dependent RNA helicase DDX19A	Ddx19a;Ddx19b	53.932		0.335026	0.379977
3706	Q6P3Z8;Q9JHD2	Histone acetyltransferase KAT2A	Kat2a	93.322		0.335026	-0.269991
4357	Q8BTZ4-2;Q8BTZ4	Anaphase-promoting complex subunit 5	Anapc5	81.695		0.334454	0.286339
1216	F6QP10;Q91WC9	Sn1-specific diacylglycerol lipase beta	Daglb	64.555		0.334339	0.471649
5897	Q9CZA6-3;Q9CZA6-2;Q9CZA6;Q9CZA6-4;F6Q325	Nuclear distribution protein nudE homolog 1	Nde1	35.789		0.334339	0.455159
992	Q8BGY4-3;E9Q4C1;Q8BGY4-2;Q8BGY4	Kelch-like protein 26	Klhl26	58.772		0.333996	0.524998
5349	Q921W4;D3Z6I4;Q921W4-2;D3YZD6	Quinone oxidoreductase-like protein 1	Cryzl1	38.725		0.333538	0.0542575
1894	O88736;Q8C5N9	3-keto-steroid reductase	Hsd17b7	37.316		0.333309	0.490943
5380	Q922X9	Protein arginine N-methyltransferase 7	Prmt7	78.3		0.332851	0.406751
5574	Q99P72;Q99P72-3	Reticulon-4	Rtn4	126.61		0.332737	0.442889
853	F8WHY8;E9PX23;Q8K4B0	Metastasis-associated protein MTA1	Mta1	79.189		0.332622	0.340843
687	D3Z4S3	Putative peptidyl-tRNA hydrolase PTRHD1	Ptrhd1	16.037		0.332049	0.330447
4376	Q8BUV8	Protein GPR107	Gpr107	62.055		0.331935	0.562005
1778	O54950	5-AMP-activated protein kinase subunit gamma-1	Prkag1	37.52		0.331935	0.394411
1752	O35874;Q5SSP3	Neutral amino acid transporter A	Slc1a4	56.061		0.331361	0.397486
5641	Q9CQ92;G3X9U9	Mitochondrial fission 1 protein	Fis1	17.008		0.331132	0.333934
6638	Q9R1S3-2;Q9R1S3-3;Q9R1S3;G3X9F1	GPI ethanolamine phosphate transferase 1	Pign	90.436		0.330558	NaN
4636	Q8CGA0	Protein phosphatase 1F	Ppm1f	49.61		0.330558	0.311363
4170	Q8BH97;D3Z3A9;D3Z7T1	Reticulocalbin-3	Rcn3	38.001		0.330214	0.444341
516	D3YWT0;Q9R0P6;D3Z569;D3YTS1	Signal peptidase complex catalytic subunit SEC11A	Sec11a	19.569		0.330214	0.122774
2868	Q03141-2;Q03141-3;Q03141;Q8VHJ5	MAP/microtubule affinity-regulating kinase 3;Serine/threonine-protein kinase MARK1	Mark3;Mark1	81.399		0.330099	0.149937
6783	Q9Z1Y4	Thyroid receptor-interacting protein 6	Trip6	50.933		0.329755	0.346995
3656	Q6IRU2	Tropomyosin alpha-4 chain	Tpm4	28.467		0.329296	0.275175
70	E1U8D0;A2ACV6	Protein SOGA1;N-terminal form;C-terminal 80 kDa form	Soga1	159.18		0.328722	0.557922
4968	Q8R3W2;Q9CQP2	Trafficking protein particle complex subunit 2	0610009B22Rik;Trappc2	16.445		0.328492	0.191656
4293	Q8BMQ8	Vacuolar fusion protein MON1 homolog B	Mon1b	60.015		0.327687	0.447564
2560	P61588;E9Q8D7	Rho-related GTP-binding protein RhoE	Rnd3	27.368		0.326883	0.479291
4533	Q8C5P5-2;Q8C5P5;Q8C5P5-3;E9QN01	5-nucleotidase domain-containing protein 1	Nt5dc1	52.966		0.326652	0.290745
5761	Q9CRA4;D3Z458	Methylsterol monooxygenase 1	Msmo1;Sc4mol	34.772		0.326422	0.175501
5111	Q8VEK0;D3YVV1	Cell cycle control protein 50A	Tmem30a	41.06		0.326077	0.266715
1994	P0CG14	Chromosome transmission fidelity protein 8 homolog isoform 2	Chtf8	52.244		0.325617	0.212317
2105	P20029	78 kDa glucose-regulated protein	Hspa5	72.421		0.325271	0.403714
172	A2AQV2;Q80V53	Carbohydrate sulfotransferase 14	Chst14	40.068		0.324696	0.431384
4295	Q8BMS4	Hexaprenyldihydroxybenzoate methyltransferase, mitochondrial	Coq3	40.956		0.32458	0.624221
5182	Q91VT4;D3Z6C4	Carbonyl reductase family member 4	Cbr4	25.414		0.324465	0.550909
2185	Q6LC96;P28700	Retinoic acid receptor RXR-alpha	Rxra	48.21		0.324234	0.506066
408	B9EJR8		Heatr2	93.85		0.324234	0.346701
3773	Q6PE54;Q5SXR4	Probable ATP-dependent RNA helicase DHX40	Dhx40	88.529		0.323658	0.377894
5314	Q920L1	Fatty acid desaturase 1	Fads1	52.322		0.323312	0.332571
4359	Q8BTZ7	Mannose-1-phosphate guanyltransferase beta	Gmppb	39.916		0.323197	0.386544
4015	Q80WG5	Leucine-rich repeat-containing protein 8A	Lrrc8a	94.118		0.323197	0.13291
4327	Q8BRF7;Q8BRF7-3;Q8BRF7-2	Sec1 family domain-containing protein 1	Scfd1	72.322		0.322736	0.45257
41	A2A8E2;Q8BHG2;Q8BHG2-3;B7ZC72;B7ZC71;Q8BHG2-2	UPF0587 protein C1orf123 homolog	0610037L13Rik	15.783		0.322159	0.456761
4761	Q8K1M3;P12367	cAMP-dependent protein kinase type II-alpha regulatory subunit	Prkar2a	45.589		0.322159	0.192167
1070	E9Q8S5;Q3U214	Microtubule-associated serine/threonine-protein kinase 3	Mast3	142.55		0.322159	0.188003
2820	P97792;P97792-2	Coxsackievirus and adenovirus receptor homolog	Cxadr	39.947		0.321466	0.572801
360	E9PWI6;B2RSU7;E0CYI9;Q8CHG3	GRIP and coiled-coil domain-containing protein 2	Gcc2	190.73		0.321466	0.405834
4769	Q8K201	Keratinocyte-associated transmembrane protein 2	Kct2	28.05		0.321466	0.34828
3183	Q3UXD9;Q99MZ7	Peroxisomal trans-2-enoyl-CoA reductase	Pecr	28.095		0.321466	0.270191
5960	Q9D0K1	Peroxisomal membrane protein PEX13	Pex13	44.609		0.321466	0.091556
2531	P60762-2;P60762	Mortality factor 4-like protein 1	Morf4l1	37.23		0.320773	0.244993
783	P23506;P23506-2;F7D432;E9PWE0;E0CYV0;F6V9F1	Protein-L-isoaspartate(D-aspartate) O-methyltransferase;Protein-L-isoaspartate O-methyltransferase	Pcmt1	24.634		0.320658	0.23382
6432	Q9JIX0	Enhancer of yellow 2 transcription factor homolog	Eny2	11.528		0.320543	0.420492
1870	O88455;D3Z7G1	7-dehydrocholesterol reductase	Dhcr7	53.918		0.320427	0.274512
1101	E9QAP7;F6W8W7		Taf4a	105.31		0.320427	-0.102591
2918	Q0HA38;E9PVK4	Tetratricopeptide repeat protein 21B	Ttc21b	150.79		0.319965	0.303472
666	D3Z2V6;O08989	Ras-related protein M-Ras	Mras	14.735		0.319734	0.440675
2423	P53798	Squalene synthase	Fdft1	48.154		0.319618	0.343678
4079	Q811J3	Iron-responsive element-binding protein 2	Ireb2	104.92		0.319155	-0.118759
6272	Q9DCJ5	NADH dehydrogenase [ubiquinone] 1 alpha subcomplex subunit 8	Ndufa8	19.992		0.31904	0.45793
4996	Q8R5F3	O-acetyl-ADP-ribose deacetylase 1	Oard1	17.107		0.318693	-0.0465609
2351	P48771	Cytochrome c oxidase subunit 7A2, mitochondrial	Cox7a2	9.2908		0.318461	0.177784
5207	Q91WC0;F2Z420	Histone-lysine N-methyltransferase setd3	Setd3	67.175		0.31823	0.193189
6316	Q9EPU0-2;Q9EPU0	Regulator of nonsense transcripts 1	Upf1	122.66		0.317536	0.27432
4104	Q8BG40	Katanin p80 WD40 repeat-containing subunit B1	Katnb1	72.638		0.317188	0.208178
3221	Q4VAA2;Q4VAA2-2	Protein CDV3	Cdv3	29.729		0.316841	0.375497
6769	Q9Z1K6	E3 ubiquitin-protein ligase ARIH2	Arih2	57.696		0.316609	0.273082
3795	Q6PHQ8;F7A8R0	N-alpha-acetyltransferase 35, NatC auxiliary subunit	Naa35	83.305		0.316262	0.288734
3858	Q71RI9-2;Q71RI9	Kynurenine--oxoglutarate transaminase 3	Ccbl2	47.32		0.316262	0.150657
6394	Q9JHJ0	Tropomodulin-3	Tmod3	39.502		0.31603	0.235654
1118	Q9ESN6;Q3UHH4;E9QKC6	Tripartite motif-containing protein 2	Trim2	81.444		0.31603	0.139506
5202	Q91W92	Cdc42 effector protein 1	Cdc42ep1	43.095		0.315798	0.375029
1244	F6UNW2;Q8VCA6;M0QWV0;Q8VCA6-2	Transmembrane protein 161A	Tmem161a	50.791		0.31487	0.766971
5449	Q99JZ4;P36536	GTP-binding protein SAR1a	Sar1a	22.399		0.31487	0.440048
1785	O54998	Peptidyl-prolyl cis-trans isomerase FKBP7	Fkbp7	24.913		0.314174	0.316348
216	P97863-3;A2BG76;P97863-2;I7HIP8;A2BG75;A2BG77;P97863	Nuclear factor 1 B-type;Nuclear factor 1	Nfib	47.471		0.313478	0.281983
941	E9Q1M5;P70428;A2AIG3	Exostosin-2	Ext2	45.926		0.313246	0.425346
4814	Q8K337-3;Q8K337-2;Q8K337	Type II inositol 1,4,5-trisphosphate 5-phosphatase	Inpp5b	84.887		0.31313	-0.0163536
1013	Q924C6;E9Q600	Lysyl oxidase homolog 4	Loxl4	84.778		0.312665	0.502055
541	Q8VBX6-2;Q8VBX6;D3YUX2;Q8VBX6-4;Q8VBX6-3;A3KG81	Multiple PDZ domain protein	Mpdz	215.06		0.312665	0.37647
2125	P22892;Q8CBB7	AP-1 complex subunit gamma-1	Ap1g1	91.349		0.312433	0.393672
6168	Q9D9Z5;D3YXY5	DET1- and DDB1-associated protein 1	Dda1	11.753		0.312433	0.256735
1560	H7BWY4;Q811D0-2;Q811D0;Q811D0-3;E9Q9H0;D3Z3B8	Disks large homolog 1	Dlg1	96.891		0.3122	0.407823
577	D3YWY6;D3Z5S0;P63030;E9Q0V4;D3Z786	Mitochondrial pyruvate carrier 1	Mpc1	9.7384		0.312084	0.287924
3762	Q6PCP3		Dusp16	72.736		0.311271	0.863494
4712	Q8JZU2;F6VVY4		Slc25a1	33.931		0.310922	0.329395
5488	Q99L04	Dehydrogenase/reductase SDR family member 1	Dhrs1	34.005		0.310689	0.345986
5659	Q9CQE8;J3QNB0	UPF0568 protein C14orf166 homolog	Gm10704	28.152		0.310573	0.283334
6820	Q9Z2X8	Kelch-like ECH-associated protein 1	Keap1	69.552		0.310573	0.248468
5482	Q99KV1	DnaJ homolog subfamily B member 11	Dnajb11	40.555		0.310457	0.444832
6390	Q9JHH9;F2Z4A2	Coatomer subunit zeta-2	Copz2	22.934		0.310107	0.321135
5351	Q921X9	Protein disulfide-isomerase A5	Pdia5	59.266		0.309758	0.425986
2925	Q11204;D3Z3V2	CMP-N-acetylneuraminate-beta-galactosamide-alpha-2,3-sialyltransferase 2	St3gal2	40.129		0.309642	NaN
6284	Q9DCT5	Stromal cell-derived factor 2	Sdf2	23.159		0.309409	0.317229
936	Q80YT7-2;Q80YT7;E9Q1A0;G3X9L9	Myomegalin	Pde4dip	126.61		0.308827	0.267826
3405	Q60960	Importin subunit alpha-5	Kpna1	60.182		0.308827	0.267809
1882	O88587-2;O88587	Catechol O-methyltransferase	Comt	24.707		0.308594	0.363624
994	E9QA85;Q8BP56-2;E9Q4H7;F6QM56;Q8BP56;Q8BP56-3	Acid trehalase-like protein 1	Athl1	20.923		0.308594	0.319352
6041	Q9D2R8	28S ribosomal protein S33, mitochondrial	Mrps33	12.459		0.308594	-0.118891
5153	Q91V83	TELO2-interacting protein 1 homolog	Tti1	120.81		0.308244	0.2983
5950	Q9D0F3	Protein ERGIC-53	Lman1	57.788		0.307895	0.337211
6241	Q9DC22	DDB1- and CUL4-associated factor 6	Dcaf6	97.587		0.307662	0.366839
3529	Q62313;Q62314	Trans-Golgi network integral membrane protein 1;Trans-Golgi network integral membrane protein 2	Tgoln1;Tgoln2	37.848		0.307545	0.431676
5389	Q923T9-3;Q923T9-2;Q923T9;Q5SVI9;Q5SVJ1;Q5SVI3;Q5SVI0;Q5SVI2;P28652;Q68EG2;Q5SVI1;Q5SVJ0	Calcium/calmodulin-dependent protein kinase type II subunit gamma;Calcium/calmodulin-dependent protein kinase type II subunit beta	Camk2g;Camk2b	55.96		0.307079	0.553553
3476	Q61624	Zinc finger protein 148	Znf148	88.75		0.307079	0.144297
3999	Q80VA0-2;Q80VA0	N-acetylgalactosaminyltransferase 7	Galnt7	75.499		0.307079	0.144186
1130	P98078-2;E9QL31;P98078;F6TQN9;E9PX84;Q3TRE6;P98078-3	Disabled homolog 2	Dab2	80.091		0.306962	0.241083
6094	Q9D720;F6VZ99	Non-structural maintenance of chromosomes element 1 homolog	Nsmce1	30.708		0.306962	-0.0160683
901	O88700;E9PZ97	Bloom syndrome protein homolog	Blm	158.36		0.306962	-0.155749
5944	Q9D0C4;Q9D0C4-2	tRNA (guanine(37)-N1)-methyltransferase	Trmt5	56.794		0.306845	0.174328
4425	Q8BXK4	Probable methyltransferase BTM2 homolog		45.952		0.306379	0.290198
5918	Q9CZT6	Protein CMSS1	Cmss1	31.593		0.306262	0.510108
869	P58006;E9PXR3	Sestrin-1	Sesn1	56.637		0.305562	0.423217
1302	F8VPM7;Q99MI1;Q99MI1-2	ELKS/Rab6-interacting/CAST family member 1	Erc1	128.33		0.305562	0.203469
6230	Q9DBS5	Kinesin light chain 4	Klc4	68.612		0.305445	0.590441
4123	Q8BGF6	ELMO domain-containing protein 2	Elmod2	34.747		0.305329	0.246686
161	Q06348;A2APZ7;Q9CY80	Paired mesoderm homeobox protein 2	Prrx2	26.426		0.305212	0.197616
4941	Q8R326-2;Q8R326	Paraspeckle component 1	Pspc1	53.022		0.304978	0.389376
1501	Q80XS6;G5E8A7	Protein Smaug homolog 2	Samd4b	75.023		0.304511	-0.354001
4627	Q8CG19;Q8CG19-2;Q8CG19-3;B1B1E2	Latent-transforming growth factor beta-binding protein 1	Ltbp1	186.72		0.304394	0.611843
995	E9Q4K7		Kif13b	204.57		0.304394	0.533597
2479	P57759	Endoplasmic reticulum resident protein 29	Erp29	28.823		0.304394	0.317876
3089	Q3UDR8	Protein YIPF3	Yipf3	37.998		0.30381	0.412193
809	E9PUQ5;Q921M4-2;Q921M4	Golgin subfamily A member 2	Golga2	116.28		0.303693	0.342561
1307	P45481;F8VPR5	CREB-binding protein	Crebbp	265.49		0.303225	0.302689
6091	Q9D6Y7-4;Q9D6Y7-3;Q9D6Y7-2;Q9D6Y7	Mitochondrial peptide methionine sulfoxide reductase	Msra	21.588		0.302992	0.140237
3604	Q66JT1	Leucine-rich repeat-containing protein 8E	Lrrc8e	90.5		0.302875	-0.0059029
3988	Q80UU9	Membrane-associated progesterone receptor component 2	Pgrmc2	23.334		0.302524	0.397125
2836	P98197;E9Q3G7;F6Z4J2	Probable phospholipid-transporting ATPase IH	Atp11a	135.5		0.302173	0.557603
4219	Q8BJF9	Charged multivesicular body protein 2b	Chmp2b	23.934		0.302173	0.446856
151	Q8K2H2;A2AP24	OTU domain-containing protein 6B	Otud6b	33.758		0.302173	0.252466
1550	P53564-3;H3BKF6;E9QKE9;P53564;P53564-2;H3BLS0;H3BJQ9;P53564-4;H3BK24;H3BL09	Homeobox protein cut-like 1	Cux1	164.49		0.302173	0.223744
1196	Q3TIZ5;Q9DBR4;E9QPX0;Q9DBR4-3;E9PWH3;Q9DBR4-2;Q3TDW6	Amyloid beta A4 precursor protein-binding family B member 2	Apbb2	82.914		0.301939	0.388941
4628	Q8CG46-2;Q8CG46	Structural maintenance of chromosomes protein 5	Smc5	127.38		0.301822	-0.0402613
4853	Q8QZT1	Acetyl-CoA acetyltransferase, mitochondrial	Acat1	44.816		0.301705	0.254548
3310	Q5SSK3;B7ZCA9	Transcription elongation factor, mitochondrial	Tefm	41.873		0.301705	0.19052
2231	P35279;P35279-2;D3YV69	Ras-related protein Rab-6A	Rab6a	23.59		0.301588	0.347784
4580	Q8CBY1-3;Q8CBY1;Q8CBY1-2;Q8CBY1-4	Protein Smaug homolog 1	Samd4a	69.039		0.30147	0.28044
1211	F6QA74;P28352;D3Z124	DNA-(apurinic or apyrimidinic site) lyase;DNA-(apurinic or apyrimidinic site) lyase, mitochondrial	Apex1	32.318		0.301002	0.322559
2949	Q8K358;Q3TAA8	Phosphatidylinositol glycan anchor biosynthesis class U protein	Pigu	49.804		0.300417	0.259997
4616	Q8CFB8;Q3ULW8		Parp3	59.452		0.300417	0.0238856
4041	Q80XP8;Q80XP8-2;D6RG49	Protein FAM76B	Fam76b	38.555		0.300065	0.10403
1499	G5E897		Kdelc2	57.685		0.299948	0.152981
4711	Q8JZS9;E9QPQ8	39S ribosomal protein L48, mitochondrial	Mrpl48	23.952		0.299245	0.148369
2899	Q07113	Cation-independent mannose-6-phosphate receptor	Igf2r	273.81		0.298658	0.462774
1002	E9Q512;H3BJG4		Trip11	226.45		0.298658	0.334716
2558	P61406	Telomerase-binding protein EST1A	Smg6	160.49		0.298658	-0.0988237
5564	Q99N93	39S ribosomal protein L16, mitochondrial	Mrpl16	28.803		0.298541	0.284563
6615	Q9R0E2	Procollagen-lysine,2-oxoglutarate 5-dioxygenase 1	Plod1	83.594		0.298424	0.406923
5100	Q8VEB4	Group XV phospholipase A2	Pla2g15	47.307		0.297954	0.363902
3222	Q4VAA7	Sorting nexin-33	Snx33	65.314		0.297837	0.312509
3120	Q3UHU8;Q9ESZ8-5;Q9ESZ8-4;Q9ESZ8-3;Q9ESZ8-6;Q9ESZ8-2;Q9ESZ8;G3UYD0	General transcription factor II-I	Gtf2i	108.35		0.297837	0.288117
38	A2A7S7;Q91WQ3	Tyrosine--tRNA ligase, cytoplasmic;Tyrosine--tRNA ligase, cytoplasmic, N-terminally processed	Yars	63.001		0.29772	0.258926
625	P41216;D3Z041	Long-chain-fatty-acid--CoA ligase 1	Acsl1	77.951		0.297602	0.244104
3767	Q6PD28		Ppp2r5b	57.342		0.29678	NaN
2582	P62141	Serine/threonine-protein phosphatase PP1-beta catalytic subunit	Ppp1cb	37.186		0.296193	0.485398
1	Q9Z1J1;A1A550;A1A549	Transcription factor 7-like 1	Tcf7l1	62.298		0.296076	0.4308
1300	Q61194;F8VPL2;Q61194-2	Phosphatidylinositol 4-phosphate 3-kinase C2 domain-containing subunit alpha	Pik3c2a	190.76		0.295841	0.281702
4780	Q8K284-2;Q8K284	General transcription factor 3C polypeptide 1	Gtf3c1	226.73		0.295841	0.237302
4803	Q8K2Q7	BRO1 domain-containing protein BROX	Brox	46.201		0.295488	0.286234
1969	P08030	Adenine phosphoribosyltransferase	Aprt	19.724		0.295135	0.139029
5995	Q9D1B9	39S ribosomal protein L28, mitochondrial	Mrpl28	30.169		0.2949	0.307019
6335	Q9ER00	Syntaxin-12	Stx12	31.195		0.294782	0.264668
520	F8WJ80;D3YTV2;Q9R1K5	Fizzy-related protein homolog	Fzr1	39.932		0.294547	0.00261366
3426	Q61074	Protein phosphatase 1G	Ppm1g	58.727		0.29443	0.211331
6726	Q9WVQ5	Methylthioribulose-1-phosphate dehydratase	Apip	26.949		0.294194	0.280948
6399	Q9JHS3;D3YTS4	Ragulator complex protein LAMTOR2	Lamtor2	13.48		0.294077	0.0167748
4261	Q9CXY9;Q8BL63;E9Q421;Q8BXX3	GPI-anchor transamidase	Pigk	44.895		0.293724	0.427071
2195	P29758	Ornithine aminotransferase, mitochondrial	Oat	48.354		0.293724	0.286287
6142	Q9D8S4	Oligoribonuclease, mitochondrial	Rexo2	26.738		0.293606	0.22901
5090	Q8VE73;Q8VE73-3	Cullin-7	Cul7	192.29		0.293017	0.337047
4788	Q8K2C7-2;Q8K2C7	Protein OS-9	Os9	69.763		0.292782	0.313764
1718	O35405	Phospholipase D3	Pld3	54.388		0.292664	0.371292
5934	Q9D051	Pyruvate dehydrogenase E1 component subunit beta, mitochondrial	Pdhb	38.937		0.291839	0.525019
5180	Q91VS8;D3Z4C0	FERM, RhoGEF and pleckstrin domain-containing protein 2	Farp2	121.28		0.291839	0.382551
2677	P63328-2;P63328	Serine/threonine-protein phosphatase 2B catalytic subunit alpha isoform	Ppp3ca	57.614		0.29125	0.304273
6151	Q9D8X2	Coiled-coil domain-containing protein 124	Ccdc124	25.345		0.29125	0.220463
3079	Q3U9H3;F7ABX5;D3YZR8;Q61337	Bcl2 antagonist of cell death	Bad	17.745		0.290896	0.289527
5987	Q9D142	Uridine diphosphate glucose pyrophosphatase	Nudt14	24.443		0.290778	0.339053
2090	P18242;F6Y6L6;F8WIR1	Cathepsin D	Ctsd	44.953		0.29066	0.374917
2232	P35282	Ras-related protein Rab-21	Rab21	24.106		0.290542	0.291257
190	G8JL68;A2ATP5;A2ATP6;Q8C854-3;Q8C854;F6XJA1;Q8C854-1;Q8C854-2	Myelin expression factor 2	Myef2	57.033		0.290424	0.293536
4765	Q8K1R7	Serine/threonine-protein kinase Nek9	Nek9	107.14		0.290189	0.368253
3224	Q4VBD2	Transmembrane anterior posterior transformation protein 1	Tapt1	63.893		0.289716	0.32507
4274	Q8BM55;D3Z6S1	Transmembrane protein 214	Tmem214	76.429		0.289598	0.336027
1577	H9KUZ8;Q99NF3	Centrosomal protein of 41 kDa	Cep41	33.478		0.28948	0.529343
3969	Q80U44	Zinc finger FYVE domain-containing protein 16	Zfyve16	166.67		0.289244	0.479412
993	E9Q4F7;E9Q4F8		Ankrd11	296.18		0.289008	NaN
5633	Q9CQ62	2,4-dienoyl-CoA reductase, mitochondrial	Decr1	36.213		0.28889	0.333334
3355	Q5XF89;Q5XF89-2	Probable cation-transporting ATPase 13A3	Atp13a3	137.47		0.288418	0.46335
5554	Q99MR8	Methylcrotonoyl-CoA carboxylase subunit alpha, mitochondrial	Mccc1	79.343		0.288063	0.549831
5530	Q99LX0;A2A813;A2A815	Protein DJ-1	Park7	20.021		0.287945	0.297839
985	E9Q411		Nbas	265.77		0.287709	0.276782
197	A2AVJ7;Q99PL5	Ribosome-binding protein 1	Rrbp1	158.39		0.287591	0.350283
2569	P61963	DDB1- and CUL4-associated factor 7	Dcaf7	38.926		0.287472	0.283141
2333	P47857	6-phosphofructokinase, muscle type	Pfkm	85.268		0.287	0.344227
5686	Q9CQN1	Heat shock protein 75 kDa, mitochondrial	Trap1	80.208		0.286645	0.335535
5225	Q91WN1	DnaJ homolog subfamily C member 9	Dnajc9	30.059		0.286645	0.266889
3228	Q4VC33;Q4VC33-2	Macrophage erythroblast attacher	Maea	45.336		0.286053	0.210529
2291	P42232	Signal transducer and activator of transcription 5B	Stat5b	90.001		0.285935	0.0531793
5961	Q9D0K2;Q3UJQ9	Succinyl-CoA:3-ketoacid coenzyme A transferase 1, mitochondrial;Succinyl-CoA:3-ketoacid-coenzyme A transferase	Oxct1	55.988		0.285461	0.230025
1827	O70400	PDZ and LIM domain protein 1	Pdlim1	35.774		0.284869	0.275245
5306	Q91ZV3	Discoidin, CUB and LCCL domain-containing protein 2	Dcbld2	83.773		0.284633	0.23416
4157	Q8BH57-2;Q8BH57;Q8BH57-3	WD repeat-containing protein 48	Wdr48	74.4		0.284633	0.0574668
6395	Q9JHK4;Q9JHK4-2	Geranylgeranyl transferase type-2 subunit alpha	Rabggta	64.989		0.284277	0.242601
805	F6SMY7;Q7TPH6-2;Q7TPH6;E9PUJ6;F6T4V9	Probable E3 ubiquitin-protein ligase MYCBP2	Mycbp2	509.35		0.283922	0.651745
1310	P48725-3;P48725;F8VPV0;P48725-2	Pericentrin	Pcnt	284.59		0.283803	0.228385
6608	Q9R062;D3Z5N4;K3W4S6	Glycogenin-1	Gyg1;Gyg	37.402		0.283685	0.282088
5741	Q9CR26;F6W5Q8	Vacuolar protein sorting-associated protein VTA1 homolog	Vta1	33.913		0.282499	0.253429
6678	Q9WUD8;D3Z3C1	Fas apoptotic inhibitory molecule 1	Faim	20.201		0.282262	0.199156
3802	Q6QD59;B8JJI4	Vesicle transport protein SEC20	Bnip1	26.175		0.282025	0.387978
1766	O54781	SRSF protein kinase 2;SRSF protein kinase 2 N-terminal;SRSF protein kinase 2 C-terminal	Srpk2	76.756		0.282025	0.293996
5289	Q91YY4;H3BLF0	ATP synthase mitochondrial F1 complex assembly factor 2	Atpaf2	33.289		0.281787	0.280966
5430	Q99JF5	Diphosphomevalonate decarboxylase	Mvd	44.072		0.281669	0.231888
1199	Q69ZI1-2;E9QQ33;Q69ZI1;Q69ZI1-4;Q69ZI1-3	E3 ubiquitin-protein ligase SH3RF1	Sh3rf1	89.906		0.281194	-0.368824
3769	Q6PDL0	Cytoplasmic dynein 1 light intermediate chain 2	Dync1li2	54.218		0.281075	0.31829
6805	Q9Z2L6	Multiple inositol polyphosphate phosphatase 1	Minpp1	54.537		0.280956	0.402264
1913	O89001	Carboxypeptidase D	Cpd	152.4		0.280481	0.329867
2463	P56391	Cytochrome c oxidase subunit 6B1	Cox6b1	10.071		0.280481	0.264443
3600	Q64735-2;Q64735	Complement component receptor 1-like protein	Cr1l	49.074		0.279293	0.493885
1775	O54916;D3Z2E3;E9Q632;O54916-4;F6R6F1;O54916-3	RalBP1-associated Eps domain-containing protein 1	Reps1	86.518		0.279293	0.353082
4124	Q8BGF7-4;Q8BGF7-3;Q8BGF7-2;Q8BGF7	PAB-dependent poly(A)-specific ribonuclease subunit 2	Pan2	131.17		0.279293	0.21083
4162	Q8BH73-2;Q8BH73	Glutaminyl-peptide cyclotransferase-like protein	Qpctl	42.576		0.279055	0.114394
5340	Q921P9	Transcription elongation factor A protein-like 1	Tceal1	19.312		0.278936	0.249119
685	D3Z4H6;P52912;D3YY02	Nucleolysin TIA-1	Tia1	42.682		0.278698	0.346298
5343	Q921S7	39S ribosomal protein L37, mitochondrial	Mrpl37	48.34		0.278698	0.29736
1582	P83093;I1E4X8;F6WBP9	Stromal interaction molecule 2	Stim2	83.924		0.27858	0.397942
1598	P16092-4;P16092-5;P16092-2;P16092-6;P16092;P16092-3;J3QN85	Fibroblast growth factor receptor 1;Fibroblast growth factor receptor	Fgfr1	81.898		0.27858	0.290092
1613	Q8CFE3;K3W4P9	REST corepressor 1	Rcor1	52.273		0.27858	0.271043
3594	Q64522	Histone H2A type 2-B	Hist2h2ab	14.013		0.278342	0.243165
3388	Q60790	Ras GTPase-activating protein 3	Rasa3	95.986		0.278223	0.221657
6531	Q9QWR8	Alpha-N-acetylgalactosaminidase	Naga	47.234		0.277985	0.409297
4511	Q8C3S2-2;Q8C3S2-3;Q8C3S2	Transport and Golgi organization protein 6 homolog	Tango6	100.4		0.277985	0.35777
2732	P70399;P70399-3;A2AU91;A2AU89	Tumor suppressor p53-binding protein 1	Tp53bp1;Trp53bp1	211.34		0.277747	0.383868
6446	Q9JJA7	Cyclin-L2	Ccnl2	58.005		0.27739	0.236214
5926	Q9CZX5	PIN2/TERF1-interacting telomerase inhibitor 1	Pinx1	37.22		0.27739	0.198477
4916	Q8R2L5;Q8BTZ9	28S ribosomal protein S18c, mitochondrial	Mrps18c	16.275		0.277033	-0.0455827
4114	Q8BGA9	Mitochondrial inner membrane protein OXA1L	Oxa1l	48.219		0.276318	0.22334
129	A2AKI5;P43406	Integrin alpha-V;Integrin alpha-V heavy chain;Integrin alpha-V light chain	Itgav	111.51		0.276199	0.247166
5809	Q9CWS0;D3YU15	N(G),N(G)-dimethylarginine dimethylaminohydrolase 1	Ddah1	31.381		0.275961	0.306181
1534	Q8BMS7;H3BLI6;H3BL44;Q80XR2;H3BIX7;Q3UZR5	Calcium-transporting ATPase type 2C member 1	Atp2c1	72.329		0.275722	0.345088
5866	Q9CY94	DNA replication complex GINS protein PSF3	Gins3	24.576		0.275365	0.148833
3504	Q62086	Serum paraoxonase/arylesterase 2	Pon2	39.617		0.275007	0.348464
5773	Q9CRT8	Exportin-T	Xpot	109.73		0.275007	0.289316
5310	Q920A5	Retinoid-inducible serine carboxypeptidase	Scpep1	50.964		0.274888	0.271984
550	P23249;D3YVL0;E9PW39	Putative helicase MOV-10	Mov10	113.58		0.27453	0.221758
4729	Q8K0D0-2;Q8K0D0	Cyclin-dependent kinase 17	Cdk17	48.974		0.274053	0.249068
2321	P46935	E3 ubiquitin-protein ligase NEDD4	Nedd4	102.71		0.274053	0.189022
2239	P35456;P35456-2	Urokinase plasminogen activator surface receptor	Plaur	35.428		0.273814	NaN
4560	Q8C7V8;Q8C7V8-2	Coiled-coil domain-containing protein 134	Ccdc134	26.494		0.273695	0.309234
4423	Q8BXC6	COMM domain-containing protein 2	Commd2	22.848		0.273576	0.397144
1394	P62897;G3UWG1	Cytochrome c, somatic	Cycs;Gm10108	11.605		0.273456	0.393918
3923	Q7TQ95;A2ASL8;A2ASM0	Protein lunapark	Lnp	47.499		0.273337	0.18061
4481	Q8C129	Leucyl-cystinyl aminopeptidase	Lnpep	117.3		0.272859	0.358491
6520	Q9JMH6-2;Q9JMH6	Thioredoxin reductase 1, cytoplasmic	Txnrd1	54.562		0.272859	0.238068
1248	P68254-2;P68254;F6YY69;F6VW30	14-3-3 protein theta	Ywhaq	27.7		0.27262	0.291839
2414	P52875	Transmembrane protein 165	Tmem165	34.79		0.272382	0.186886
832	E9QAH1;E9PVZ8		Golgb1	365.29		0.272143	0.385356
5257	Q91YE7-2;Q91YE7	RNA-binding protein 5	Rbm5	92.239		0.272023	0.0940946
3231	Q504M2		Pdp2	59.946		0.271665	0.312205
5411	Q925N2	Sideroflexin-2	Sfxn2	36.141		0.271426	0.329305
76	Q9CQY5-2;Q9CQY5-3;F6TBV1;Q9CQY5;F6WHL0;A2ADH1	Magnesium transporter protein 1	Magt1	34.568		0.271426	0.143532
5832	Q9CXF4	TBC1 domain family member 15	Tbc1d15	76.526		0.271306	0.259737
1099	E9QAG0;Q9EP85;O55230;Q9EP65;E9Q428;B1ARD4	DNA repair protein RAD51 homolog 4	Rad51d	24.83		0.271067	-0.318693
5446	Q99JY0	Trifunctional enzyme subunit beta, mitochondrial;3-ketoacyl-CoA thiolase	Hadhb	51.386		0.270708	0.335499
6397	Q9JHP7;Q9JHP7-2;Q9JHP7-3	KDEL motif-containing protein 1	Kdelc1	57.985		0.270708	0.307341
2885	Q05186	Reticulocalbin-1	Rcn1	38.113		0.269991	0.28736
2069	P16332	Methylmalonyl-CoA mutase, mitochondrial	Mut	82.843		0.269751	0.351442
411	Q80TL7-2;B9EKJ3;Q80TL7	Protein MON2 homolog	Mon2	188.28		0.269512	0.268799
4450	Q8BZ36-2;Q8BZ36	RAD50-interacting protein 1	Rint1	83.441		0.269512	0.135063
5463	Q99KD5;D6RIN1	Protein unc-45 homolog A	Unc45a	103.45		0.269273	0.241066
2237	P35293	Ras-related protein Rab-18	Rab18	23.035		0.268913	0.194856
2877	Q04692;Q04692-2	SWI/SNF-related matrix-associated actin-dependent regulator of chromatin subfamily A containing DEAD/H box 1	Smarcad1	116.45		0.268195	0.217457
4564	Q8C863;Q8C863-2	E3 ubiquitin-protein ligase Itchy	Itch	98.992		0.268195	0.183425
6044	Q9D2V7	Coronin-7	Coro7	100.81		0.267835	0.700826
752	D6RGB7;Q9JM05	E3 SUMO-protein ligase PIAS4	Pias4	33.387		0.267835	0.30893
1722	O35465-2;O35465	Peptidyl-prolyl cis-trans isomerase FKBP8	Fkbp8	43.615		0.267596	0.344154
3532	Q62351;Q8C872	Transferrin receptor protein 1	Tfrc	85.73		0.267596	0.13814
4058	Q80YQ8	Protein RMD5 homolog A	Rmnd5a	43.992		0.267356	0.507624
1660	O08856	RNA polymerase II elongation factor ELL	Ell	67.146		0.267236	0.0782438
6480	Q9JKR6	Hypoxia up-regulated protein 1	Hyou1	111.18		0.266877	0.297236
5282	Q91YS8	Calcium/calmodulin-dependent protein kinase type 1	Camk1	41.624		0.266637	0.343183
3556	Q63829	COMM domain-containing protein 3	Commd3	22.037		0.266517	0.233345
3772	Q6PE15;Q6PE15-2;F6X5P5	Mycophenolic acid acyl-glucuronide esterase, mitochondrial	Abhd10	33.04		0.266277	0.290092
5563	Q99N92	39S ribosomal protein L27, mitochondrial	Mrpl27	15.944		0.266157	0.0378433
292	B1AS67;Q66T02-2;Q66T02	Pleckstrin homology domain-containing family G member 5	Plekhg5	117.84		0.266037	0.200548
6504	Q9JLR1	Protein transport protein Sec61 subunit alpha isoform 2	Sec61a2	52.247		0.265797	0.249256
5119	Q8VHG2-2;Q8VHG2;B1AXE9;F6YMV1;F6QYS7	Angiomotin	Amot	95.962		0.265677	0.385978
4910	Q8R1T1;Q8R1T1-2	Charged multivesicular body protein 7	Chmp7	50.632		0.265437	0.346151
3421	Q61036-2;Q61036;A3KGC5	Serine/threonine-protein kinase PAK 3	Pak3	60.78		0.265077	0.251985
3943	Q7TSY8	Shugoshin-like 2	Sgol2	130.28		0.264837	-0.634779
3514	Q62165	Dystroglycan;Alpha-dystroglycan;Beta-dystroglycan	Dag1	96.904		0.264597	0.269912
5786	Q9CUX1	52 kDa repressor of the inhibitor of the protein kinase	Prkrir	87.02		0.264236	0.0215116
1166	P02469;E9QN70	Laminin subunit beta-1	Lamb1	197.09		0.263876	0.213069
4739	Q8K114;Q8K114-2	Integrator complex subunit 9	Ints9	74.077		0.263756	0.11062
141	A2AM29	Protein AF-9	Mllt3	63.375		0.263635	-0.0183493
3263	Q5EG47	5-AMP-activated protein kinase catalytic subunit alpha-1	Prkaa1	63.928		0.263155	0.28546
1884	O88630	Golgi SNAP receptor complex member 1	Gosr1	28.489		0.262674	0.234126
4549	Q8C788;Q91ZR2	Sorting nexin-18	Snx18	67.789		0.262553	0.318812
879	E9PY90;H3BKH2;H3BJS0;H3BK44;Q8R311;H3BK48;E9Q3S2;H3BJI6;H3BJ71;H3BKL6;H3BL19	cTAGE family member 5	Ctage5	86.729		0.262313	0.322541
2795	P97377-2;P97377	Cyclin-dependent kinase 2	Cdk2	33.887		0.262193	0.252931
6774	Q9Z1Q2	Abhydrolase domain-containing protein 16A	Abhd16a	63.085		0.261952	0.0818886
3765	Q6PD19;Q6PD19-2	UPF0668 protein C10orf76 homolog		78.631		0.261832	0.320955
6566	Q9QYI5-2;Q9QYI5	DnaJ homolog subfamily B member 2	Dnajb2	28.582		0.261832	-0.000865332
4815	Q8K339	DNA/RNA-binding protein KIN17	Kin	44.721		0.261711	0.0153014
6392	Q9JHI5	Isovaleryl-CoA dehydrogenase, mitochondrial	Ivd	46.325		0.261591	0.203502
938	E9Q1D6;Q0VD84;E9QNQ3;O08999;F6UFW9	Latent-transforming growth factor beta-binding protein 2	Ltbp2	190.72		0.261471	0.189252
5075	Q8VDS8-3;Q8VDS8;D3YY98;Q8VDS8-2	Syntaxin-18	Stx18	35.188		0.261471	0.14757
1287	F7BQE4;Q8C033-2;Q8C033	Rho guanine nucleotide exchange factor 10	Arhgef10	109.41		0.26123	0.383567
2114	P21278	Guanine nucleotide-binding protein subunit alpha-11	Gna11	42.024		0.260628	0.285179
4595	Q8CD15;D3YTU3	Bifunctional lysine-specific demethylase and histidyl-hydroxylase MINA	Mina	53.516		0.260026	0.358195
2548	P61164	Alpha-centractin	Actr1a	42.613		0.259423	0.219707
4032	Q80X98		Dhx38	140.62		0.259182	0.259616
2917	Q09XV5;F7AL76;Q09XV5-2	Chromodomain-helicase-DNA-binding protein 8	Chd8	290.84		0.25882	0.216066
4180	Q8BHG9	CGG triplet repeat-binding protein 1	Cggbp1	18.761		0.25882	0.0256176
2901	Q07231	Zinc finger and SCAN domain-containing protein 21	Zscan21	63.012		0.258217	0.248656
3590	Q64511	DNA topoisomerase 2-beta	Top2b	181.91		0.258217	0.245215
1180	Q9JLC8-3;Q9JLC8;E9QNY8;Q9JLC8-2	Sacsin	Sacs	520.22		0.257976	0.281702
863	E9PXB7;Q8CFI0-3;Q8CFI0	E3 ubiquitin-protein ligase NEDD4-like	Nedd4l	112.22		0.257735	0.510046
622	E9Q7G1;D3YZZ5		Tmed7	21.276		0.257373	0.347013
5284	Q91YT8	Transmembrane protein 63A	Tmem63a	91.859		0.257252	0.116098
2931	Q14CH7	Alanine--tRNA ligase, mitochondrial	Aars2	106.78		0.25689	0.255529
1014	E9Q605;Q60680;E9QNL4;Q60680-3	Inhibitor of nuclear factor kappa-B kinase subunit alpha	Chuk	82.225		0.256648	0.148209
5831	Q9CXE7;E9PXY3;D3Z615;Q8C5H9;Q3V440;E9Q2J2	Transmembrane emp24 domain-containing protein 5	Tmed5	26.172		0.256165	0.337521
1437	G3X8R2;Q80VJ2	Steroid receptor RNA activator 1	Sra1	24.496		0.256165	0.140444
4587	Q8CCH2	NHL repeat-containing protein 3	Nhlrc3	38.195		0.256045	NaN
140	A2ALW5;A2ALW5-2	DnaJ homolog subfamily C member 25	Dnajc25	41.937		0.256045	0.197071
2683	P68037;D3YZS3	Ubiquitin-conjugating enzyme E2 L3	Ube2l3	17.861		0.255924	0.359361
6263	Q9DCD5	Tight junction-associated protein 1	Tjap1	59.419		0.255924	0.327131
2275	P40237;A2AIJ1	CD82 antigen	Cd82	29.628		0.255803	0.432435
835	J3QP68;P28656;E9PW66	Nucleosome assembly protein 1-like 1	Gm4204;Nap1l1	41.08		0.255682	0.144377
5504	Q99LC8;D3Z151	Translation initiation factor eIF-2B subunit alpha	Eif2b1	33.816		0.255319	0.27439
2373	P50428	Arylsulfatase A	Arsa	53.748		0.255199	0.379658
565	D3YWA4;Q6P8I4;F8WI88;Q3TM89	PEST proteolytic signal-containing nuclear protein	Pcnp	12.096		0.254352	0.187691
2353	P48962	ADP/ATP translocase 1	Slc25a4	32.904		0.253989	0.311739
891	P97393;E9PYT0	Rho GTPase-activating protein 5	Arhgap5	172.11		0.253747	0.304683
6461	Q9JK38	Glucosamine 6-phosphate N-acetyltransferase	Gnpnat1	20.791		0.253747	0.297697
4799	Q8K2L8	Trafficking protein particle complex subunit 12	Trappc12	87.693		0.253384	0.223121
4907	Q8R1Q8	Cytoplasmic dynein 1 light intermediate chain 1	Dync1li1	56.614		0.253021	0.22896
2927	Q149F1	RNA pseudouridylate synthase domain-containing protein 2	Rpusd2	61.534		0.252779	-0.0795658
3124	Q3UI43	BRISC and BRCA1-A complex member 1	Babam1	36.793		0.252658	0.173645
3575	Q64310;E0CXD9	Surfeit locus protein 4	Surf4	30.381		0.252537	0.325485
5735	Q9CR08	Ribonuclease P protein subunit p29	Pop4	25.637		0.252173	0.521971
3132	Q3UJU9	Regulator of microtubule dynamics protein 3	Rmdn3	52.028		0.252173	0.332389
115	E9QAT4;A2AIX1		Sec16a	254.2		0.251931	0.235858
3448	Q61239	Protein farnesyltransferase/geranylgeranyltransferase type-1 subunit alpha	Fnta	44.013		0.25181	0.275088
5742	Q9CR27;G3UWG7	WASH complex subunit CCDC53	Ccdc53	21.092		0.251446	0.311291
2240	P35486	Pyruvate dehydrogenase E1 component subunit alpha, somatic form, mitochondrial	Pdha1	43.231		0.251325	0.395416
4403	Q8BWF0	Succinate-semialdehyde dehydrogenase, mitochondrial	Aldh5a1	55.968		0.251325	0.216703
959	Q8BK63-2;E9Q2U6;H7BXB1;E9Q4G7;Q8BK63;E9Q3W1;E9PWB2	Casein kinase I isoform alpha	Csnk1a1	37.567		0.251325	0.0698758
193	Q9QZ05-4;A2AUM2;Q9QZ05-2;Q9QZ05-3;A2AUM1;Q9QZ05;A2AUM0	Eukaryotic translation initiation factor 2-alpha kinase 4	Eif2ak4	154.95		0.251204	0.120263
3107	Q3UGR5	Haloacid dehalogenase-like hydrolase domain-containing protein 2	Hdhd2	28.73		0.251083	0.344685
6744	Q9Z0P5;Q9Z0P5-2	Twinfilin-2	Twf2	39.47		0.250719	0.246344
2167	P27546-2;P27546;E9QPW8;P27546-3	Microtubule-associated protein 4;Microtubule-associated protein	Map4	117.34		0.250113	0.293589
1024	Q3U0V6;E9Q6D6		Zfp277	53.59		0.24987	0.211381
1364	Q3U3W5;F8WIU7	Putative protein arginine N-methyltransferase 10	Prmt10	94.219		0.249749	0.0617067
1160	Q4KML4;E9QMV2	Costars family protein ABRACL	Abracl	9.0303		0.249263	0.271879
4030	Q80X90	Filamin-B	Flnb	277.82		0.248535	0.34236
5418	Q99J31	Oligophrenin-1	Ophn1	91.984		0.248535	0.266437
1237	F6TB64;Q80WC1-2;Q80WC1-3;Q80WC1;Q80WC1-4	Ubinuclein-2	Ubn2	112.22		0.248535	0.0265577
924	E9Q0S6		Tns1	201.38		0.248413	0.291539
6811	Q9Z2Q6	Septin-5	2005-09-01	42.747		0.248413	0.266177
5509	Q99LF4	tRNA-splicing ligase RtcB homolog	D10Wsu52e	55.249		0.24817	0.273674
2467	P56564	Excitatory amino acid transporter 1	Slc1a3	59.622		0.248049	0.181002
6435	Q9JIZ9	Phospholipid scramblase 3	Plscr3	31.802		0.248049	0.0237537
4448	Q8BYY4;Q8BYY4-2	Tetratricopeptide repeat protein 39B	Ttc39b	70.292		0.247563	0.347032
3335	Q60716-2;Q60716;Q5SX75	Prolyl 4-hydroxylase subunit alpha-2	P4ha2	60.811		0.247563	0.257614
5878	Q9CYN2	Signal peptidase complex subunit 2	Spcs2	24.977		0.247563	0.11774
6224	Q9DBP5	UMP-CMP kinase	Cmpk1	22.165		0.24732	0.249033
3674	Q6NVG1	Lysophospholipid acyltransferase LPCAT4	Lpcat4	57.143		0.247198	0.0710423
2359	P49442	Inositol polyphosphate 1-phosphatase	Inpp1	43.346		0.246834	0.219119
5053	Q8VD65	Phosphoinositide 3-kinase regulatory subunit 4	Pik3r4	152.6		0.246591	0.169761
5860	Q9CY50	Translocon-associated protein subunit alpha	Ssr1	32.065		0.246469	0.261016
1267	F6ZFT1;F8WJ64;Q9CR21	Acyl carrier protein;Acyl carrier protein, mitochondrial	Ndufab1	14.309		0.246104	0.206878
2115	P21279	Guanine nucleotide-binding protein G(q) subunit alpha	Gnaq	42.158		0.245982	0.275944
2395	P51863	V-type proton ATPase subunit d 1	Atp6v0d1	40.301		0.245982	0.249085
4911	Q8R1V4;Q5SVW9	Transmembrane emp24 domain-containing protein 4	Tmed4	26.022		0.245982	0.198957
1068	E9Q8N6		Aknad1	75.42		0.245861	NaN
6692	Q9WUV0;D3Z0X3	Origin recognition complex subunit 5	Orc5	50.216		0.244765	-0.0705267
6116	Q9D7V9;G3XA18;H3BL13	N-acylethanolamine-hydrolyzing acid amidase;N-acylethanolamine-hydrolyzing acid amidase subunit alpha;N-acylethanolamine-hydrolyzing acid amidase subunit beta	Naaa	40.074		0.244522	0.636302
4669	Q8CI51	PDZ and LIM domain protein 5	Pdlim5	63.299		0.244278	0.334407
602	D3YYT1;Q922P9	Putative oxidoreductase GLYR1	Glyr1	60.435		0.244278	0.300626
1367	Q923Q2;F8WIY7	StAR-related lipid transfer protein 13	Stard13	125.06		0.244278	-0.0542234
5604	Q9CPX6	Ubiquitin-like-conjugating enzyme ATG3	Atg3	35.796		0.243669	0.395151
3210	Q4FZC9;Q4FZC9-2	Nesprin-3	Syne3	112.03		0.243547	0.025221
1256	F6XC25;Q8BRN9	Coiled-coil and C2 domain-containing protein 1B	Cc2d1b	84.902		0.242572	0.303258
2308	P45878	Peptidyl-prolyl cis-trans isomerase FKBP2	Fkbp2	15.344		0.24245	0.243711
4326	Q8BR92	Paralemmin-2	Palm2	42.095		0.242328	0.284124
3844	Q6ZWQ7		Spcs3	20.313		0.242206	0.152821
2478	P57746	V-type proton ATPase subunit D	Atp6v1d	28.369		0.242084	0.402569
1512	G5E8J9;Q8CFE4;Q8CFE4-2	SCY1-like protein 2	Scyl2	103.19		0.24184	0.231566
2068	P16254;A2AUM6	Signal recognition particle 14 kDa protein;Signal recognition particle 14 kDa protein, N-terminally processed	Srp14	12.51		0.241718	0.0229472
3003	Q3TMP1		Gtf3c3	100.62		0.241596	0.264097
4138	Q8BGT5	Alanine aminotransferase 2	Gpt2	57.943		0.241352	0.305254
3829	Q6ZQ03;Q6ZQ03-2;Q6ZQ03-3	Formin-binding protein 4	Fnbp4	111.24		0.241352	0.0564312
5784	Q9CU65	Zinc finger MYM-type protein 2	Zmym2	154.64		0.241108	0.286955
2122	P22366;P22366-2	Myeloid differentiation primary response protein MyD88	Myd88	33.753		0.240986	0.127542
4735	Q8K0T2	Cytoplasmic dynein 2 light intermediate chain 1	Dync2li1	39.469		0.240497	0.19479
5562	Q99N91	39S ribosomal protein L34, mitochondrial	Mrpl34	10.531		0.240375	NaN
6625	Q9R0Y5;Q9R0Y5-2	Adenylate kinase isoenzyme 1	Ak1	21.539		0.240375	0.331881
2428	P53995;A2ATQ5	Anaphase-promoting complex subunit 1	Anapc1	215.99		0.240375	0.209745
4585	Q8CC88;Q8CC88-2	von Willebrand factor A domain-containing protein 8	Vwa8	213.42		0.240253	0.464425
1336	F8WGD4;Q9R0A5	Serine/threonine-protein kinase Nek3	Nek3	57.247		0.240131	0.274163
4634	Q8CG73	Protein fantom	Rpgrip1l	145		0.239398	0.316348
4022	Q80X41-5;Q80X41-3;Q80X41;Q80X41-2	Serine/threonine-protein kinase VRK1	Vrk1	47.228		0.239031	0.257925
6628	Q9R1C0	Transcription initiation factor TFIID subunit 7	Taf7	39.125		0.238787	0.397771
1654	O08795;O08795-2	Glucosidase 2 subunit beta	Prkcsh	58.792		0.238298	0.286392
2450	P55271	Cyclin-dependent kinase 4 inhibitor B	Cdkn2b	13.788		0.238298	0.203352
5240	Q91XB7	Protein YIF1A	Yif1a	32.134		0.238175	0.271165
587	O88448;D3YXZ3;Q91YS4;D3Z5Y7	Kinesin light chain 2	Klc2	66.662		0.237931	0.45178
6082	Q9D6M3;E9PV90;E9PY45;E9Q6M6	Mitochondrial glutamate carrier 1	Slc25a22	34.67		0.237809	0.293819
399	B8ZXI1-2;B8ZXI1	Queuine tRNA-ribosyltransferase subunit QTRTD1	Qtrtd1	38.344		0.237441	0.047741
343	Q505B7-2;B2KGA7;Q505B7	Protein archease	Zbtb8os	17.207		0.237319	0.443517
4087	Q8BFR4	N-acetylglucosamine-6-sulfatase	Gns	61.174		0.237319	0.407765
2030	P12265;Q99KJ6	Beta-glucuronidase	Gusb	74.194		0.237319	0.355996
1290	F7C846;G3UXX9;G3XA66;P47802;D3Z3F4;D3YVW0	Metaxin-1	Mtx1	51.341		0.236952	0.292988
1579	Q99JN2;H9KV05;Q99JN2-2	Kelch-like protein 22	Klhl22	71.686		0.236829	0.264027
3261	Q5EBG8	Uncharacterized protein C1orf50 homolog		21.862		0.236707	0.424688
6714	Q9WVD5	Mitochondrial ornithine transporter 1	Slc25a15	32.823		0.236707	0.0478753
2083	P17439	Glucosylceramidase	Gba	57.621		0.23634	0.392914
5910	Q9CZN7	Serine hydroxymethyltransferase	Shmt2	55.758		0.23634	0.253704
6472	Q9JKC8;H7BWY2	AP-3 complex subunit mu-1	Ap3m1	46.936		0.236217	0.291981
5618	Q9CQ19	Myosin regulatory light polypeptide 9	Myl9	19.854		0.23585	0.184048
6167	Q9D9V3-2;Q9D9V3	Ethylmalonyl-CoA decarboxylase	Echdc1	32.727		0.235727	0.173694
1062	Q8BKC8-2;Q8BKC8;E9Q8A3;Q8BKC8-3	Phosphatidylinositol 4-kinase beta	Pi4kb	89.942		0.235604	0.00871122
1326	F8VQC1;E9Q740	Signal recognition particle subunit SRP72	Srp72	74.656		0.235482	0.284528
2640	P62880;E9QKR0;D3Z1M1;D3YZX3;D3Z1T4	Guanine nucleotide-binding protein G(I)/G(S)/G(T) subunit beta-2	Gnb2	37.331		0.235482	0.233532
5706	Q9CQT2	RNA-binding protein 7	Rbm7	30.148		0.235482	0.16046
5754	Q9CR67	Transmembrane protein 33	Tmem33	28.031		0.235359	0.169988
121	A2AJI0;A8Y5P4;A2AJI0-2;A2AJI1;F6WF36	MAP7 domain-containing protein 1	Map7d1	93.275		0.235114	0.345821
6745	Q9Z0P7-2;Q9Z0P7;Q9Z0P7-4;D3Z7B6;Q9Z0P7-3	Suppressor of fused homolog	Sufu	48.994		0.234992	0.226662
3471	Q61584-3;Q61584;Q61584-6;Q61584-4;Q61584-7;Q61584-5;Q61584-2	Fragile X mental retardation syndrome-related protein 1	Fxr1	76.206		0.234624	0.189763
2148	Q6PI17;P25785	Metalloproteinase inhibitor 2	Timp2	24.356		0.234256	0.607793
132	A2AKX3-2;A2AKX3	Probable helicase senataxin	Setx	253.32		0.234256	0.0434824
5837	Q9CXJ1	Probable glutamate--tRNA ligase, mitochondrial	Ears2	58.326		0.234011	0.181084
4001	Q80VD1	Protein FAM98B	Fam98b	45.349		0.233888	0.34344
2737	P70445	Eukaryotic translation initiation factor 4E-binding protein 2	Eif4ebp2	12.898		0.233765	0.299436
4705	Q8JZN5	Acyl-CoA dehydrogenase family member 9, mitochondrial	Acad9	68.721		0.233397	0.264876
6266	Q9DCG9;Q8VCR4	tRNA methyltransferase 112 homolog	Trmt112	14.141		0.233397	0.0962213
324	B1AXD8	Akirin-2	Akirin2	22.113		0.233152	0.066231
2457	P56376;E9QJT5	Acylphosphatase-1;Acylphosphatase	Acyp1	11.241		0.233029	0.205463
1436	G3X8R0		Reep5	21.447		0.232906	0.262209
4218	Q8BJ90	Zinc finger protein 771	Znf771	35.767		0.231924	0.0640123
5203	Q91W96	Anaphase-promoting complex subunit 4	Anapc4	91.707		0.231678	0.197435
2502	P58801	Receptor-interacting serine/threonine-protein kinase 2	Ripk2	60.399		0.231678	-0.0529723
1842	Q78ZM0;O70492;D3Z789;D3Z6Z0	Sorting nexin-3	Snx3	18.762		0.23131	0.361602
1111	Q68ED3;F8WI26;E9QJT6	PAP-associated domain-containing protein 5	Papd5	69.703		0.23131	0.20302
974	E9Q3L2		Pi4ka	231.35		0.231187	0.22538
4825	Q8K3D3-2;Q8K3D3	DNA repair protein SWI5 homolog	Swi5	13.828		0.231187	0.181673
4374	Q8BUR9	Mitotic-spindle organizing protein 1	Mzt1	8.1322		0.230572	-0.100843
177	A2ARI0;Q8C0L0	Thioredoxin-related transmembrane protein 4	Tmx4	20.522		0.230326	0.379714
2660	P63085	Mitogen-activated protein kinase 1	Mapk1	41.275		0.23008	0.294137
926	E9Q0Y4;P46062	Signal-induced proliferation-associated protein 1	Sipa1	112.22		0.23008	-0.109427
6383	Q9ET22	Dipeptidyl peptidase 2	Dpp7	56.253		0.229834	0.499483
6402	Q9JHU4	Cytoplasmic dynein 1 heavy chain 1	Dync1h1	532.04		0.229588	0.224183
5173	Q91VM5;Q9WV02;Q9WV02-2;A2AFI3;A2AFI4	RNA binding motif protein, X-linked-like-1;RNA-binding motif protein, X chromosome;RNA-binding motif protein, X chromosome, N-terminally processed	Rbmxl1;Rbmx	42.161		0.229465	0.220732
2363	P49615	Cyclin-dependent kinase 5	Cdk5	33.288		0.229342	0.282526
5177	Q91VR5	ATP-dependent RNA helicase DDX1	Ddx1	82.499		0.229219	0.273029
2448	P55264	Adenosine kinase	Adk	40.148		0.229219	0.165176
796	Q8K1M6-3;E9PUD2;Q8K1M6-2;Q8K1M6;Q8K1M6-4	Dynamin-1-like protein	Dnm1l	78.01		0.228973	0.34322
1817	O70252;D3YX62	Heme oxygenase 2	Hmox2	35.738		0.228726	0.366002
5523	Q99LN9;D3Z7J7;Q99LN9-2;D3Z6Y9	Deoxyhypusine hydroxylase	Dohh	32.905		0.228603	0.338853
4279	Q8BMA6;A2AAN2	Signal recognition particle subunit SRP68	Srp68	70.573		0.228357	0.214675
6172	Q9DAI2	Rab-like protein 5	Rabl5	20.833		0.228357	-0.015783
2849	Q00899;Q3TTC2	Transcriptional repressor protein YY1;Transcription factor YY2	Yy1;Yy2	44.716		0.228111	0.251401
334	B1AZA8;B1AZA5;D3YWD3	Transmembrane protein 245	Tmem245	52.825		0.227988	0.758916
814	Q9D5V5;E9PV12;G3X914;E9Q6Z0	Cullin-5	Cul5	90.973		0.227618	0.155229
3736	Q6P9L6	Kinesin-like protein KIF15	Kif15	160.12		0.227618	0.0922326
5072	Q8VDP4	DBIRD complex subunit KIAA1967 homolog		103		0.227371	0.122303
3333	Q5SWW4	Mediator of RNA polymerase II transcription subunit 13	Med13	238.59		0.227002	-0.116498
5869	Q9CYA6	Zinc finger CCHC domain-containing protein 8	Zcchc8	78.025		0.226755	0.0642989
6824	Q9Z321;F6SDD7	DNA topoisomerase 3-beta-1;DNA topoisomerase	Top3b	96.948		0.226015	0.321586
2989	Q3TJD7;Q8BVJ7	PDZ and LIM domain protein 7	Pdlim7	50.118		0.225892	0.31802
6565	Q9QYI4;Q8C4C9	DnaJ homolog subfamily B member 12	Dnajb12	41.987		0.225892	0.29191
5416	Q99J23	GH3 domain-containing protein	Ghdc	58.507		0.225769	0.399864
2475	P57716	Nicastrin	Ncstn	78.491		0.225645	0.252157
3998	Q80V26	Inositol monophosphatase 3	Impad1	38.616		0.225275	0.208694
182	A2AS05;E9QAM5;A2AS03		Helz2	326.59		0.225152	0.0674248
1481	H3BJ52;Q8R060;G3X9Z0;H3BKZ0	Protein zwilch homolog	Zwilch	64.675		0.225028	-0.172231
230	Q6ZQ88;A3KG93;G8JL40	Lysine-specific histone demethylase 1A	Kdm1a	92.849		0.224658	0.269912
607	O35144-2;E9QM06;D3YZ08;O35144	Telomeric repeat-binding factor 2	Terf2	51.827		0.224534	0.327385
6729	Q9Z0F8;Q9Z0F8-2;E9PXU2	Disintegrin and metalloproteinase domain-containing protein 17	Adam17	93.055		0.224534	0.239805
4202	Q8BIA4;Q8BIA4-4	F-box/WD repeat-containing protein 8	Fbxw8	67.955		0.224411	0.277516
6752	Q9Z0Y1;E9Q919	Dynactin subunit 3	Dctn3	20.978		0.224411	0.200051
2546	P61089	Ubiquitin-conjugating enzyme E2 N	Ube2n	17.138		0.224164	0.232413
1758	O35969;O35969-2	Guanidinoacetate N-methyltransferase	Gamt	26.336		0.22404	0.114301
4505	Q8C373;Q9CQA9;D3YXL1	Cancer-related nucleoside-triphosphatase homolog	Ntpcr	13.136		0.223546	0.365704
4057	Q80YQ2;Q80YQ2-2;F8WJB0;E9QNV2	Mediator of RNA polymerase II transcription subunit 23	Med23	156.09		0.223546	0.0802252
3985	Q80UP5;F7B209	Ankyrin repeat domain-containing protein 13A	Ankrd13a	67.177		0.223299	0.238817
4513	Q8C3W1	Uncharacterized protein C1orf198 homolog		35.316		0.223175	0.350339
688	D3Z4T4;Q8BTY8-2;Q8BTY8;Q8BTY8-3	Sec1 family domain-containing protein 2	Scfd2	69.652		0.223175	0.0398441
1319	Q60675;F8VQ43	Laminin subunit alpha-2	Lama2	342.68		0.222681	0.182721
4243	Q8BK75;Q8BK75-2	Elongator complex protein 6	Elp6	29.326		0.222681	0.148801
2339	P47968	Ribose-5-phosphate isomerase	Rpia	32.45		0.222557	0.347876
4054	Q80Y98;Q80Y98-3;Q80Y98-2	Phospholipase DDHD2	Ddhd2	79.576		0.222557	0.258322
3640	Q6DID5;D3Z468	PWWP domain-containing protein MUM1	Mum1	76.068		0.222557	0.163106
6267	Q9DCH2	Ribonuclease P protein subunit p20	Pop7	15.777		0.222063	0.0634846
3119	Q3UHQ6;Q3UHQ6-2	Protein dopey-2	Dopey2	257.48		0.221939	0.514862
5733	Q9CR00	26S proteasome non-ATPase regulatory subunit 9	Psmd9	24.72		0.221815	0.244446
4663	Q8CHW4	Translation initiation factor eIF-2B subunit epsilon	Eif2b5	80.085		0.221692	0.275193
1482	O88879-2;G3XA09;O88879	Apoptotic protease-activating factor 1	Apaf1	139.89		0.221692	0.23438
843	E9PWK7;P54761;Q8C8K1	Ephrin type-B receptor 4	Ephb4	103.15		0.22132	0.272454
4130	Q8BGQ1-2;Q8BGQ1	Spermatogenesis-defective protein 39 homolog	Vipas39	54.346		0.22132	0.134683
5715	Q9CQV5	28S ribosomal protein S24, mitochondrial	Mrps24	18.901		0.22132	-0.223175
4444	Q8BYN2;Q9D4F8;Q8BKL6	Gamma-tubulin complex component 4	Tubgcp4	76.054		0.221196	0.151698
5016	Q8VC30	Bifunctional ATP-dependent dihydroxyacetone kinase/FAD-AMP lyase (cyclizing);ATP-dependent dihydroxyacetone kinase;FAD-AMP lyase (cyclizing)	Dak	59.69		0.220825	0.272402
2490	P58252	Elongation factor 2	Eef2	95.313		0.220825	0.201526
5547	Q99MK8;Q7TS64;E9PW16	Beta-adrenergic receptor kinase 1	Adrbk1	79.638		0.220825	0.177572
5632	Q9CQ60;D3Z4X1;Q8CBG6	6-phosphogluconolactonase	Pgls	27.254		0.220701	0.239038
1563	Q8C1B1;Q8C1B1-2;H7BX08	Calmodulin-regulated spectrin-associated protein 2	Camsap2	164.33		0.220454	-0.45386
3957	Q80TE0;Q80TE0-2	RNA polymerase II-associated protein 1	Rpap1	155.27		0.22033	0.309824
1365	P39054-2;P39054;F8WIV5;Q3T9X3;G3UZZ3	Dynamin-2	Dnm2	97.732		0.22033	0.300875
5775	Q9CS00	Cactin	Cactin	90.66		0.22033	0.117224
5088	Q8VE47;F6VRI6	Ubiquitin-like modifier-activating enzyme 5	Uba5	44.789		0.220206	0.262331
942	E9Q1P8	Interferon regulatory factor 2-binding protein 2	Irf2bp2	59.291		0.220082	0.227625
4167	Q9QY76;Q8BH80	Vesicle-associated membrane protein-associated protein B	Vapb	26.946		0.219958	0.325467
4650	Q8CH02	SURP and G-patch domain-containing protein 1	Sugp1	72.648		0.219587	0.137187
2572	P61971	Nuclear transport factor 2	Nutf2	14.478		0.219463	0.257942
929	E9Q137;Q3TXY2		Tex264	33.589		0.218843	0.24366
3056	Q3U308;G3UXB4;D3Z2M0	Cytoplasmic tRNA 2-thiolation protein 2	Ctu2	56.104		0.218843	0.163623
5546	Q99MJ9	ATP-dependent RNA helicase DDX50	Ddx50	82.175		0.218595	0.131866
6309	Q9EPK7;Q9EPK7-2;E9PUW7	Exportin-7	Xpo7	123.81		0.218223	0.263785
524	D3YU33;Q8CHK3;F6UP63	Lysophospholipid acyltransferase 7	Mboat7	38.753		0.218099	0.378963
4378	Q8BUY9	Geranylgeranyl transferase type-1 subunit beta	Pggt1b	42.354		0.217727	0.368309
3070	Q8C0M2;Q8VD66;Q3U7M5	Abhydrolase domain-containing protein 4	Abhd4	36.048		0.217727	0.0665934
392	Q8BJ37;B8JJC1	Tyrosyl-DNA phosphodiesterase 1	Tdp1	68.689		0.217727	0.0161765
1694	O35153	BET1-like protein	Bet1l	12.428		0.217603	0.235161
3402	Q60930;G3UX26;D3YZT5	Voltage-dependent anion-selective channel protein 2	Vdac2	31.732		0.217231	0.291504
3728	Q6P6L0-3;Q6P6L0;E0CYM1;E0CYH7	Filamin A-interacting protein 1-like	Filip1l	101.85		0.217107	0.174572
5172	Q91VL8	Telomeric repeat-binding factor 2-interacting protein 1	Terf2ip	43.353		0.216858	0.217004
5885	Q9CZ15	DNA replication complex GINS protein PSF1	Gins1	22.893		0.21661	NaN
4922	Q8R2R1	Protein O-mannosyl-transferase 1	Pomt1	85.233		0.21661	0.0642084
3543	Q62422	Osteoclast-stimulating factor 1	Ostf1	23.782		0.216486	0.306502
1782	O54984	ATPase Asna1	Asna1	38.822		0.216238	0.275786
3660	Q6KCD5;Q6KCD5-2	Nipped-B-like protein	Nipbl	315.45		0.216113	0.178861
1591	O55143-2;J3KMM5;O55143	Sarcoplasmic/endoplasmic reticulum calcium ATPase 2	Atp2a2	109.75		0.216113	0.175436
4189	Q8BHN3-2;Q8BHN3;Q8BHN3-3	Neutral alpha-glucosidase AB	Ganab	109.4		0.215865	0.259392
5922	Q9CZU6;Q80X68	Citrate synthase, mitochondrial;Citrate synthase	Cs;Csl	51.736		0.215616	0.233973
3389	Q60809;Q3TLK9	CCR4-NOT transcription complex subunit 7	Cnot7	32.718		0.215368	0.187658
2476	P57722-2;P57722;E9Q7D8	Poly(rC)-binding protein 3	Pcbp3	39.166		0.215119	0.254548
6341	Q9ER73;A2A414	Elongator complex protein 4	Elp4	46.325		0.215119	0.232752
6207	Q9DBE0	Cysteine sulfinic acid decarboxylase	Csad	55.144		0.215119	0.0888529
6234	Q9DBW3	Protein GTLF3B	Gtlf3b	12.73		0.214622	0.375965
5622	Q9CQ26	STAM-binding protein	Stambp	48.513		0.214622	0.208044
6430	Q9JIQ3;D3Z3K5;D3Z2Q3	Diablo homolog, mitochondrial	Diablo	26.82		0.214622	0.202555
1308	H3BJC9;H3BKG1;Q8CFH6;F8VPT7	Serine/threonine-protein kinase SIK2	Sik2	103.81		0.214	0.508506
2277	P40336;P40336-2	Vacuolar protein sorting-associated protein 26A	Vps26a	38.113		0.214	0.158607
6021	Q9D1Q6	Endoplasmic reticulum resident protein 44	Erp44	46.852		0.213503	0.249634
3641	Q6DID7;Q6DID7-2	Protein wntless homolog	Wls	62.188		0.213129	-0.179001
4093	Q8BFW7;Q8BFW7-4;Q8BFW7-5	Lipoma-preferred partner homolog	Lpp	65.89		0.212881	0.237217
3544	Q62425	NADH dehydrogenase [ubiquinone] 1 alpha subcomplex subunit 4	Ndufa4	9.3267		0.212507	0.150481
5452	Q99K28;Q99K28-2	ADP-ribosylation factor GTPase-activating protein 2	Arfgap2	56.598		0.212383	0.263248
5105	Q8VEG6-2;Q8VEG6;D3YXZ0;Q8VEG6-3	CCR4-NOT transcription complex subunit 6-like	Cnot6l	62.452		0.212134	0.00689805
5083	Q8VE11	Myotubularin-related protein 6	Mtmr6	70.932		0.211386	0.178078
3067	Q3U5F4	YrdC domain-containing protein, mitochondrial	Yrdc	29.454		0.211137	0.133306
2256	Q60607;P36895	Bone morphogenetic protein receptor type-1A	Bmpr1a	56.438		0.210888	0.0174609
4323	Q8BR63	Protein FAM177A1	Fam177a1	23.578		0.210513	0.249376
2955	Q3TC46	Protein PAT1 homolog 1	Patl1	86.769		0.210513	0.0586232
5578	Q99PM3;J3QNT2	Transcription initiation factor IIA subunit 1;Transcription initiation factor IIA alpha chain;Transcription initiation factor IIA beta chain	Gtf2a1;Gm5435	41.614		0.210389	0.257149
4754	Q8K1E6;A2AKV7;A2AKV6	Alpha-ketoglutarate-dependent dioxygenase alkB homolog 3	Alkbh3	33.061		0.21014	0.234092
6345	Q9ERD7	Tubulin beta-3 chain	Tubb3	50.418		0.210015	0.371572
5522	Q99LM9;D6RGB8	Transcriptional adapter 1	Tada1	37.408		0.209765	0.380747
4100	Q8BG15-2;Q8BG15;Q8BG15-6;Q8BG15-4;Q8BG15-3;Q8BG15-5	CTD small phosphatase-like protein 2	Ctdspl2	52.683		0.209765	0.152147
5101	Q8VED2	Biogenesis of lysosome-related organelles complex 1 subunit 4	Bloc1s4	23.112		0.209641	-0.190425
1880	O88569;O88569-2;O88569-3	Heterogeneous nuclear ribonucleoproteins A2/B1	Hnrnpa2b1	37.402		0.209516	0.155534
6686	Q9WUM5	Succinyl-CoA ligase [ADP/GDP-forming] subunit alpha, mitochondrial	Suclg1	36.154		0.209141	0.179596
2019	P11438	Lysosome-associated membrane glycoprotein 1	Lamp1	43.865		0.208767	0.437037
4743	Q8K135;Q8K135-2	Dyslexia-associated protein KIAA0319-like protein	Kiaa0319l	115.31		0.208767	0.193338
4473	Q8C0L8	Conserved oligomeric Golgi complex subunit 5	Cog5	91.39		0.208517	0.324347
5902	Q9CZE3	Ras-related protein Rab-32	Rab32	25.068		0.208392	0.324853
2656	P63028	Translationally-controlled tumor protein	Tpt1	19.462		0.208143	0.105753
6542	Q9QXL8	Nucleoside diphosphate kinase 7	Nme7	44.433		0.207893	0.106886
2944	Q3SXD3	HD domain-containing protein 2	Hddc2	22.753		0.207643	0.168155
5139	Q8VIM9	Immunity-related GTPase family Q protein	Irgq	59.323		0.207393	NaN
6552	Q9QY06-2;Q9QY06;Q9QY06-3;E9PZW8;E9QKV6;E9PWZ6	Unconventional myosin-IXb	Myo9b	242.24		0.206893	0.333825
1424	G3UYU5;Q8R1F9	Ribonuclease P protein subunit p40	Rpp40	39.121		0.206143	0.161088
1720	O35435;E9Q1V3	Dihydroorotate dehydrogenase (quinone), mitochondrial	Dhodh	42.699		0.206018	0.133147
6236	Q9DBX2;A2AVP3	Phosducin-like protein	Pdcl	34.406		0.205893	0.210229
65	F8WHN4;A2ACC6;E9Q0J2;Q8BQZ4	Ral GTPase-activating protein subunit beta	Ralgapb	166.17		0.205518	0.107788
3195	Q3V1G4	Olfactomedin-like protein 2B	Olfml2b	83.502		0.205393	0.260221
2831	P97873	Lysyl oxidase homolog 1	Loxl1	66.506		0.205267	0.575142
4614	Q8CF89	TGF-beta-activated kinase 1 and MAP3K7-binding protein 1	Tab1	54.616		0.204892	0.0927094
932	E9Q166		Atad2b	164.72		0.204767	NaN
3245	Q569Z6;Q8BZN7	Thyroid hormone receptor-associated protein 3	Thrap3	108.18		0.204767	0.144568
5069	Q8VDN2	Sodium/potassium-transporting ATPase subunit alpha-1	Atp1a1	112.98		0.204516	0.176821
636	D3Z0T0;Q62311	Transcription initiation factor TFIID subunit 6	Taf6	69.796		0.204516	-0.00144202
3898	Q7TMR0	Lysosomal Pro-X carboxypeptidase	Prcp	55.026		0.204266	0.296651
5813	Q9CWV6;D3YXD3	PRKR-interacting protein 1	Prkrip1	21.491		0.204266	0.26472
3129	Q3UJ81;D3Z6J3	Nuclear envelope phosphatase-regulatory subunit 1	Cnep1r1	14.267		0.204266	0.206312
6287	Q9DCW4	Electron transfer flavoprotein subunit beta	Etfb	27.623		0.204141	0.227692
3022	Q3TUA9	Probable inactive protein kinase-like protein SgK196	Sgk196	39.968		0.20389	0.698131
2052	P14824;F8WIT2	Annexin A6;Annexin	Anxa6	75.884		0.20364	0.238136
5049	Q8VCX5;Q8VCX5-3;Q8VCX5-2;E9Q9E0	Calcium uptake protein 1, mitochondrial	Micu1	54.352		0.20364	0.0681506
1764	O54734	Dolichyl-diphosphooligosaccharide--protein glycosyltransferase 48 kDa subunit	Ddost	49.027		0.203264	0.196079
3930	Q7TS68;A2ASK1;Q8BXZ8	Putative methyltransferase NSUN6	Nsun6	52.278		0.203139	0.269095
1874	O88520	Leucine-rich repeat protein SHOC-2	Shoc2	64.892		0.203139	0.106746
4387	Q8BVN4;D3Z3A4;D3Z3A2	mTERF domain-containing protein 2	Mterfd2	40.249		0.202888	0.0408086
2066	Q8C253;P16110	Galectin-3	Lgals3	27.414		0.202386	0.237337
2089	P18155	Bifunctional methylenetetrahydrofolate dehydrogenase/cyclohydrolase, mitochondrial;NAD-dependent methylenetetrahydrofolate dehydrogenase;Methenyltetrahydrofolate cyclohydrolase	Mthfd2	37.863		0.202261	0.226493
5080	Q8VDY9	Caspase activity and apoptosis inhibitor 1	Caap1	37.825		0.202261	-0.0775164
1587	J3JS23;Q8C827-2;Q8C827-3;Q8C827	Zinc finger protein 62	Zfp62	102.14		0.202261	-0.166972
5470	Q99KJ8	Dynactin subunit 2	Dctn2	44.116		0.20201	0.257097
1089	Q3V1L4;G3X9J6;E9Q9M1	Cytosolic purine 5-nucleotidase	Nt5c2	64.808		0.20201	0.196575
1886	O88653	Ragulator complex protein LAMTOR3	Lamtor3	13.553		0.20201	0.143373
6448	Q9JJD0	THAP domain-containing protein 11	Thap11	33.275		0.201508	0.223694
3241	Q8VE97;Q542V3;A2A837	Serine/arginine-rich splicing factor 4	Srsf4	55.979		0.201383	0.176495
5108	Q8VEH8	Endoplasmic reticulum lectin 1	Erlec1	54.906		0.201383	0.10324
6771	Q9Z1N2	Origin recognition complex subunit 1	Orc1	95.102		0.201383	-0.0082
4265	Q8BLB7-2;Q8BLB7	Lethal(3)malignant brain tumor-like protein 3	L3mbtl3	96.556		0.201132	0.103689
1601	Q5I012-4;Q5I012-3;Q5I012-2;Q5I012;J3QNE8	Putative sodium-coupled neutral amino acid transporter 10	Slc38a10	116.27		0.201007	0.287413
1825	O70325-2;O70325;Q76LV0;Q91XR9	Phospholipid hydroperoxide glutathione peroxidase, mitochondrial;Glutathione peroxidase;Phospholipid hydroperoxide glutathione peroxidase, nuclear	Gpx4	19.54		0.201007	0.122146
5817	Q9CWY8;Q05C51;F6RP29	Ribonuclease H2 subunit A;Ribonuclease	Rnaseh2a	33.512		0.201007	0.0241498
51	A2A9I0;O35166	Golgi SNAP receptor complex member 2	Gosr2	19.571		0.200881	0.29366
6429	Q9JIP6	Frizzled-2	Fzd2	64.058		0.200504	0.369185
1617	Q9Z1G4-3;Q9Z1G4-2;K3W4T3;Q9Z1G4	V-type proton ATPase 116 kDa subunit a isoform 1	Atp6v0a1	95.622		0.200504	0.294208
1736	O35646	Calpain-6	Capn6	74.542		0.200504	-0.5655
5313	Q920E5	Farnesyl pyrophosphate synthase	Fdps	40.581		0.200253	0.152003
1528	Q8VEM8;G5E902	Phosphate carrier protein, mitochondrial	Slc25a3	39.632		0.200128	0.137981
6037	Q9D2N9	Vacuolar protein sorting-associated protein 33A	Vps33a	67.554		0.200002	0.111929
6089	Q9D6W8	Uncharacterized protein C17orf59 homolog		38.011		0.200002	0.0325363
5551	Q99MR1	PERQ amino acid-rich with GYF domain-containing protein 1	Gigyf1	116.24		0.199751	-0.162081
4381	Q8BVE3	V-type proton ATPase subunit H	Atp6v1h	55.854		0.199625	0.287149
5494	Q99L85;B1AR48;F8WIE7	Elongator complex protein 5	Elp5	33.497		0.1995	0.233736
1768	O54784	Death-associated protein kinase 3	Dapk3	51.421		0.1995	0.0882087
4664	Q8CHY3	Dymeclin	Dym	75.847		0.199374	NaN
720	D3Z780;Q61749;Q61749-2	Translation initiation factor eIF-2B subunit delta	Eif2b4	62.352		0.199248	0.24035
4196	Q8BHX1	HAUS augmin-like complex subunit 1	Haus1	31.379		0.199248	-0.125519
5471	Q99KK1	Receptor expression-enhancing protein 3	Reep3	29.213		0.198997	0.221438
5507	Q99LD9;D3Z487;D3Z7J6	Translation initiation factor eIF-2B subunit beta	Eif2b2	38.897		0.198871	0.37501
2048	P14576;E9PXC0	Signal recognition particle 54 kDa protein	Srp54;Srp54c	55.72		0.198871	0.237031
4476	Q8C0T5;Q8C0T5-2	Signal-induced proliferation-associated 1-like protein 1	Sipa1l1	197.03		0.198745	0.052072
1593	Q9CYI0;J3KMQ6	Protein Njmu-R1	5730455P16Rik	44.422		0.198368	0.310754
1029	E9Q6J5		Bod1l	327.45		0.198368	0.154008
2409	P52633	Signal transducer and transcription activator 6	Stat6	93.496		0.198243	0.409202
1438	G3X8R5;Q3UA37	Glutamine-rich protein 1	Qrich1	86.528		0.197614	0.104729
1542	H3BJH6;Q640Q5;H3BKF3;H3BLB9	PAB-dependent poly(A)-specific ribonuclease subunit 3	Pan3	75.921		0.197362	-0.00288247
3108	Q3UGS4	Protein FAM195B	Fam195b	11.101		0.197236	0.170475
1327	F8VQC7		Ktn1	152.54		0.196985	0.111165
1079	E9Q9B2;F8VQG7		N4bp2	164.39		0.196733	0.449592
2227	P35123	Ubiquitin carboxyl-terminal hydrolase 4	Usp4	108.34		0.196733	0.136791
971	P62876;E9Q3B5	DNA-directed RNA polymerases I, II, and III subunit RPABC5	Polr2l;Gm10774	7.645		0.196733	-0.0110662
5385	Q923D4	Splicing factor 3B subunit 5	Sf3b5	10.119		0.196229	0.0718761
5691	Q9CQP3	Coiled-coil-helix-coiled-coil-helix domain-containing protein 5	Chchd5	12.326		0.196103	0.317516
2741	P70665-2;P70665-3;P70665	Sialate O-acetylesterase;Sialate O-acetylesterase small subunit;Sialate O-acetylesterase large subunit	Siae	50.389		0.196103	0.156064
1858	O88271	Craniofacial development protein 1	Cfdp1	32.921		0.195977	0.183376
4496	Q8C1Y8	Vacuolar fusion protein CCZ1 homolog	Ccz1	55.504		0.195474	0.261206
4453	Q8BZQ7	Anaphase-promoting complex subunit 2	Anapc2	95.306		0.195474	0.248211
4099	Q8BFZ9	Erlin-2	Erlin2	37.872		0.195348	0.341025
6754	Q9Z110-2;Q9Z110	Delta-1-pyrroline-5-carboxylate synthase;Glutamate 5-kinase;Gamma-glutamyl phosphate reductase	Aldh18a1	87.052		0.195348	0.167815
2718	P70302	Stromal interaction molecule 1	Stim1	77.566		0.195221	0.529156
3382	Q60759	Glutaryl-CoA dehydrogenase, mitochondrial	Gcdh	48.605		0.195221	0.372729
6330	Q9EQN3;F6VXN4;D3YZZ4	TSC22 domain family protein 4	Tsc22d4	39.978		0.195096	0.241424
3443	Q61193	Ral guanine nucleotide dissociation stimulator-like 2	Rgl2	83.825		0.194717	0.573488
2997	Q3TLP5;Q3TLP5-3;Q3TLP5-2;F6Z5N5;F6YTG0	Enoyl-CoA hydratase domain-containing protein 2, mitochondrial	Echdc2	31.852		0.194717	0.213387
5858	Q9CY45	N(6)-adenine-specific DNA methyltransferase 2	N6amt2	24.499		0.194591	0.133432
2037	P13439	Uridine 5-monophosphate synthase;Orotate phosphoribosyltransferase;Orotidine 5-phosphate decarboxylase	Umps	52.292		0.194591	0.0335843
4418	Q8BX57-3;Q8BX57-2;Q8BX57	PX domain-containing protein kinase-like protein	Pxk	50.957		0.194213	NaN
6591	Q9QZM0	Ubiquilin-2	Ubqln2	67.35		0.194213	0.290215
4475	Q8C0S1;Q8C0S1-2	DIS3-like exonuclease 1	Dis3l	120.28		0.193835	-0.144177
3516	Q62172	RalA-binding protein 1	Ralbp1	75.042		0.193582	0.424765
5392	Q924B0;O55023;Q80ZJ2	Inositol monophosphatase 1	Impa1	30.429		0.193582	0.288822
4660	Q8CHS8-3;Q8CHS8;Q8CHS8-2	Vacuolar protein sorting-associated protein 37A	Vps37a	44.398		0.19333	0.313943
3758	Q6PB97-3;Q6PB97-2;Q6PB97	F-box/LRR-repeat protein 19	Fbxl19	61.726		0.19333	0.166697
594	D3YYE1;D3Z7M9;O35381;F6UFG6	Acidic leucine-rich nuclear phosphoprotein 32 family member A	Anp32a	22.954		0.193078	0.152404
3799	Q6PR54-2;Q6PR54;Q6PR54-3	Telomere-associated protein RIF1	Rif1	263.48		0.193078	0.0143102
5404	Q924Z6-2;Q924Z6	Exportin-6	Xpo6	128.53		0.192952	0.0275573
4441	Q8BYK6;Q8BYK6-3;Q8BYK6-2	YTH domain family protein 3	Ythdf3	63.961		0.192699	0.196492
5857	Q9CY34	NEDD8-conjugating enzyme UBE2F	Ube2f	21.11		0.192699	-0.054779
5933	Q9D024;Q9D024-2;F7C265	Coiled-coil domain-containing protein 47	Ccdc47	55.843		0.192573	0.207011
1492	Q99LG0;G5E860;D3YVU1	Ubiquitin carboxyl-terminal hydrolase 16;Ubiquitin carboxyl-terminal hydrolase	Usp16	93.405		0.191942	0.397372
215	O88487;Q3TPJ8;A2BFF9;A2BFF8;A2BFF5	Cytoplasmic dynein 1 intermediate chain 2	Dync1i2	68.393		0.191689	0.22238
4486	Q8C166;B7ZCP4;E9Q806;B7ZCP5;A3KGK7	Copine-1	Cpne1	58.886		0.191689	0.151282
2134	P23927	Alpha-crystallin B chain	Cryab	20.069		0.191563	-0.143394
3876	Q78YZ6-3;Q78YZ6-2;Q78YZ6	Short coiled-coil protein	Scoc	9.2833		0.191436	0.096499
4292	Q8BMQ2;E9Q2B0;Q8BMQ2-2	General transcription factor 3C polypeptide 4	Gtf3c4	91.612		0.191057	0.13035
6505	Q9JLV1	BAG family molecular chaperone regulator 3	Bag3	61.859		0.190931	0.27167
3105	Q3UGC7;Q66JS6	Eukaryotic translation initiation factor 3 subunit J-A;Eukaryotic translation initiation factor 3 subunit J-B	Eif3j1;Eif3j2	29.343		0.190931	0.157753
1779	O54956	DNA polymerase epsilon subunit 2	Pole2	59.386		0.190804	NaN
5429	Q99JB8	Protein kinase C and casein kinase II substrate protein 3	Pacsin3	48.584		0.190804	0.102264
762	F6SUV7;E9Q6Q8;E0CX53;Q8BYJ6;Q8BYJ6-5;Q8BYJ6-4;Q8BYJ6-2;Q8BYJ6-3;H7BX82	TBC1 domain family member 4	Tbc1d4	109.23		0.190552	NaN
4344	Q8BTI7	Serine/threonine-protein phosphatase 6 regulatory ankyrin repeat subunit C	Ankrd52	115.03		0.190552	0.286955
3041	Q3TZM9-3;Q3TZM9-2;Q3TZM9;F6R220	GDP-Man:Man(3)GlcNAc(2)-PP-Dol alpha-1,2-mannosyltransferase	Alg11	36.597		0.189919	0.504243
2245	P35585	AP-1 complex subunit mu-1	Ap1m1	48.542		0.189919	0.246464
6085	Q9D6S7	Ribosome-recycling factor, mitochondrial	Mrrf	29.05		0.189414	0.301977
6328	Q9EQI8	39S ribosomal protein L46, mitochondrial	Mrpl46	32.131		0.189414	0.22923
6005	Q9D1H7;D3Z4J5;Q9D1H7-2	Golgi to ER traffic protein 4 homolog	Get4	36.525		0.189414	0.195434
664	D3Z2R5		Sepn1	62.445		0.189414	0.00140012
5932	Q9D023	Mitochondrial pyruvate carrier 2	Mpc2	14.286		0.18916	0.267878
1311	Q6A4J8;F8VPX1;Q6A4J8-3;Q6A4J8-2;E9PXY8	Ubiquitin carboxyl-terminal hydrolase 7;Ubiquitin carboxyl-terminal hydrolase	Usp7	128.47		0.188781	0.270921
46	Q52KI8-2;E9QKA4;A2A8V8;A2A8V9;E9PUK6;Q52KI8	Serine/arginine repetitive matrix protein 1	Srrm1	101.1		0.188654	0.0787616
5542	Q99M87-2;Q99M87;Q99M87-3	DnaJ homolog subfamily A member 3, mitochondrial	Dnaja3	49.486		0.188528	0.304861
4581	Q8CBY8-2;Q8CBY8	Dynactin subunit 4	Dctn4	52.241		0.188528	0.127746
5586	Q9CPQ1	Cytochrome c oxidase subunit 6C	Cox6c	8.4689		0.188274	0.220547
410	B9EKI3	TATA element modulatory factor	Tmf1	121.8		0.187768	0.269756
2371	P50295	Arylamine N-acetyltransferase 2	Nat2	33.701		0.187768	0.214491
725	D3Z7C6;Q9R0Q7	Prostaglandin E synthase 3	Ptges3	14.982		0.187641	0.168431
1375	F8WJG3;P62996	Transformer-2 protein homolog beta	Tra2b	21.935		0.187388	0.302475
1458	Q920B9;G3X956	FACT complex subunit SPT16	Supt16h;Supt16	119.82		0.187261	0.171515
2343	P48410;A2ALN0	ATP-binding cassette sub-family D member 1	Abcd1	81.858		0.186881	0.391342
5552	Q99MR3	Solute carrier family 12 member 9	Slc12a9	96.329		0.186881	0.239958
836	E9PWC8;E9PZR3;Q61183;E9QAN2;Q61183-4;Q61183-3;Q61183-2;F6VTN8	Poly(A) polymerase alpha	Papola	77.519		0.186247	0.21625
5621	Q9CQ25	Mitotic-spindle organizing protein 2	Mzt2	16.524		0.185993	0.332153
5288	Q91YX5;E9QL80	Acyl-CoA:lysophosphatidylglycerol acyltransferase 1	Lpgat1	43.088		0.185993	0.115254
5698	Q9CQR6	Serine/threonine-protein phosphatase 6 catalytic subunit	Ppp6c	35.159		0.185993	0.0827133
4731	Q8K0F1;Q8K0F1-2	TBC1 domain family member 23	Tbc1d23	76.425		0.185613	0.299507
2924	Q11136	Xaa-Pro dipeptidase	Pepd	55.028		0.185613	0.207878
1765	O54774	AP-3 complex subunit delta-1	Ap3d1	135.08		0.185359	0.247286
5491	Q99L27	GMP reductase 2	Gmpr2	38.018		0.184978	0.400454
3703	Q6P3A8;Q6P3A8-2	2-oxoisovalerate dehydrogenase subunit beta, mitochondrial	Bckdhb	42.88		0.184978	0.335317
2199	P30285;E9Q9E4;E9PZX7	Cyclin-dependent kinase 4	Cdk4	33.75		0.184978	0.201045
53	E9PX48;Q8R1A4-2;A2A9M5;Q8R1A4	Dedicator of cytokinesis protein 7	Dock7	238.09		0.184978	0.184359
2651	P63002;P63002-2	Amino-terminal enhancer of split	Aes	22		0.184725	0.284827
6697	Q9WV55	Vesicle-associated membrane protein-associated protein A	Vapa	27.855		0.184725	0.247132
3057	Q3U319	E3 ubiquitin-protein ligase BRE1B	Rnf40	113.97		0.184725	0.161653
2879	Q04736	Tyrosine-protein kinase Yes	Yes1	60.629		0.184344	0.351755
6642	Q9R1X4-6;Q9R1X4-2;Q9R1X4;Q9R1X4-3;H7BX89	Protein timeless homolog	Timeless	137.43		0.184217	0.046325
1920	O89079;D3Z315;F6YFR7	Coatomer subunit epsilon	Cope	34.567		0.18409	0.255529
2889	Q05860-5;Q05860-6;Q05860-2;Q05860;E9Q7P6;Q05860-3	Formin-1	Fmn1	133.21		0.183963	0.0980732
5330	Q921J2	GTP-binding protein Rheb	Rheb	20.451		0.183836	0.152083
1200	F8WHP5;E9QQ38;F8WIJ5;Q80YA3-2;Q80YA3	Phospholipase DDHD1	Ddhd1	94.786		0.183836	-0.138421
1630	Q8CGI1;M0QWZ1;M0QWS6	Protein FAM193A	Fam193a	136.71		0.183709	0.0568963
5506	Q99LD8;O08972;G3UZR0	N(G),N(G)-dimethylarginine dimethylaminohydrolase 2	Ddah2	29.645		0.183455	0.262054
272	B0R0S4;Q8VCH5;A2AUF7	Rab9 effector protein with kelch motifs	Rabepk	40.207		0.183455	0.228385
2493	P58389;A2AWE9	Serine/threonine-protein phosphatase 2A activator	Ppp2r4	36.71		0.183455	0.222852
2248	P35762	CD81 antigen	Cd81	25.814		0.182947	0.257597
3560	Q63932;Q91YS7	Dual specificity mitogen-activated protein kinase kinase 2	Map2k2	44.402		0.182565	0.217893
5670	Q9CQI3	Glia maturation factor beta	Gmfb	16.723		0.182184	0.216502
1022	E9Q6B6;Q9ESN9-2;E9Q6E0;Q9ESN9-3;Q9ESN9-5;Q9ESN9-4;Q9ESN9;J3QNR6;Q9ESN9-6;K3W4S4	C-Jun-amino-terminal kinase-interacting protein 3	Mapk8ip3	143.44		0.181929	0.370396
4461	Q8C079;Q8C079-4;Q8C079-3	Striatin-interacting protein 1	Strip1	95.584		0.181929	0.235093
1067	Q8BRT1;E9Q8N5;Q08EB6;F7DCH5	CLIP-associating protein 2	Clasp2	140.74		0.181802	0.0817358
661	D3Z2J4;D3Z632;Q64362	AKT-interacting protein	Aktip	30.841		0.181675	0.249531
893	Q6NZN0-5;E9Q640;Q6NZN0-3;Q6NZN0-4;Q6NZN0-2;E9PYZ7;Q6NZN0;E9PUF4	RNA-binding protein 26	Rbm26	111.27		0.181039	0.233091
5836	Q9CXI0	2-methoxy-6-polyprenyl-1,4-benzoquinol methylase, mitochondrial	Coq5	37.335		0.181039	0.195434
2126	P22907-2;P22907	Porphobilinogen deaminase	Hmbs	37.78		0.180912	0.281579
2404	P52479;P52479-2	Ubiquitin carboxyl-terminal hydrolase 10	Usp10	87.021		0.180784	0.139315
5798	Q9CWI3	BRCA2 and CDKN1A-interacting protein	Bccip	35.942		0.180784	0.0248688
1846	O70503	Estradiol 17-beta-dehydrogenase 12	Hsd17b12	34.741		0.180403	0.058533
4983	Q8R4U7	Leucine zipper protein 1	Luzp1	119.31		0.180275	0.107306
1638	O08553	Dihydropyrimidinase-related protein 2	Dpysl2	62.277		0.180148	0.203552
5395	Q924H7;Q924H7-3;E9Q5D5;Q924H7-2;E9Q4Y9;E9Q020;F6R357;F6Z247	WW domain-containing adapter protein with coiled-coil	Wac	70.68		0.180148	0.170167
6449	Q9JJE7	Fatty acid desaturase 3	Fads3	51.469		0.180148	0.154715
599	D3YYQ8;F7ABZ6		Dnah10	529.56		0.18002	NaN
6070	Q9D5V6	Synapse-associated protein 1	Syap1	41.349		0.18002	0.205031
5419	Q99J36	THUMP domain-containing protein 1	Thumpd1	38.884		0.179638	0.181918
2551	P61211;F8WIB1	ADP-ribosylation factor-like protein 1	Arl1	20.411		0.179638	0.133337
5252	Q91XV3	Brain acid soluble protein 1	Basp1	22.086		0.179511	0.436803
4220	Q8BJG4;A2A8T5	MOB kinase activator 3C	Mob3c	25.52		0.179511	-0.360645
6412	Q9JI44;Q9JI44-2	DNA methyltransferase 1-associated protein 1	Dmap1	53.129		0.179256	0.0153014
4060	Q80YR5	Scaffold attachment factor B2	Safb2	111.84		0.179001	0.156064
1902	O88851	Putative hydrolase RBBP9	Rbbp9	20.911		0.178746	0.467075
3163	Q3UQ28	Peroxidasin homolog	Pxdn	165.1		0.178492	0.395151
721	D3Z7S8;D3Z793;Q80ZM7	Transcription initiation factor IIA subunit 2	Gtf2a2	10.17		0.178237	0.264166
4460	Q8C078-4;Q8C078-2;Q8C078-3;Q8C078;Q8C078-5	Calcium/calmodulin-dependent protein kinase kinase 2	Camkk2	55.516		0.178109	0.192019
3937	Q7TSI1	Pleckstrin homology domain-containing family M member 1	Plekhm1	118.53		0.178109	-0.391438
2719	P70303;P70303-3;P70303-2	CTP synthase 2	Ctps2	65.514		0.177981	0.162057
6004	Q9D1G1	Ras-related protein Rab-1B	Rab1b	22.187		0.177854	0.218515
4491	Q8C1A5	Thimet oligopeptidase	Thop1	78.025		0.177344	0.16968
6350	Q9ERI6	Retinol dehydrogenase 14	Rdh14	36.365		0.176961	0.190783
2150	P26039	Talin-1	Tln1	269.82		0.176578	0.203967
3192	Q3V113;Q80V76		Pygo2	37.537		0.176323	NaN
6078	Q9D6K5;E9Q2H0;Q9D6K5-2;Q9D6K5-4;E9PVN6;Q9D6K5-3	Synaptojanin-2-binding protein	Synj2bp;Gm20498	15.815		0.176323	0.298655
6590	Q9QZI8	Serine incorporator 1	Serinc1	50.508		0.175812	0.0880553
5078	Q8VDV8	MIT domain-containing protein 1	Mitd1	28.847		0.175684	-0.0632268
4333	Q8BS45	Tetratricopeptide repeat protein 26	Ttc26	64.15		0.175557	0.255339
4377	Q8BUY5	Translocase of inner mitochondrial membrane domain-containing protein 1	Timmdc1	31.791		0.175045	0.295624
3025	Q3TVI8	Pre-B-cell leukemia transcription factor-interacting protein 1	Pbxip1	81.163		0.175045	0.263386
3760	Q6PCM2-2;Q6PCM2	Integrator complex subunit 6	Ints6	98.634		0.174918	0.201576
4931	Q8R2U7;F6UPZ3	Leucine-rich repeat-containing protein 42	Lrrc42	47.948		0.17479	NaN
3840	Q6ZQK5;Q6ZQK5-2	Arf-GAP with coiled-coil, ANK repeat and PH domain-containing protein 2	Acap2	87.21		0.174662	0.122947
5434	Q99JI4	26S proteasome non-ATPase regulatory subunit 6	Psmd6	45.536		0.174662	0.104356
1687	Q3TMU8;O35098;O35098-2	Dihydropyrimidinase-related protein 4	Dpysl4	61.927		0.174662	-0.0539454
3043	Q3TZZ7	Extended synaptotagmin-2	Esyt2	94.138		0.174534	0.20219
6425	Q9JII6;B1AXW3	Alcohol dehydrogenase [NADP(+)]	Akr1a1	36.586		0.174279	0.283
4796	Q8K2I1;D3YWJ4	Protein farnesyltransferase subunit beta	Fntb	48.819		0.174023	0.185425
1774	O54833	Casein kinase II subunit alpha	Csnk2a2	41.215		0.173767	0.153029
5730	Q9CQZ1	Heat shock factor-binding protein 1	Hsbp1	8.6107		0.173639	0.551924
4802	Q8K2Q0	COMM domain-containing protein 9	Commd9	21.85		0.173639	0.0341456
1701	O35239	Tyrosine-protein phosphatase non-receptor type 9	Ptpn9	67.969		0.173511	0.188545
950	Q8C178;Q9EPL9;E9Q296	Acyl-coenzyme A oxidase;Peroxisomal acyl-coenzyme A oxidase 3	Acox3	77.867		0.173127	0.3182
4466	Q8C0E2;Q8C0E2-2	Vacuolar protein sorting-associated protein 26B	Vps26b	39.124		0.173	0.12885
228	A3KFU5;Q6PHQ9;Q91YZ8;A3KFU8;D3Z5M2		Pabpc4;Gm10110	69.43		0.172872	0.138219
2540	P61027	Ras-related protein Rab-10	Rab10	22.541		0.172743	0.259962
6673	Q9WU84	Copper chaperone for superoxide dismutase	Ccs	28.911		0.172616	0.220866
1517	G5E8P2;P97433;P97433-2	Rho guanine nucleotide exchange factor 28	Arhgef28	190.49		0.172487	0.309002
89	Q99N15;A2AFQ2;O08756	3-hydroxyacyl-CoA dehydrogenase type-2	Hsd17b10	27.273		0.172359	0.179776
3040	Q3TZ89-2;Q3TZ89	Protein transport protein Sec31B	Sec31b	108.64		0.172359	-0.0136409
1498	G5E896;Q3UJB9-2;Q3UJB9;D6RE33	Enhancer of mRNA-decapping protein 4	Edc4	152.48		0.172103	0.295553
6681	Q9WUK2-2;Q9WUK2	Eukaryotic translation initiation factor 4H	Eif4h	25.186		0.171975	0.0645252
1686	O35083;G3UWV6	1-acyl-sn-glycerol-3-phosphate acyltransferase alpha	Agpat1	31.709		0.171719	0.331917
4538	Q8C650-2;Q8C650	Septin-10	2010-09-01	49.815		0.171719	0.0426202
5196	Q91W53;Q91W53-2	Golgin subfamily A member 7	Golga7	15.792		0.171719	0.040037
4525	Q8C4Y3;F6SWS9	Negative elongation factor B	Nelfb	65.636		0.170822	0.170361
6132	Q9D8B7;E9Q769	Junctional adhesion molecule C	Jam3	34.837		0.170822	0.0648269
6229	Q9DBS2;B1AX95	Tumor protein p63-regulated gene 1-like protein	Tprg1l;Tprgl	29.814		0.170566	0.236435
3385	Q60767;A2AW86	Lymphocyte antigen 75	Ly75	197.35		0.170438	0.00566652
3833	Q6ZQ38	Cullin-associated NEDD8-dissociated protein 1	Cand1	136.33		0.17031	0.248999
1885	O88632-2;O88632	Semaphorin-3F	Sema3f	85.188		0.170182	0.9218
6365	Q9ES56	Trafficking protein particle complex subunit 4	Trappc4	24.385		0.170182	0.33898
5901	Q9CZD3	Glycine--tRNA ligase	Gars	81.877		0.170182	0.223862
4305	Q8BP27-2;Q8BP27;Q8BP27-3	Swi5-dependent recombination DNA repair protein 1 homolog	Sfr1	33.526		0.170182	0.0193605
270	B0R081;Q9D9I4;B0R080	TBC1 domain family member 20	Tbc1d20	18.078		0.169925	NaN
4229	Q8BJU0-2;Q8BJU0	Small glutamine-rich tetratricopeptide repeat-containing protein alpha	Sgta	34.194		0.169925	0.230956
1430	Q69ZK6;G3UZM1	Probable JmjC domain-containing histone demethylation protein 2C	Jmjd1c	260.64		0.169797	0.218934
1170	Q99JP0;E9QNE9	Mitogen-activated protein kinase kinase kinase kinase 3;Mitogen-activated protein kinase kinase kinase kinase	Map4k3	101.12		0.169668	0.274041
1324	Q6Y685;F8VQ95;Q6Y685-2	Transforming acidic coiled-coil-containing protein 1	Tacc1	83.951		0.16954	0.310254
119	Q80UU2;A2AJG0	Ribonuclease P protein subunit p38	Rpp38	31.129		0.16954	0.118586
3824	Q6ZPS6	Ankyrin repeat and IBR domain-containing protein 1	Ankib1	121.87		0.16954	0.0345444
5316	Q920Q6-3;Q920Q6-2;Q920Q6;B1AT10	RNA-binding protein Musashi homolog 2	Msi2	30.893		0.169412	0.379376
4371	Q8BUK6	Protein Hook homolog 3	Hook3	83.217		0.169412	0.192151
859	E9PX68;E9Q585;E9Q1Q0		Slc4a1ap	82.886		0.169412	0.162493
3944	Q7TSZ8	Nucleus accumbens-associated protein 1	Nacc1	56.536		0.169155	0.209195
1952	P05132-2;P05132	cAMP-dependent protein kinase catalytic subunit alpha	Prkaca	39.802		0.169027	0.0708604
5290	Q91YZ2;P56546;P56546-2;E9PWQ9	C-terminal-binding protein 2	Ctbp2	45.971		0.16877	0.293642
6736	Q9Z0J0	Epididymal secretory protein E1	Npc2	16.442		0.16877	0.2881
748	D6RG50;Q6PAM0	5-AMP-activated protein kinase subunit beta-2	Prkab2	19.719		0.16877	-0.170053
6115	Q9D7S9	Charged multivesicular body protein 5	Chmp5	24.575		0.168642	0.220715
4321	Q8BQM4;E9PWH6	HEAT repeat-containing protein 3	Heatr3	74.305		0.168642	0.151747
5367	Q922P8;D3Z4S6	Transmembrane protein 132A	Tmem132a	110.24		0.168642	-0.182692
5299	Q91ZE0	Trimethyllysine dioxygenase, mitochondrial	Tmlhe	49.609		0.168514	0.310433
5309	Q91ZX7	Prolow-density lipoprotein receptor-related protein 1;Low-density lipoprotein receptor-related protein 1 85 kDa subunit;Low-density lipoprotein receptor-related protein 1 515 kDa subunit;Low-density lipoprotein receptor-related protein 1 intracellular domain	Lrp1	504.74		0.168514	0.24325
743	D6REG4;Q91Z53	Glyoxylate reductase/hydroxypyruvate reductase	Grhpr	21.262		0.168385	0.256046
6588	Q9QZH3	Peptidyl-prolyl cis-trans isomerase E	Ppie	33.448		0.167743	0.132594
2469	Q3UN10;P56695	Wolframin	Wfs1	91.816		0.167615	0.147618
4362	Q8BU11;J3QN21;H3BL89;Q80W03	TOX high mobility group box family member 4;TOX high mobility group box family member 3	Tox4;Gm5828;Tox3	65.961		0.167615	0.11076
3001	Q3TNN4;Q3TMC4;Q8BGF9	Solute carrier family 25 member 44	Slc25a44	25.798		0.167615	0.0823009
5694	Q9CQQ8	U6 snRNA-associated Sm-like protein LSm7	Lsm7	11.636		0.166972	0.248125
1074	E9Q912;E9Q6Q4		Rap1gds1	66.076		0.166972	0.200382
854	Q8BPM2;E9PX30;Q8BPM2-2;E9Q1T3	Mitogen-activated protein kinase kinase kinase kinase 5;Mitogen-activated protein kinase kinase kinase kinase	Map4k5	95.044		0.166715	0.182786
2662	P63094;Q6R0H7;P63094-3;P63094-2;Q6R0H7-4	Guanine nucleotide-binding protein G(s) subunit alpha isoforms short;Guanine nucleotide-binding protein G(s) subunit alpha isoforms XLas	Gnas	45.663		0.166715	0.166179
6414	Q9JI78	Peptide-N(4)-(N-acetyl-beta-glucosaminyl)asparagine amidase	Ngly1	74.274		0.166587	0.229213
5047	Q9QYF9;Q8VCV2;Q8CBD0	Protein NDRG3	Ndrg3	41.555		0.166458	0.192629
2738	P70451-5;P70451;P70451-2;P70451-4;P70451-3	Tyrosine-protein kinase Fer	Fer	94.45		0.166458	0.152452
3739	Q6P9Q6;Q6P9Q6-2;Q80YW9;Q80YW6	FK506-binding protein 15;Peptidyl-prolyl cis-trans isomerase	Fkbp15	132.96		0.16633	0.167183
92	A2AFY7;A2AFY6;E9PVB5		Ttc17	108.13		0.16633	0.0607434
3754	Q6PAV2-2;Q6PAV2	Probable E3 ubiquitin-protein ligase HERC4	Herc4	117.59		0.166073	0.211147
3078	Q3U9G9	Lamin-B receptor	Lbr	71.439		0.166073	0.133005
5140	Q8WTY4;F8WIK0	Anamorsin	Ciapin1	33.429		0.166073	0.0964063
5067	Q8VDM4;J3KMQ2	26S proteasome non-ATPase regulatory subunit 2	Psmd2;Gm5422	100.2		0.16543	0.164658
2991	Q3TJZ6	Protein FAM98A	Fam98a	55.055		0.16543	0.146707
5271	Q91YN5-3;Q91YN5;Q91YN5-2;Q3UHZ7	UDP-N-acetylhexosamine pyrophosphorylase;UDP-N-acetylgalactosamine pyrophosphorylase;UDP-N-acetylglucosamine pyrophosphorylase	Uap1	58.521		0.165301	0.212718
6109	Q9D7M1	Glucose-induced degradation protein 8 homolog	Gid8	26.778		0.165301	0.116395
4319	Q8BQ30;Q8BQ30-2	Phostensin	Ppp1r18	65.629		0.165044	0.206812
6606	Q9R060	Cytosolic Fe-S cluster assembly factor NUBP1	Nubp1	34.085		0.164915	0.30155
2765	P83887;Q8VCK3	Tubulin gamma-1 chain;Tubulin gamma-2 chain	Tubg1;Tubg2	51.1		0.164915	0.127006
2769	P84084	ADP-ribosylation factor 5	Arf5	20.529		0.164915	0.118523
5976	Q9D0R9	WD repeat-containing protein 89	Wdr89	42.469		0.164143	0.100917
6567	Q9QYJ0	DnaJ homolog subfamily A member 2	Dnaja2	45.745		0.164014	0.121785
2552	P61222	ATP-binding cassette sub-family E member 1	Abce1	67.314		0.163885	0.242294
2979	Q3TH73-2;Q3TH73	Protein tweety homolog 2	Ttyh2	52.152		0.163499	0.286375
3204	Q45VK7;Q45VK7-2;F6QLS2	Cytoplasmic dynein 2 heavy chain 1	Dync2h1	492.33		0.163499	0.212651
1572	H7BX88;P47934	Carnitine O-acetyltransferase	Crat	68.644		0.163241	0.0841808
4273	Q8BM39	Pre-mRNA-splicing factor 18	Prpf18	39.889		0.163241	0.064148
3398	Q60866;Q60866-2;A2AUR5	Phosphotriesterase-related protein	Pter	39.218		0.163112	0.148945
1354	O70161-3;O70161;F8WHW6;F7C0X9;O70161-2	Phosphatidylinositol 4-phosphate 5-kinase type-1 gamma	Pip5k1c	69.501		0.162855	0.233787
6126	Q9D853	Methyltransferase-like protein 10	Mettl10	26.864		0.162855	-0.129349
2361	P49452	Centromere protein C 1	Cenpc1	102.15		0.162855	-0.138552
5914	Q9CZP7-2;Q9CZP7-3;Q9CZP7-4;Q9CZP7	Hsp90 co-chaperone Cdc37-like 1	Cdc37l1	35.406		0.162597	-0.0672258
3638	Q6DIA2	Exocyst complex component 3-like protein 4	Exoc3l4	81.034		0.162468	0.2843
3614	Q69ZA1-2;Q69ZA1	Cyclin-dependent kinase 13	Cdk13	158.13		0.162468	-0.191942
1770	O54786-2;O54786	DNA fragmentation factor subunit alpha	Dffa	29.182		0.162339	-0.0117819
1317	Q8VI36;F8VQ28;Q8VI36-2	Paxillin	Pxn	64.476		0.161823	0.162234
701	E9Q7S0;F7BQW7;Q8CHC4;D3Z656;D3Z1M7	Synaptojanin-1	Synj1	144.59		0.161823	0.105815
2033	P12787	Cytochrome c oxidase subunit 5A, mitochondrial	Cox5a	16.101		0.161823	0.0684834
3796	Q6PHZ5	Putative RNA-binding protein 15B	Rbm15b	97.075		0.161694	NaN
3644	Q6DVA0	LEM domain-containing protein 2	Lemd2	57.506		0.161436	0.259426
5018	Q8VC42	Uncharacterized protein C18orf8 homolog	Mic1	74.922		0.161049	0.236877
3877	Q78ZA7	Nucleosome assembly protein 1-like 4	Nap1l4	42.679		0.161049	0.0958203
73	A2ADA6;Q6NXL5		Acap3	92.333		0.161049	0.0452826
1185	Q6PGF3;E9QP84;G3UW74	Mediator of RNA polymerase II transcription subunit 16	Med16	91.785		0.16092	0.110184
6040	Q9D2R0	Acetoacetyl-CoA synthetase	Aacs	75.199		0.16092	0.0584579
6577	Q9QZ73;D3Z0B8;D3Z2L7;Q3UT23;D3YUG2	DCN1-like protein 1	Dcun1d1	30.097		0.160791	0.361583
2092	P18581-2;P18581;E9QJY0	Low affinity cationic amino acid transporter 2	Slc7a2	71.785		0.160791	0.345968
5027	Q8VCB2-2;Q8VCB2;Q8VCB2-3	Mediator of RNA polymerase II transcription subunit 25	Med25	64.506		0.160791	0.0789599
2693	P70122;F6TN03	Ribosome maturation protein SBDS	Sbds	28.78		0.160791	0.0619928
614	Q8R0P4;D3Z442;D3YZD8;D3YX09;Q8CF11;Q8R0P4-2;D3Z1Q3	Mth938 domain-containing protein	Aamdc	13.244		0.160662	0.264322
4928	Q8R2U2		BC027231	63.393		0.160533	0.159412
1154	Q99J72-4;H3BKE5;Q99J72;E9QMH1;H3BJL0;Q3TI69;Q99J72-3;H3BJQ3;Q99J72-2;H3BJ44	DNA dC->dU-editing enzyme APOBEC-3	Apobec3	47.422		0.160533	-0.161565
5589	Q9CPR1;H3BJI4;H3BJN8	RWD domain-containing protein 4	Rwdd4;Rwdd4a	21.137		0.160404	0.221203
5381	Q922Y1	UBX domain-containing protein 1	Ubxn1	33.572		0.159758	0.268104
3361	Q5XJY4;D6RJ50	Presenilins-associated rhomboid-like protein, mitochondrial;P-beta	Parl	41.963		0.159758	0.223441
6011	Q9D1K2;F7B2B4	V-type proton ATPase subunit F	Atp6v1f	13.37		0.159629	0.288963
2626	P62774	Myotrophin	Mtpn	12.861		0.159629	0.171369
2051	P14733	Lamin-B1	Lmnb1	66.785		0.1595	0.149617
6058	Q9D3W4	GPN-loop GTPase 3	Gpn3	32.79		0.1595	-0.613249
5692	Q9CQQ4	Gem-associated protein 2	Gemin2	30.44		0.159242	0.141462
3951	Q80SZ7;J3QPM9	Guanine nucleotide-binding protein G(I)/G(S)/G(O) subunit gamma-5;Guanine nucleotide-binding protein subunit gamma	Gng5;Gm3150	7.3184		0.159112	0.242686
2699	P70196	TNF receptor-associated factor 6	Traf6	60.069		0.158983	-0.101112
552	D3YVM8;O55102;D3Z4L7	Biogenesis of lysosome-related organelles complex 1 subunit 1	Bloc1s1	13.9		0.158596	0.251882
2545	P61087;D3Z4U3	Ubiquitin-conjugating enzyme E2 K	Ube2k	22.406		0.158466	0.158832
6661	Q9WTU0	Lysine-specific demethylase PHF2	Phf2	120.81		0.158208	-0.0409626
1741	O35682	Myeloid-associated differentiation marker	Myadm	35.284		0.158079	0.372916
5881	Q9CYZ2;A2AUD5;Q3TAI4	Tumor protein D54	Tpd52l2	24.043		0.158079	0.184769
990	Q6P2K6;E9Q481	Serine/threonine-protein phosphatase 4 regulatory subunit 3A	Smek1	93.841		0.157561	0.0711332
3920	Q7TPV2-2;Q7TPV2;E9QNZ2	E3 ubiquitin-protein ligase DZIP3	Dzip3	113.9		0.157173	0.261345
1712	Q4FJZ2;O35345	Importin subunit alpha;Importin subunit alpha-7	Kpna6	59.602		0.157173	0.168139
5882	Q9CYZ6;D3YZ60	Uncharacterized protein C19orf60 homolog	2810428I15Rik	18.706		0.157173	0.127762
3230	Q501J7-2;Q501J7;Q501J7-3	Phosphatase and actin regulator 4	Phactr4	73.4		0.157044	0.153976
6190	Q9DB27;Q9DB27-2	Malignant T-cell-amplified sequence 1	Mcts1	20.555		0.156785	0.197252
[truncated: 3,889 more rows]

## Sheet: RAW
Ratio H/L FWD	Ratio H/L normalized FWD	Ratio H/L REV	Ratio H/L normalized REV	LFQ intensity L FWD	LFQ intensity H FWD	LFQ intensity L REV	LFQ intensity H REV	Only identified by site	Reverse	Contaminant	Ratio H/L normalized FWD B significant	Ratio H/L normalized REV B significant	PEP	Intensity	Peptide counts (all)	Unique peptides	Sequence coverage [%]	Mol. weight [kDa]	Fraction 1	Fraction 2	Fraction 3	Fraction 4	Fraction 5	Fraction 6	Fraction 7	Fraction 8	Fraction 9	Fraction 10	Fraction 11	Fraction 12	Fraction 13	Fraction 14	Fraction 15	Fraction 16	Fraction 17	Fraction 18	Fraction 19	Fraction 20	Fraction 21	Fraction 22	Ratio H/L	Ratio H/L normalized	Ratio H/L variability [%]	Ratio H/L count	Ratio H/L variability [%] FWD	Ratio H/L count FWD	Ratio H/L variability [%] REV	Ratio H/L count REV	Intensity FWD
-0.675328	-0.590441	-0.720979	-0.596267	8.35033	8.17257	8.1378	8.34238						2.0941e-55	8.61157	NaN	8	14.8	83.281	2	NaN	NaN	NaN	NaN	NaN	4	2	1	3	2	2	NaN	1	2	NaN	NaN	NaN	2	NaN	NaN	NaN	0.8727	0.9724	43.167	19	21.642	11	10.531	8	8.32025
0.23008	0.296076	0.333298	0.4308	8.13434	8.22347	8.2522	8.18264						9.824e-13	7.7109	NaN	3	7.5	62.298	NaN	2	NaN	NaN	NaN	NaN	NaN	NaN	NaN	NaN	NaN	NaN	1	2	NaN	NaN	NaN	NaN	3	2	NaN	NaN	1.0265	1.0968	28.884	7	9.8775	4	7.0034	3	7.39254
-0.422636	-0.343751	-0.425245	-0.31487	7.21077	7.10731	7.38097	7.38128						1.7206e-10	7.97379	NaN	4	5.9	80.256	NaN	NaN	NaN	2	NaN	NaN	1	NaN	1	2	NaN	NaN	NaN	NaN	NaN	NaN	NaN	NaN	NaN	NaN	NaN	NaN	1.0328	1.0259	29.442	6	21.158	3	4.5283	3	7.47075
0.387693	0.443501	0.514924	0.627293	8.26162	8.39515	8.44198	8.32488						3.8725e-31	8.47175	NaN	7	10.7	84.466	2	NaN	NaN	NaN	NaN	5	NaN	NaN	NaN	NaN	NaN	NaN	4	NaN	NaN	NaN	2	NaN	NaN	1	1	NaN	0.92418	0.86435	41.134	15	19.825	7	16.173	8	8.07929
-0.227422	-0.151779	-0.0697022	0.0357123	7.02119	6.97552	7.05053	7.14984						1.6787e-14	7.89009	NaN	3	7	77.952	2	NaN	2	NaN	2	NaN	NaN	NaN	NaN	NaN	NaN	NaN	NaN	NaN	NaN	NaN	NaN	NaN	NaN	NaN	NaN	NaN	1.0218	0.96251	16.545	6	16.228	3	15.394	3	7.48073
-0.17568	-0.077726	-0.144829	-0.0311129	9.81501	9.79161	9.80531	9.85347						0	9.74795	NaN	31	45.6	110.7	11	6	4	2	4	10	13	10	16	16	13	11	14	9	14	9	10	12	9	8	13	NaN	0.98435	0.99219	19.117	116	19.357	62	18.177	54	9.43001
0.0384361	0.132248	0.00633293	0.11832	8.43114	8.47095	8.59243	8.63085						2.815e-10	8.34347	NaN	4	25	16.922	NaN	NaN	3	3	NaN	NaN	NaN	NaN	NaN	NaN	NaN	NaN	NaN	NaN	2	NaN	NaN	NaN	NaN	4	3	NaN	0.99562	0.9393	41.546	15	56.703	8	15.828	7	7.94148
0.0301242	0.0918014	-0.0082	0.0915868	8.77693	8.80457	8.77515	8.75421						9.5478e-88	9.08721	NaN	19	17.6	148.53	3	1	2	3	6	5	6	NaN	1	4	5	2	2	2	9	2	4	2	NaN	NaN	NaN	NaN	1.0107	0.98833	22.742	58	27.322	28	12.893	30	8.73788
-0.107446	-0.0181327	-0.290424	-0.158337	7.87688	7.87142	7.57876	7.82487						2.7837e-07	7.68517	NaN	2	2.6	106.07	NaN	NaN	NaN	NaN	2	NaN	NaN	NaN	NaN	NaN	NaN	NaN	NaN	NaN	NaN	NaN	NaN	2	NaN	NaN	NaN	NaN	1.0595	1.0622	22.82	4	28.189	2	24.861	2	7.38904
-0.230719	-0.142815	-0.240497	-0.120618	8.88986	8.84686	8.78379	8.9011						8.458e-121	8.5671	NaN	13	15.7	134.51	NaN	1	NaN	2	2	NaN	NaN	NaN	NaN	NaN	NaN	3	NaN	4	1	4	1	NaN	NaN	3	4	NaN	1.0064	0.96256	25.505	25	14.057	12	33.437	13	8.2406
-0.0137857	0.0519985	-0.0487942	0.0534339	8.79544	8.81111	8.94411	8.88203						2.9489e-43	8.69258	NaN	13	37.6	44.97	NaN	3	2	NaN	NaN	1	NaN	5	2	2	4	2	NaN	NaN	2	NaN	NaN	NaN	3	6	2	NaN	1.0208	1.0009	37.576	33	12.723	18	52.98	15	8.37157
-0.131756	-0.0495316	-0.158596	-0.037312	9.95781	9.9429	9.93404	10.0271						1.4683e-64	10.0085	NaN	8	31.4	23.247	4	2	2	1	NaN	2	4	3	3	2	3	3	8	10	9	8	6	12	13	13	10	NaN	1.0082	0.99422	31.363	112	42.678	57	11.529	55	9.62865
0.0802483	0.151859	0.148289	0.245916	9.04415	9.08987	9.03015	8.98817						5.0043e-229	9.11294	NaN	26	25.2	202.24	1	1	6	1	4	8	4	6	7	10	4	5	5	2	4	9	3	6	8	7	4	NaN	0.98457	1.0016	21.835	65	17.939	32	13.156	33	8.76294
-0.113739	-0.00137118	-0.0297002	0.0839057	9.07628	9.07587	8.9544	8.9787						3.1946e-118	9.16307	NaN	18	39.6	53.746	2	1	5	2	NaN	4	2	3	8	8	6	1	5	3	1	2	1	NaN	NaN	NaN	2	NaN	0.96695	0.96457	12.628	56	11.784	30	13.517	26	8.90784
-0.198759	-0.145972	-0.280244	-0.165558	8.92709	8.88316	8.90364	9.01678						3.5325e-215	9.24339	NaN	16	35	74.172	NaN	NaN	NaN	8	6	4	5	5	4	2	4	3	6	2	2	5	4	NaN	NaN	NaN	NaN	NaN	0.99911	1.0223	17.943	59	12.99	29	16.099	30	8.86381
0.579952	0.626392	0.307073	0.394297	8.28391	8.47245	8.39333	8.27221						5.2586e-31	8.38591	NaN	8	12.4	84.568	NaN	1	NaN	NaN	2	3	NaN	NaN	NaN	2	NaN	NaN	NaN	NaN	NaN	1	4	5	NaN	NaN	NaN	NaN	0.89054	0.82598	43.09	18	27.584	7	12.396	11	7.97512
-0.273919	-0.191491	-0.353888	-0.250962	8.53373	8.47609	8.38039	8.56842						1.3044e-101	8.68322	NaN	18	8.5	321.59	3	2	6	3	NaN	4	5	1	1	1	2	3	2	NaN	1	NaN	NaN	2	2	NaN	2	NaN	1.1026	1.0985	25.633	37	14.262	15	24.737	22	8.28144
0.0473989	0.148348	-0.371503	-0.266397	8.54258	8.58722	8.49229	8.63033						9.1911e-93	8.40944	5	5	4.3	164.99	2	NaN	2	NaN	NaN	NaN	NaN	NaN	NaN	NaN	NaN	NaN	NaN	NaN	NaN	NaN	3	5	2	NaN	NaN	NaN	1.2035	1.1641	22.114	14	19.905	6	24.349	8	7.96423
0.457437	0.538637	0.533785	0.640299	6.87104	7.03318	7.084	6.88779						3.773e-33	7.77443	NaN	3	13	35.763	NaN	NaN	2	NaN	2	2	NaN	NaN	NaN	NaN	NaN	NaN	NaN	NaN	NaN	NaN	NaN	NaN	NaN	NaN	NaN	NaN	1.0894	1.0781	42.462	6	3.9585	3	15.949	3	7.41005
-0.265761	-0.189614	-0.389126	-0.281194	8.5101	8.45301	8.38099	8.4792						9.7609e-97	8.73382	NaN	11	16.4	91.841	2	4	6	4	2	NaN	NaN	NaN	2	2	1	2	1	1	NaN	NaN	2	NaN	NaN	2	NaN	NaN	1.1062	1.0423	20.697	31	10.886	14	14.416	17	8.39704
-0.123528	-0.0380656	-0.0959919	0.0237977	8.18769	8.17624	8.05111	8.06815						1.7285e-52	8.63177	NaN	10	7.8	172.44	NaN	NaN	NaN	3	1	2	1	1	2	4	1	1	2	5	2	NaN	NaN	NaN	NaN	NaN	1	NaN	0.94272	0.97396	29.193	26	34.07	14	23.739	12	8.21195
-0.781901	-0.71532	-0.976804	-0.887759	7.16134	6.94601	7.20575	7.33929						0.00016265	7.9771	NaN	2	4	61.386	NaN	NaN	NaN	2	1	1	NaN	3	1	2	NaN	NaN	NaN	NaN	NaN	NaN	NaN	NaN	NaN	NaN	NaN	NaN	1.0284	1.0323	59.445	8	27.402	4	21.046	4	7.60288
-0.115441	-0.0378434	-0.270947	-0.152248	8.70949	8.6981	8.7078	8.73401						2.2944e-97	8.72783	NaN	10	17	88.927	NaN	NaN	2	NaN	NaN	NaN	NaN	NaN	2	2	2	2	2	NaN	3	3	NaN	NaN	NaN	NaN	5	NaN	1.0618	1.0111	27.031	23	26.758	12	27.676	11	8.3895
-0.165823	-0.0635147	-0.00216241	0.0876414	7.53507	7.51594	7.59325	7.51661						3.7184e-07	7.38193	2	2	1.4	187.2	NaN	NaN	NaN	NaN	NaN	NaN	NaN	NaN	NaN	NaN	NaN	NaN	NaN	NaN	NaN	NaN	5	NaN	NaN	NaN	NaN	NaN	0.91187	0.95693	8.4481	4	6.484	2	13.01	2	7.04899
0.27453	0.380064	0.179073	0.253739	8.164	8.27839	8.29208	8.26846						5.2787e-13	7.87508	NaN	4	7.6	74.579	NaN	NaN	NaN	NaN	NaN	NaN	NaN	NaN	NaN	NaN	2	NaN	NaN	NaN	NaN	2	NaN	NaN	4	1	NaN	NaN	1.0033	0.92717	22.672	9	7.0679	4	6.3186	5	7.47953
0.00791302	0.0803848	0.018162	0.114566	7.69691	7.7211	NaN	NaN						1.8213e-46	8.09868	NaN	2	34.8	7.8359	NaN	NaN	NaN	NaN	2	2	1	1	1	NaN	NaN	NaN	NaN	NaN	NaN	NaN	NaN	NaN	NaN	NaN	NaN	NaN	1.0055	0.98982	13.891	7	14.709	5	9.7827	2	8.01157
0.53067	0.585251	0.563348	0.694905	9.02015	9.19632	9.28274	9.08451						4.7805e-94	9.1887	NaN	13	22.5	83.65	2	4	5	2	NaN	1	6	NaN	NaN	2	NaN	NaN	4	3	6	1	NaN	NaN	NaN	2	6	NaN	1.2056	1.2369	44.821	43	12.652	24	10.454	19	8.83743
0.223175	0.29772	0.156531	0.258926	9.87695	9.96659	10.0151	9.93601						3.5022e-206	10.132	NaN	29	55.3	63.001	8	1	2	8	10	9	7	8	5	4	6	7	4	1	4	7	9	11	4	8	1	1	1.0247	0.99321	45.493	123	18.493	59	52.778	64	9.7558
0.363451	0.469052	-0.376513	-0.27011	8.18087	8.32209	8.16693	8.2913						3.5613e-11	7.66307	NaN	4	5.9	100.03	NaN	NaN	NaN	NaN	NaN	NaN	NaN	NaN	NaN	NaN	NaN	NaN	NaN	NaN	NaN	NaN	NaN	NaN	3	2	NaN	1	1.2982	1.2059	34.709	6	44.314	4	10.884	2	7.46449
0.291721	0.378734	0.194212	0.292793	8.20588	8.31988	8.28894	8.25962						8.7924e-60	8.80742	NaN	11	21.8	95.91	NaN	NaN	2	2	2	4	3	2	2	3	NaN	2	1	2	2	NaN	NaN	NaN	NaN	NaN	NaN	NaN	0.98515	0.95854	29.444	26	14.359	12	12.912	14	8.48091
0.260989	0.322159	0.313603	0.456761	8.65933	8.75629	8.86058	8.80634						1.5947e-31	9.10309	NaN	5	44.2	15.783	NaN	2	NaN	2	2	NaN	NaN	NaN	NaN	2	1	4	2	NaN	4	2	NaN	NaN	NaN	NaN	NaN	NaN	0.84254	0.79982	32.535	21	22.336	10	12.605	11	8.68641
-0.105101	-0.0422042	0.0681657	0.172848	7.99307	7.98037	7.96735	7.84454						2.7819e-16	8.67537	NaN	3	3.7	211.49	NaN	NaN	NaN	NaN	1	3	3	2	NaN	NaN	NaN	NaN	NaN	NaN	NaN	NaN	NaN	NaN	NaN	NaN	NaN	NaN	0.92974	0.96234	104.17	9	143.58	5	11.08	4	8.39735
0.240253	0.361768	0.244924	0.330955	7.48532	7.59423	7.49331	7.48336						2.3096e-12	7.57828	NaN	3	2.4	184.65	NaN	NaN	NaN	NaN	NaN	NaN	2	NaN	NaN	NaN	NaN	NaN	2	NaN	NaN	NaN	NaN	NaN	NaN	NaN	2	NaN	1.0128	1.021	25.213	6	3.4947	3	5.0856	3	7.24329
-0.116082	-0.0450741	-0.242206	-0.131326	8.22632	8.21275	8.11558	8.18687						3.6101e-13	8.14373	NaN	2	6.4	43.548	NaN	NaN	NaN	NaN	NaN	NaN	NaN	NaN	NaN	NaN	NaN	NaN	NaN	NaN	2	1	2	NaN	NaN	NaN	NaN	NaN	1.0643	0.99864	7.3382	5	4.2259	2	7.7258	3	7.80345
0.120883	0.188654	-0.0579701	0.0787616	7.88745	7.94423	7.79902	7.91552						4.8521e-51	8.66027	NaN	5	7.6	101.1	5	5	3	NaN	1	NaN	NaN	NaN	2	NaN	NaN	NaN	NaN	NaN	NaN	NaN	NaN	NaN	NaN	NaN	NaN	NaN	1.0494	0.98391	36.226	14	47.022	7	5.1879	7	8.3221
0.0231843	0.104605	0.11196	0.203569	8.75233	8.7838	8.67971	8.67554						7.8045e-82	8.74977	NaN	11	25	81.09	NaN	4	NaN	1	NaN	NaN	NaN	2	2	2	NaN	NaN	NaN	2	4	1	6	2	2	2	NaN	NaN	0.97055	0.92546	15.742	27	16.606	12	12.132	15	8.39452
-0.521328	-0.447348	-0.480472	-0.389016	8.67836	8.54369	8.47823	8.68055						2.3084e-48	8.90136	NaN	14	23.4	81.215	NaN	NaN	1	3	4	2	6	2	4	5	2	NaN	4	NaN	2	NaN	2	2	1	2	NaN	NaN	0.87284	0.90974	37.733	42	27.284	24	14.463	18	8.57395
-0.0218629	0.0585242	-0.226755	-0.100978	9.34996	9.36758	9.34768	9.39384						2.1784e-07	9.33335	NaN	3	1.2	377.52	NaN	NaN	NaN	NaN	NaN	NaN	NaN	NaN	NaN	NaN	NaN	NaN	NaN	NaN	4	5	3	NaN	2	1	2	NaN	1.089	1.0473	29.603	17	34.805	11	18.01	6	9.00273
0.105008	0.200881	0.177278	0.29366	8.64408	8.70457	8.66174	8.61415						7.0809e-31	8.69302	NaN	5	38.2	19.571	2	NaN	NaN	NaN	NaN	NaN	6	NaN	NaN	NaN	NaN	NaN	4	1	1	NaN	1	4	2	NaN	NaN	NaN	1.0271	1.075	21.393	21	12.9	13	8.9699	8	8.41197
NaN	NaN	-0.0683268	0.0191704	NaN	NaN	6.92111	6.91535						4.9648e-09	7.48035	NaN	3	5.8	85.097	NaN	NaN	NaN	NaN	NaN	3	NaN	NaN	NaN	NaN	NaN	NaN	NaN	NaN	NaN	NaN	NaN	NaN	NaN	1	NaN	NaN	1.0391	0.98945	13.025	4	NaN	1	15.188	3	6.88877
0.111699	0.184978	0.0805913	0.184359	9.42672	9.48243	9.46793	9.4682						4.2195e-242	9.57408	NaN	42	25.5	238.09	9	9	12	9	9	11	16	7	8	4	5	3	6	12	9	8	1	8	7	8	2	NaN	1.001	1.0052	24.076	149	26.023	78	12.003	71	9.25857
-0.0691189	0.00144204	-0.110764	0.00364023	9.67857	9.67899	9.71283	9.76391						0	9.57858	NaN	25	29.2	132.89	3	NaN	2	NaN	3	3	5	9	NaN	NaN	NaN	NaN	2	10	18	10	2	6	7	7	5	NaN	1.0072	1.0008	24.62	88	17.899	45	30.275	43	9.16967
-0.11688	-0.0404375	-0.370499	-0.235237	7.91745	7.90528	7.85176	8.00406						6.6282e-61	8.38885	NaN	7	16.1	70.192	NaN	NaN	2	5	NaN	4	1	1	NaN	NaN	NaN	NaN	NaN	NaN	NaN	2	2	NaN	NaN	NaN	NaN	NaN	1.1475	1.0704	19.866	16	19.402	9	11.486	7	8.06055
-0.265414	-0.10245	-0.232906	-0.316841	7.62522	7.59438	7.46208	7.54575						8.1028e-07	8.26954	NaN	3	37.1	14.633	NaN	NaN	NaN	NaN	1	2	1	NaN	NaN	3	1	NaN	NaN	NaN	NaN	NaN	NaN	NaN	NaN	NaN	NaN	NaN	1.0021	0.9842	21.242	8	5.1966	3	22.942	5	7.87625
-0.191047	-0.114566	-0.178364	-0.0792927	9.42731	9.39282	9.29239	9.35997						3.1445e-152	9.11926	NaN	17	30.6	75.158	NaN	2	3	4	5	NaN	NaN	NaN	NaN	5	5	2	NaN	NaN	2	2	3	3	5	10	4	NaN	0.99552	0.99249	34.247	55	43.215	27	20.784	28	8.8489
-0.256838	-0.152709	-0.0863762	0.00166005	7.23233	7.18636	6.91804	6.95305						7.9768e-19	7.80894	NaN	5	3.8	181.84	1	NaN	NaN	1	2	NaN	3	NaN	NaN	NaN	NaN	NaN	NaN	NaN	NaN	NaN	NaN	NaN	NaN	NaN	NaN	NaN	0.94973	0.922	10.796	7	7.9662	4	12.473	3	7.59555
-0.258339	-0.171775	-0.177471	-0.0801119	9.01895	8.96722	8.98434	9.06348						1.2797e-89	9.13242	19	18	26.4	101.52	2	1	2	4	4	2	NaN	NaN	11	2	NaN	4	2	NaN	4	NaN	1	3	4	3	3	NaN	1.0054	0.97095	19.691	49	20.443	21	15.546	28	8.73476
-0.232803	-0.132277	-0.256648	-0.158337	8.78676	8.74694	8.68343	8.74148						5.2191e-72	8.54676	NaN	12	11.3	160.96	NaN	NaN	NaN	NaN	NaN	2	NaN	2	NaN	NaN	4	2	NaN	NaN	1	2	2	3	2	2	4	NaN	0.98446	0.97813	18.225	24	15.941	13	17.02	11	8.30233
-0.107213	-0.036807	-0.30381	-0.203264	8.28558	8.2745	8.17932	8.25268						2.8295e-10	8.16268	NaN	3	7.5	43.446	NaN	NaN	NaN	NaN	NaN	2	1	2	NaN	NaN	NaN	NaN	NaN	NaN	NaN	NaN	NaN	NaN	NaN	NaN	2	NaN	1.1925	1.0999	9.8502	7	3.3821	3	5.627	4	7.85953
-0.865358	-0.790958	-1.20933	-1.10427	7.05797	6.81987	6.78773	7.12015						5.5257e-12	7.78607	NaN	2	6.3	33.111	NaN	2	1	NaN	2	NaN	NaN	NaN	NaN	NaN	NaN	NaN	NaN	NaN	NaN	NaN	NaN	NaN	NaN	NaN	NaN	NaN	1.0417	1.01	68.108	5	17.98	2	45.573	3	7.45329
0.138945	0.205518	0.0338353	0.107788	8.25409	8.31599	8.2315	8.23875						1.1444e-21	7.90896	NaN	5	5	166.17	NaN	NaN	NaN	NaN	NaN	4	NaN	NaN	1	NaN	NaN	NaN	NaN	NaN	NaN	NaN	NaN	NaN	2	2	NaN	NaN	1.002	1.008	18.175	8	14.77	4	11.629	4	7.6169
0.0253123	0.117296	0.0890985	0.182459	10.0674	10.1027	10.1072	10.1118						7.3749e-285	10.0153	NaN	18	35.4	67.501	3	1	NaN	NaN	NaN	1	15	6	7	13	9	11	9	3	5	6	3	2	NaN	3	17	2	0.98933	0.99067	23.397	116	21.392	63	21.929	53	9.69042
-0.0733174	0.0050406	0.103612	0.167604	8.5978	8.59935	8.66041	8.65714						1.2042e-40	8.656	NaN	13	10	149.5	2	3	1	NaN	2	1	3	2	1	NaN	NaN	3	3	NaN	5	5	1	NaN	NaN	NaN	2	NaN	0.94353	0.91567	23.827	34	20.459	16	26.566	18	8.31679
-0.329685	-0.223087	0.0294261	0.100283	7.58881	7.52165	7.35628	7.43645						3.6403e-08	7.79848	NaN	4	6.3	75.876	NaN	NaN	NaN	NaN	NaN	NaN	NaN	NaN	NaN	NaN	2	1	NaN	2	NaN	NaN	NaN	NaN	1	NaN	NaN	NaN	0.97172	0.92214	13.82	5	10.406	2	13.73	3	7.45005
0.245739	0.328722	0.493073	0.557922	8.08796	8.1869	8.01343	7.90203						4.9164e-23	8.19747	NaN	9	8.1	159.18	NaN	3	NaN	3	2	1	NaN	NaN	1	NaN	NaN	NaN	NaN	NaN	NaN	2	NaN	1	NaN	NaN	2	NaN	0.89503	0.83845	56.594	15	20.248	7	55.498	8	7.86182
-0.0885001	-0.00636189	-0.0551957	0.0555314	8.52807	8.52616	8.5403	8.568						1.0938e-40	8.85146	NaN	9	23.8	69.14	2	NaN	NaN	NaN	2	1	3	NaN	2	1	NaN	5	7	1	2	1	2	NaN	NaN	NaN	NaN	NaN	0.97325	0.98379	32.114	23	36.8	14	20.683	9	8.52113
0.0437644	0.161049	-0.0731348	0.0452826	7.76098	7.80947	7.84901	7.80572						1.354e-12	7.68958	NaN	2	2.7	92.333	NaN	NaN	NaN	2	NaN	NaN	NaN	NaN	NaN	NaN	NaN	NaN	NaN	NaN	NaN	NaN	NaN	NaN	1	3	1	NaN	1.0413	0.98084	80.101	6	31.293	3	103.39	3	7.43739
-0.340843	-0.281053	-0.254836	-0.139339	7.57025	7.48565	7.32615	7.47094						4.9432e-17	7.65903	NaN	5	1.7	389.15	2	1	NaN	NaN	NaN	NaN	NaN	NaN	NaN	NaN	NaN	NaN	NaN	4	NaN	NaN	NaN	1	NaN	NaN	NaN	NaN	1.0681	1.011	20.473	8	15.703	3	7.5252	5	7.03499
0.187261	0.271426	0.0852823	0.143532	8.70299	8.78469	8.85335	8.78451						6.5393e-25	9.04995	NaN	6	15	34.568	2	2	NaN	2	3	NaN	2	NaN	2	1	NaN	NaN	NaN	NaN	2	2	2	1	NaN	NaN	NaN	NaN	1.053	1.0981	25.67	21	24.66	10	19.499	11	8.72247
-0.140508	-0.0421746	-0.178109	-0.0681893	8.73353	8.72084	8.70139	8.73358						2.307e-59	9.09489	NaN	9	35.4	38.399	2	1	NaN	NaN	NaN	3	4	1	NaN	4	4	2	3	6	6	6	1	3	2	1	NaN	NaN	1.0059	1.0175	15.935	47	19.484	26	7.9739	21	8.75515
-0.091556	-0.00251244	-0.0364681	0.0771019	9.06789	9.06715	9.1536	9.17629						9.1801e-86	9.12646	NaN	11	34.8	44.59	7	2	4	5	NaN	NaN	NaN	1	4	NaN	2	2	NaN	1	4	4	2	3	4	1	NaN	NaN	0.97408	0.95944	23.851	45	29.545	25	13.037	20	8.78699
-0.406178	-0.324925	-0.442015	-0.328722	9.14582	9.04801	8.92192	9.08357						2.125e-100	9.15694	NaN	19	25.2	94.695	2	2	8	5	NaN	NaN	NaN	2	3	6	3	2	4	2	4	1	1	5	4	4	2	NaN	0.95259	0.9527	31.123	54	31.609	28	9.9959	26	8.87299
-0.168252	-0.0883928	-0.25411	-0.130008	8.47251	8.4459	8.56299	8.56358						6.8554e-41	8.59277	NaN	8	19.3	60.621	4	2	3	8	5	NaN	2	2	NaN	NaN	NaN	NaN	NaN	NaN	NaN	NaN	NaN	NaN	NaN	NaN	2	NaN	1.0313	1.0737	15.674	26	15.987	14	9.4083	12	8.27457
-0.307609	-0.255684	-0.482126	-0.375401	7.24408	7.16711	7.12235	7.21506						1.6929e-67	7.94681	NaN	6	17.4	55.923	2	2	2	3	NaN	NaN	NaN	NaN	NaN	NaN	4	NaN	NaN	NaN	NaN	NaN	1	NaN	NaN	NaN	NaN	NaN	0.89803	0.9305	33.124	11	13.098	5	33.285	6	7.58493
-0.539226	-0.445166	-0.261471	-0.134221	7.83737	7.70336	7.80787	7.93195						6.6909e-07	7.93881	NaN	3	9.2	36.154	NaN	NaN	NaN	NaN	NaN	NaN	NaN	1	1	NaN	NaN	NaN	NaN	NaN	1	NaN	NaN	NaN	NaN	1	2	NaN	0.90605	0.907	25.388	6	5.7648	2	26.332	4	7.49435
-0.740119	-0.656422	-0.59053	-0.519743	7.12795	6.93035	7.20989	7.43599						4.8618e-10	7.84486	NaN	3	6.5	57.796	NaN	1	NaN	2	2	NaN	NaN	NaN	NaN	NaN	NaN	2	NaN	NaN	NaN	NaN	NaN	NaN	NaN	NaN	NaN	NaN	1.0666	1.0081	46.905	5	17.519	2	27.617	3	7.2769
0.324234	0.415001	0.244685	0.355221	10.0451	10.1701	10.1324	10.0597						4.9745e-184	10.2355	NaN	17	64.9	33.563	9	9	8	8	8	7	4	2	NaN	1	10	9	12	12	12	8	3	2	4	4	4	5	1.0025	0.95594	28.974	138	17.599	68	11.867	70	9.86562
-0.91967	-0.838203	-0.814591	-0.720979	7.74667	7.49435	7.56058	7.82786						2.8243e-179	8.21727	28	4	17.1	237.77	2	4	2	NaN	3	5	4	2	3	7	2	NaN	3	3	2	3	1	NaN	4	4	1	NaN	1.5701	1.4758	57.295	9	3.5591	4	6.8847	5	7.81485
-0.196707	-0.119401	-0.256165	-0.153286	9.3691	9.33316	9.30559	9.39616						3.9695e-189	9.34633	NaN	24	25.9	145.7	2	1	NaN	4	2	1	2	6	11	2	5	15	18	6	6	4	2	10	5	6	3	NaN	1.0138	1.0088	36.65	80	19.01	37	47.08	43	9.0016
0.00561564	0.0828389	-0.0190613	0.0916943	9.85698	9.88192	9.90314	9.92655						0	9.7705	NaN	69	20.1	482.63	NaN	1	4	7	4	1	7	7	3	18	12	25	15	15	10	12	11	11	21	18	19	2	1.0079	0.97889	35.548	218	20.595	106	44.497	112	9.44492
0.0893625	0.172359	0.054707	0.179776	8.97684	9.02873	8.9883	8.96822						9.9144e-132	9.50663	NaN	9	51.7	27.273	2	NaN	NaN	NaN	2	1	3	9	8	2	4	6	4	NaN	NaN	1	2	1	1	NaN	3	NaN	1.0382	1.0446	23.739	49	13.85	23	28.056	26	9.14681
-0.38054	-0.301977	-0.47892	-0.358846	9.58555	9.49464	9.52195	9.65826						1.0659e-261	9.678	NaN	35	28.6	166.52	1	2	4	7	4	9	5	4	6	3	6	6	10	8	6	8	11	8	15	11	5	NaN	1.0161	0.99733	32.579	137	20.742	70	30.605	67	9.36682
0.0894982	0.16633	-0.00259445	0.0607434	8.21698	8.26703	7.50292	7.48547						2.357e-05	8.00996	NaN	3	3.8	108.13	NaN	NaN	NaN	NaN	NaN	NaN	3	2	NaN	NaN	NaN	NaN	NaN	NaN	1	NaN	NaN	NaN	NaN	NaN	1	NaN	1.0018	0.97342	34.205	7	45.748	4	16.363	3	7.56817
-0.214943	-0.134065	NaN	NaN	7.98595	7.94559	NaN	NaN						1.9381e-13	7.6039	NaN	2	7.1	43.018	NaN	NaN	NaN	NaN	NaN	NaN	NaN	NaN	2	NaN	NaN	NaN	NaN	NaN	NaN	NaN	NaN	1	NaN	NaN	NaN	NaN	0.92797	0.99266	23.525	3	12.1	2	NaN	1	7.46425
NaN	NaN	-0.0812032	-0.0130691	NaN	NaN	7.41243	7.41636						1.3055e-19	7.13258	NaN	3	5.6	74.655	NaN	NaN	NaN	NaN	NaN	NaN	1	NaN	NaN	NaN	NaN	NaN	NaN	NaN	NaN	1	3	NaN	NaN	NaN	NaN	NaN	1.0104	1.051	19.672	5	NaN	1	22.494	4	6.16349
0.00216244	0.0747794	-0.0932898	-0.00748264	7.98053	8.00307	8.0077	8.06311						1.6502e-39	8.3538	NaN	10	19.9	90.11	NaN	1	1	3	1	2	2	1	NaN	NaN	2	3	NaN	NaN	3	1	1	NaN	NaN	NaN	NaN	NaN	1.0015	1.0532	28.37	21	18.618	9	34.799	12	7.9496
-0.398208	-0.325232	-0.485427	-0.387804	7.68454	7.58663	7.65148	7.67298						1.0468e-08	8.17493	NaN	5	2.7	161.96	NaN	NaN	2	2	1	2	NaN	NaN	NaN	NaN	2	NaN	NaN	NaN	NaN	NaN	1	NaN	NaN	NaN	NaN	NaN	1.2108	1.1292	34.158	10	25.54	4	15.005	6	7.81918
-0.285882	-0.217038	-0.269871	-0.144308	8.73303	8.66769	8.67436	8.67896						8.1545e-57	8.47484	NaN	8	5.8	240.87	NaN	NaN	1	NaN	NaN	1	NaN	NaN	2	1	1	NaN	3	NaN	NaN	1	3	NaN	NaN	NaN	6	NaN	1.0135	1.0244	60.943	13	79.689	7	12.228	6	8.27912
-0.0993244	0.0144981	0.252879	0.321189	8.01026	8.0146	8.24294	8.2811						3.529e-11	7.6338	NaN	4	6.3	86.952	NaN	NaN	NaN	NaN	NaN	NaN	NaN	NaN	NaN	NaN	NaN	NaN	NaN	NaN	NaN	3	NaN	NaN	NaN	2	1	NaN	0.93347	0.98705	19.587	6	12.091	4	26.625	2	7.44193
-0.191854	-0.123701	-0.248292	-0.123931	10.0284	9.99113	9.9922	10.0874						0	10.1366	NaN	42	60.9	109.36	8	6	4	1	6	4	10	7	10	11	27	23	27	18	26	27	17	5	7	8	4	NaN	0.99926	1.007	17.883	251	16.399	122	14.133	129	9.78478
-0.0314152	0.0790197	-0.0318186	0.0457442	8.45906	8.48284	8.5061	8.54045						1.7588e-50	8.60046	NaN	13	12.7	175.89	NaN	NaN	NaN	NaN	4	3	2	NaN	NaN	3	2	NaN	4	3	4	3	1	2	2	NaN	NaN	NaN	1.0191	1.0005	16.174	33	14.115	16	18.341	17	8.19535
0.0939657	0.155102	0.0541227	0.154634	7.78782	7.83452	8.00108	7.9071						5.8635e-63	8.14245	NaN	5	12.3	67.651	NaN	NaN	NaN	NaN	NaN	NaN	2	NaN	NaN	1	NaN	2	2	NaN	NaN	NaN	2	NaN	NaN	NaN	NaN	NaN	1.0065	0.94056	11.868	9	2.7938	4	4.0526	5	7.64334
-0.290815	-0.257062	-0.260989	-0.174406	8.53335	8.45597	8.60669	8.76944						3.8494e-08	8.10158	NaN	2	3.1	104.03	NaN	NaN	NaN	NaN	2	NaN	NaN	NaN	NaN	NaN	NaN	NaN	NaN	NaN	NaN	4	2	NaN	NaN	NaN	2	NaN	1.0208	1.0245	19.194	10	14.089	5	7.3603	5	7.75156
-0.0717548	0.000576887	NaN	NaN	7.09086	7.09103	NaN	NaN						1.3488e-07	7.20252	NaN	2	44.9	8.6011	2	NaN	NaN	NaN	NaN	NaN	NaN	NaN	NaN	NaN	NaN	NaN	2	NaN	NaN	NaN	NaN	NaN	NaN	NaN	NaN	NaN	0.93559	0.96251	10.529	3	5.463	2	NaN	1	7.11869
-0.0289992	0.0441843	0.228605	0.297396	7.75066	7.76395	7.65346	7.59295						6.708e-24	7.84847	3	3	6.7	80.088	NaN	NaN	NaN	2	2	1	NaN	NaN	NaN	NaN	NaN	NaN	NaN	NaN	NaN	2	NaN	NaN	NaN	NaN	NaN	NaN	0.88723	0.9403	29.521	7	22.846	3	26.97	4	7.48287
-0.215412	-0.140412	-0.291604	-0.185105	7.7277	7.68543	7.76066	7.86863						1.1737e-12	8.47561	NaN	5	5.7	135.6	NaN	2	3	1	NaN	NaN	NaN	NaN	NaN	NaN	NaN	1	NaN	NaN	NaN	2	NaN	3	NaN	NaN	NaN	NaN	1.028	1.0033	26.192	12	31.914	5	18.29	7	7.82769
-1.3867	-1.3293	-1.48166	-1.40387	8.40676	8.0066	8.01841	8.35321				+	+	4.3461e-13	8.00436	NaN	4	15.4	27.942	NaN	NaN	NaN	NaN	NaN	NaN	NaN	1	NaN	NaN	NaN	NaN	NaN	NaN	2	2	1	NaN	NaN	2	1	NaN	1.2777	1.2756	94.18	8	44.038	4	19.748	4	7.67344
-0.156868	-0.0736817	-0.164271	-0.0592169	8.74306	8.72087	8.65452	8.68525						2.1192e-05	8.36871	2	2	10.2	38.362	NaN	NaN	NaN	NaN	NaN	NaN	NaN	NaN	NaN	NaN	NaN	NaN	NaN	NaN	1	NaN	NaN	2	3	4	1	NaN	0.93585	0.96711	8.0228	11	6.5178	6	5.8162	5	8.06636
0.0237521	0.10809	-0.135929	-0.0154976	9.04474	9.07726	8.83691	8.80846						9.9177e-135	8.85439	NaN	16	10.5	201.44	2	NaN	4	4	NaN	3	2	1	2	1	NaN	2	2	NaN	5	5	NaN	4	2	NaN	5	NaN	1.0611	1.0443	25.639	43	18.691	24	30.044	19	8.6007
0.178874	0.251931	0.147873	0.235858	9.04032	9.11614	9.02387	9.00591						3.6343e-242	9.422	NaN	32	18.9	254.2	1	5	3	1	6	7	11	7	7	7	6	5	4	4	4	3	5	2	2	NaN	5	NaN	0.99151	1.0326	43.256	95	40.95	47	41.956	48	9.11631
-0.163446	-0.0699061	-0.122871	-0.0277203	8.53282	8.51178	8.60468	8.58295						6.9572e-86	8.72757	NaN	12	22.9	75.149	NaN	4	6	2	NaN	NaN	NaN	NaN	3	5	8	2	1	3	2	2	2	NaN	NaN	2	3	NaN	0.93842	0.97125	13.342	44	8.1553	26	16.959	18	8.41577
-0.128677	-0.0543174	-0.161823	-0.0557509	9.45209	9.43573	9.4037	9.45817						4.6439e-163	9.73438	NaN	22	56.1	61.447	2	3	2	NaN	4	12	14	7	5	4	2	2	7	10	9	4	3	2	NaN	NaN	NaN	NaN	1.0204	1.0068	25.191	89	32.385	44	14.902	45	9.42038
0.0786098	0.16954	0.031784	0.118586	8.70753	8.75857	8.67047	8.79514						3.6838e-77	8.61081	NaN	8	42.9	31.129	1	NaN	NaN	NaN	NaN	2	2	1	NaN	2	2	NaN	5	NaN	NaN	NaN	NaN	2	NaN	3	2	NaN	1.0227	1.0391	17.443	21	19.074	11	10.525	10	8.30317
-0.583203	-0.514305	-0.590913	-0.506399	8.78145	8.62663	8.64913	8.82788						3.1303e-146	8.95638	NaN	6	26.1	56.984	NaN	NaN	NaN	NaN	NaN	4	3	NaN	3	NaN	NaN	NaN	2	5	1	NaN	NaN	4	2	NaN	NaN	NaN	1.0998	1.1159	38.546	24	17.533	12	11.335	12	8.60971
0.159242	0.235114	0.254238	0.345821	8.8801	8.95088	8.98964	8.89054						8.0123e-73	9.37636	NaN	19	23.3	93.275	5	2	5	4	6	5	2	4	10	7	5	4	NaN	4	2	NaN	2	2	NaN	NaN	NaN	NaN	0.89829	0.92173	37.521	67	36.434	34	35.826	33	9.01347
-0.36669	-0.314445	-0.429643	-0.319965	8.1831	8.08845	8.18401	8.33931						1.3067e-05	8.58596	NaN	2	8	28.553	NaN	NaN	NaN	4	NaN	NaN	NaN	NaN	NaN	NaN	NaN	NaN	NaN	NaN	2	2	NaN	NaN	NaN	NaN	NaN	NaN	0.99536	0.9868	40.016	8	36.667	4	5.1331	4	8.19543
0.2949	0.377402	0.316366	0.398208	8.14548	8.25909	8.3963	8.25693						1.4302e-55	7.96979	NaN	5	13.9	61.18	2	2	NaN	NaN	NaN	NaN	NaN	NaN	NaN	NaN	NaN	2	NaN	NaN	NaN	NaN	NaN	NaN	1	2	NaN	NaN	0.86873	0.80896	34.4	9	21.933	4	10.634	5	7.49816
0.00705191	0.0787465	NaN	NaN	7.21466	7.23835	NaN	NaN						1.7036e-08	7.97446	NaN	2	2.5	92.114	NaN	2	1	NaN	NaN	NaN	NaN	NaN	NaN	NaN	NaN	NaN	NaN	NaN	NaN	NaN	NaN	NaN	NaN	NaN	NaN	NaN	1.0366	1.013	4.8183	3	5.9022	2	NaN	1	7.74747
0.0663992	0.141825	0.139045	0.268348	8.13539	8.17808	7.7153	7.68913						2.2771e-05	8.71579	NaN	2	3.8	57.614	NaN	NaN	NaN	NaN	2	2	NaN	NaN	2	NaN	NaN	NaN	NaN	NaN	NaN	NaN	NaN	NaN	NaN	NaN	NaN	NaN	0.92149	0.92778	19.053	6	9.883	3	11.353	3	8.52135
1.24574	1.33319	1.11297	1.20819	8.56122	8.96256	8.93	8.48831				+	+	2.9611e-54	8.55528	NaN	8	25.3	53.282	NaN	NaN	NaN	NaN	NaN	NaN	NaN	NaN	NaN	1	7	2	NaN	1	1	1	1	3	NaN	4	NaN	NaN	1.0123	0.97232	90.572	21	60.619	12	33.236	9	8.2504
0.0436244	0.148088	-0.052555	0.0656873	9.24988	9.29444	9.24353	9.31844						7.0299e-172	9.20298	NaN	23	15	189.56	2	1	3	1	4	5	2	NaN	2	3	2	3	2	6	4	4	3	6	8	6	4	NaN	1.0327	1.0083	41.294	69	23.031	35	54.398	34	8.84695
0.416515	0.518535	0.49001	0.588444	7.96237	8.11846	8.28843	8.20823						2.0865e-14	8.2137	NaN	5	26	24.288	1	NaN	NaN	NaN	NaN	NaN	NaN	NaN	NaN	NaN	NaN	1	2	NaN	NaN	3	NaN	2	NaN	NaN	NaN	NaN	1.1305	1.1862	41.733	8	21.298	5	4.9557	3	7.99012
0.186501	0.276199	0.125384	0.247166	9.59257	9.67573	9.70543	9.69132						3.4263e-169	9.51626	NaN	26	31.2	111.51	6	3	3	9	11	4	NaN	1	1	2	3	2	6	6	4	NaN	2	10	10	13	11	NaN	0.97748	0.95033	28.51	103	29.398	51	18.661	52	9.17586
-0.589312	-0.503527	NaN	NaN	7.49588	7.34429	NaN	NaN						7.9229e-06	8.06659	NaN	2	10.2	22.169	NaN	NaN	NaN	NaN	NaN	2	NaN	NaN	1	NaN	NaN	NaN	NaN	NaN	NaN	NaN	NaN	NaN	NaN	NaN	NaN	NaN	0.44856	0.4721	60.957	3	56.786	2	NaN	1	7.77248
0.114767	0.234256	-0.0579701	0.0434824	8.77399	8.84449	8.8043	8.75442						3.8838e-81	9.29618	NaN	9	4.3	253.32	NaN	1	1	2	NaN	1	1	2	2	1	1	NaN	NaN	1	NaN	2	1	NaN	NaN	NaN	4	NaN	1.0828	1.1234	58.751	19	26.285	9	79.304	10	8.91783
-0.482049	-0.37531	-0.24062	-0.196607	7.66217	7.54919	7.70546	7.73894						4.8316e-217	8.33092	NaN	2	44.7	34.476	NaN	1	4	9	12	8	13	27	14	10	6	NaN	NaN	7	29	18	13	10	4	4	1	2	1.0798	1.1132	25.848	5	0.73554	2	11.512	3	7.88894
-0.0436013	0.0396999	-0.0319598	0.0908336	9.35064	9.36258	9.40712	9.43249						2.3061e-252	9.65184	NaN	22	46.4	71.683	NaN	NaN	4	6	3	6	2	NaN	8	8	3	9	8	4	5	8	11	8	2	NaN	NaN	NaN	1.0017	0.96161	18.953	95	24.667	47	9.352	48	9.25452
-0.133337	-0.0655666	-0.166458	-0.057277	9.68708	9.66734	9.72465	9.78327						3.2149e-182	9.50438	NaN	18	31.3	75.127	1	2	NaN	NaN	4	1	NaN	NaN	4	7	8	4	6	2	1	1	2	NaN	1	6	12	NaN	1.0112	1.0159	12.047	59	10.462	28	11.648	31	9.16985
-0.120153	-0.027175	-0.189034	-0.0691522	8.05339	8.0452	8.02918	8.09514						3.4425e-48	8.25322	NaN	3	27.1	16.435	NaN	NaN	NaN	NaN	NaN	1	2	NaN	NaN	NaN	NaN	NaN	NaN	NaN	5	NaN	NaN	NaN	NaN	NaN	NaN	NaN	1.0556	1.0125	21.859	7	30.257	4	5.2738	3	7.90715
-0.564798	-0.461184	-0.596267	-0.494672	8.97065	8.83183	8.81688	8.93475						3.6272e-84	9.07809	NaN	14	40.6	45.465	NaN	1	NaN	NaN	10	1	NaN	2	3	7	5	1	2	5	4	6	7	4	NaN	NaN	NaN	NaN	1.1232	1.0448	34.069	57	12.978	27	14.018	30	8.72934
-0.282158	-0.181689	-0.220454	-0.123666	8.45932	8.40461	8.32873	8.3158						2.7929e-126	8.19173	NaN	5	6.3	118.77	NaN	NaN	1	1	NaN	NaN	NaN	NaN	NaN	NaN	NaN	NaN	NaN	NaN	NaN	4	3	NaN	2	NaN	NaN	NaN	0.94342	0.99337	31.117	11	39.902	5	25.487	6	7.87227
0.189287	0.256045	0.126155	0.197071	7.80036	7.87742	7.61293	7.71808						1.1409e-08	8.27198	NaN	4	18.8	41.937	2	1	1	2	NaN	NaN	NaN	NaN	NaN	NaN	NaN	NaN	1	NaN	NaN	NaN	1	2	NaN	NaN	NaN	NaN	0.96161	0.95139	28.493	8	12.079	3	30.974	5	7.96074
0.184852	0.263635	-0.0764222	-0.0183493	7.27882	7.35818	7.19432	7.10931						5.9759e-09	7.96096	NaN	3	6.7	63.375	NaN	NaN	NaN	1	2	3	NaN	NaN	NaN	NaN	NaN	NaN	NaN	NaN	NaN	NaN	NaN	NaN	NaN	NaN	NaN	NaN	1.0778	1.0144	34.205	6	27.602	3	33.306	3	7.72969
-0.493175	-0.407574	-0.418244	-0.334568	8.32693	8.20426	8.35803	8.45652						5.3594e-23	8.09833	NaN	3	5.7	73.066	NaN	NaN	NaN	NaN	2	1	NaN	NaN	NaN	NaN	NaN	NaN	NaN	NaN	NaN	NaN	3	NaN	1	2	1	NaN	1.2066	1.0978	39.67	9	16.099	4	29.714	5	7.72781
-0.271496	-0.183359	-0.00187428	0.156499	7.89252	7.83732	7.86141	7.93765						6.1373e-44	8.2462	3	3	12.4	41.008	NaN	NaN	NaN	NaN	NaN	NaN	NaN	4	2	NaN	NaN	NaN	NaN	NaN	NaN	2	NaN	NaN	NaN	NaN	NaN	NaN	0.88815	0.88888	54.729	8	70.741	5	10.625	3	8.04131
-0.153816	-0.0640425	0.446817	0.515707	7.76402	7.74474	7.57223	7.4742						3.0527e-28	8.25091	NaN	3	8.7	49.293	1	NaN	1	2	1	NaN	NaN	NaN	NaN	NaN	1	1	NaN	NaN	NaN	NaN	NaN	NaN	NaN	NaN	NaN	NaN	0.81773	0.82484	19.309	6	16.708	3	16.243	3	8.03084
-0.0694367	0.0370308	-0.100843	0.00497153	9.0032	9.01431	8.95028	9.02173						2.6346e-240	9.43226	NaN	16	21.8	117.83	3	4	8	10	5	6	3	7	6	1	4	4	4	3	2	NaN	NaN	NaN	NaN	2	1	NaN	1.0415	1.0023	13.953	72	15.019	34	13.049	38	9.07126
-0.176952	-0.0830954	-0.162726	-0.0500489	10.068	10.043	10.0491	10.1007						0	10.0746	NaN	98	24.5	570.29	6	12	16	21	36	18	11	13	7	10	13	13	16	27	16	18	26	19	29	18	26	NaN	1.003	0.99304	24.483	369	19.924	178	27.293	191	9.73565
-0.310772	-0.217709	-0.23008	-0.114767	7.97596	7.91042	8.13504	8.20447						9.878e-11	7.97365	NaN	2	10.5	31.068	NaN	NaN	2	NaN	NaN	NaN	NaN	NaN	NaN	NaN	NaN	NaN	NaN	NaN	NaN	NaN	NaN	2	1	NaN	NaN	NaN	1.108	1.0527	17.443	5	15.928	2	8.1858	3	7.54468
-0.0273367	0.0460021	-0.0251707	0.0742588	8.50463	8.51849	8.39562	8.48413						4.1541e-31	8.45321	NaN	11	19.2	87.487	2	2	NaN	2	2	NaN	2	NaN	NaN	NaN	2	1	1	1	4	3	NaN	1	NaN	1	2	NaN	0.99435	0.98978	19.086	25	17.794	14	19.686	11	8.20981
-0.0381841	0.0455827	-0.169284	-0.0751904	9.70758	9.72131	9.70324	9.74673						0	9.59026	NaN	78	18.2	629.58	4	2	12	15	9	10	4	1	6	2	6	4	6	13	24	23	26	19	13	17	15	NaN	1.0528	1.0399	22.279	222	20.317	107	23.97	115	9.24657
0.22132	0.302173	0.13223	0.252466	8.30445	8.39541	8.22565	8.18193						4.3313e-60	8.7132	NaN	5	22.8	33.758	1	NaN	NaN	2	1	1	NaN	NaN	2	2	2	NaN	NaN	NaN	NaN	NaN	3	4	NaN	NaN	NaN	NaN	0.94775	0.91241	21.365	18	16.284	9	8.6907	9	8.41722
0.906506	0.981853	0.619492	0.724969	7.85679	8.15235	8.07482	7.84558						9.0626e-11	7.80565	NaN	3	28.9	11.741	NaN	NaN	NaN	NaN	NaN	NaN	NaN	NaN	NaN	NaN	NaN	NaN	NaN	3	NaN	NaN	NaN	NaN	2	2	1	NaN	0.85457	0.82271	58.647	8	17.256	3	23.191	5	7.34052
-0.741228	-0.65238	-0.928958	-0.816149	8.879	8.68261	8.633	8.89009						1.6604e-42	9.31854	NaN	6	30.8	18.311	1	1	NaN	NaN	NaN	NaN	NaN	4	2	4	5	4	4	NaN	NaN	NaN	NaN	NaN	NaN	NaN	NaN	NaN	0.95973	1.0259	54.191	25	17.489	13	7.7432	12	8.99984
-0.26866	-0.185294	-0.376624	-0.279293	9.07965	9.02387	9.02808	9.17586						3.4216e-96	9.25064	20	20	30.5	85.893	2	2	2	2	5	6	2	3	6	3	1	4	2	2	1	2	4	NaN	4	2	NaN	NaN	1.1021	1.0323	39.987	54	44.707	27	29.275	27	8.8092
-0.133005	-0.0724524	0.0392807	0.154747	8.48576	8.46395	8.35883	8.33848						5.4004e-76	8.35438	NaN	9	9.4	111.38	NaN	NaN	NaN	1	3	2	NaN	2	NaN	2	2	1	1	NaN	NaN	NaN	2	NaN	NaN	2	3	NaN	0.93618	0.92317	34.142	19	48.815	9	13.173	10	8.10047
0.0140695	0.0912598	0.130539	0.237473	8.38582	8.41328	8.45394	8.42818						7.503e-10	8.97759	NaN	2	1.2	376.33	2	NaN	NaN	NaN	NaN	NaN	1	NaN	NaN	NaN	1	2	2	NaN	NaN	NaN	NaN	NaN	NaN	NaN	NaN	NaN	0.96848	0.94305	30.181	8	30.178	4	15.491	4	8.39132
-0.550676	-0.481848	-0.612588	-0.490365	9.42962	9.28457	9.28567	9.53353						6.2728e-66	9.74348	NaN	7	26.4	39.998	1	10	4	3	4	1	3	NaN	NaN	4	4	2	2	1	2	2	2	NaN	NaN	NaN	NaN	NaN	0.87877	0.94503	42.241	45	22.012	23	14.639	22	9.36871
-0.095512	-0.00044731	-0.582363	-0.454071	7.89463	7.89449	7.88671	8.1328						1.5655e-20	7.80564	NaN	5	4.7	119.56	1	1	NaN	NaN	NaN	NaN	2	NaN	NaN	NaN	NaN	NaN	NaN	1	NaN	NaN	NaN	NaN	NaN	2	NaN	NaN	0.95825	1.0153	62.16	7	6.4469	4	105.32	3	7.4812
-0.322397	-0.224166	-0.50019	-0.410124	7.29152	7.22404	7.18096	7.35606						2.5977e-72	7.91718	NaN	4	11.5	122.91	NaN	2	NaN	6	2	1	NaN	NaN	NaN	1	1	2	NaN	NaN	NaN	NaN	NaN	NaN	NaN	NaN	NaN	NaN	1.092	1.008	33.634	11	28.418	5	35.501	6	7.57419
0.342441	0.416407	0.17428	0.262746	7.72755	7.85291	7.88445	7.84692						5.7674e-20	8.11032	NaN	5	14.9	38.404	NaN	NaN	NaN	2	NaN	1	NaN	NaN	NaN	1	NaN	NaN	5	NaN	2	NaN	NaN	NaN	NaN	NaN	NaN	NaN	1.0083	0.95962	27.739	9	17.98	5	17.92	4	7.8012
0.239642	0.305212	0.0777717	0.197616	7.94191	8.03379	8.10154	8.09237						9.7736e-53	8.48562	NaN	4	35.6	26.426	1	1	2	NaN	NaN	NaN	NaN	NaN	NaN	2	NaN	NaN	NaN	1	2	NaN	NaN	NaN	NaN	NaN	NaN	NaN	1.0563	1.0985	32.376	7	28.012	5	11.067	2	8.19609
-0.0315037	0.0901759	-0.0848807	0.0425311	8.27706	8.30423	8.266	8.31963						2.228e-21	8.66517	NaN	8	28	37.809	NaN	NaN	NaN	4	2	2	NaN	NaN	NaN	2	NaN	NaN	2	4	NaN	2	NaN	1	NaN	NaN	NaN	NaN	1.0106	1.0324	9.2479	19	6.2882	9	11.105	10	8.27706
-0.0601115	0.0150693	-0.100305	0.0161472	8.59095	8.59547	8.52965	8.5798						6.9664e-97	9.15497	12	12	16.9	80.796	2	2	2	2	2	5	10	1	2	1	NaN	2	2	NaN	NaN	NaN	1	NaN	NaN	NaN	NaN	NaN	1.0147	0.9974	15.424	33	16.911	15	14.555	18	8.83663
-0.0399777	0.0920721	-0.143524	-0.0275787	8.26155	8.28928	8.33371	8.37891						1.8992e-51	8.77037	NaN	14	25.8	68.423	1	4	7	4	NaN	NaN	2	NaN	2	2	NaN	2	1	NaN	NaN	4	2	2	NaN	NaN	NaN	NaN	1.0338	1.0267	23.317	33	16.818	16	28.605	17	8.36254
-0.716434	-0.670796	-0.197614	-0.0935602	8.50232	8.30038	8.47909	8.44212						6.363e-38	8.68807	NaN	13	5	312.3	2	2	NaN	NaN	1	7	1	2	2	NaN	NaN	2	4	8	NaN	NaN	NaN	2	1	NaN	4	NaN	0.76764	0.79233	34.447	36	20.544	18	15.2	18	8.35564
-0.161008	-0.0617669	-0.158596	-0.0342158	9.38842	9.36981	9.28742	9.33734						5.7487e-239	9.30253	NaN	29	23.3	161.85	4	5	2	1	4	4	7	3	1	NaN	3	4	5	6	6	2	8	6	4	5	8	NaN	1.0092	1.0017	17.405	88	20.187	42	12.073	46	8.96672
-0.0286606	0.0712136	-0.0140695	0.102248	8.5819	8.60335	8.70997	8.66685						6.8246e-87	8.85872	NaN	9	18.6	63.379	NaN	3	3	1	1	2	4	1	NaN	2	2	1	3	2	NaN	1	3	NaN	NaN	2	NaN	NaN	1.0055	0.98479	22.254	31	23.641	17	21.153	14	8.53186
-0.214994	-0.135127	-0.22848	-0.126444	9.71815	9.67747	9.61736	9.68264						2.9439e-256	9.68111	NaN	31	53	80.953	NaN	2	5	4	1	8	6	5	2	8	11	1	2	11	6	8	11	8	7	4	5	NaN	0.97417	0.99686	26.923	114	13.772	58	33.93	56	9.39161
-0.418369	-0.367899	-0.387583	-0.286763	7.79875	7.68799	7.54686	7.70108						3.082e-16	8.01339	NaN	3	29.4	14.149	NaN	NaN	1	NaN	NaN	NaN	NaN	NaN	2	NaN	NaN	NaN	NaN	NaN	NaN	NaN	NaN	NaN	2	NaN	NaN	NaN	0.82292	0.85477	29.936	5	14.449	3	19.121	2	7.72263
0.240497	0.324696	0.321712	0.431384	8.34351	8.44127	8.44122	8.3539						5.6275e-33	8.40868	NaN	8	28.2	40.068	NaN	NaN	1	2	NaN	NaN	NaN	2	NaN	2	NaN	2	NaN	NaN	NaN	4	NaN	NaN	2	NaN	NaN	NaN	1.0414	1.1152	32.463	15	9.1931	8	20.343	7	8.07525
-0.0495763	0.0608775	-0.0497701	0.0539878	9.09896	9.1173	9.20788	9.07229						3.3214e-60	9.14073	NaN	8	12.4	88.324	NaN	NaN	5	5	4	1	NaN	2	2	2	2	1	NaN	NaN	2	4	NaN	2	4	3	NaN	NaN	0.99863	0.99713	40.121	37	38.661	16	40.89	21	8.81028
-0.0923401	0.00877379	-0.209516	-0.0953169	8.37583	8.37849	8.30246	8.39582						2.989e-09	8.10175	NaN	3	14.7	34.483	NaN	NaN	NaN	NaN	NaN	NaN	NaN	NaN	NaN	4	NaN	NaN	NaN	NaN	NaN	NaN	NaN	NaN	NaN	2	NaN	NaN	0.98106	1.0367	13.845	6	12.331	3	17.737	3	7.79407
NaN	NaN	NaN	NaN	NaN	NaN	6.34869	6.37639						9.3748e-12	7.03346	NaN	2	6.1	47.018	NaN	NaN	2	1	NaN	NaN	NaN	NaN	NaN	NaN	NaN	NaN	NaN	NaN	NaN	NaN	NaN	NaN	NaN	NaN	NaN	NaN	NaN	NaN	NaN	1	NaN	0	NaN	1	NaN
0.135535	0.230326	0.280072	0.379714	7.95123	8.02057	7.96704	7.90164						2.2337e-19	8.25782	NaN	3	20.8	20.522	NaN	NaN	NaN	1	2	NaN	NaN	NaN	NaN	NaN	1	2	NaN	NaN	NaN	2	NaN	NaN	NaN	NaN	NaN	NaN	0.93986	0.93697	26.69	8	24.683	5	3.6469	3	7.98137
NaN	NaN	0.727475	0.831512	NaN	NaN	8.09479	7.84448						1.5388e-31	7.54301	NaN	3	3.1	101.34	NaN	NaN	NaN	NaN	NaN	NaN	1	NaN	NaN	NaN	NaN	NaN	NaN	NaN	NaN	NaN	2	NaN	2	NaN	NaN	NaN	0.65442	0.60851	64.26	3	NaN	1	11.258	2	6.82567
-0.0824384	0.0241777	-0.0177795	0.0550067	9.31578	9.32309	9.31105	9.30479						8.7581e-196	9.24455	NaN	28	15.8	300.14	8	9	6	3	2	6	4	3	3	4	NaN	9	3	NaN	NaN	1	3	3	7	8	1	NaN	0.98758	0.98335	19.78	81	19.578	42	19.835	39	8.85869
0.151989	0.225152	-0.0353423	0.0674248	8.17269	8.24047	8.12209	8.14145						1.0617e-18	8.1651	NaN	7	2.4	326.59	NaN	NaN	2	NaN	NaN	NaN	NaN	NaN	NaN	NaN	NaN	NaN	4	NaN	NaN	2	NaN	5	4	NaN	NaN	NaN	1.0524	1.1049	28.753	17	22.144	9	29.755	8	7.89268
-0.110293	-0.0390583	-0.109561	-0.00504058	9.62589	9.61413	9.61389	9.67316						2.9241e-187	9.74405	NaN	34	34.5	128.78	3	2	5	6	3	5	7	5	14	10	3	3	7	7	9	11	10	5	7	4	3	NaN	0.98369	0.98896	18.953	124	20.208	62	17.698	62	9.36706
-0.101505	-0.0732263	-0.132774	-0.0226164	9.02886	9.00681	9.02971	9.09871						4.9862e-19	9.087	NaN	13	0.5	3716	4	2	4	NaN	NaN	1	NaN	NaN	NaN	NaN	1	1	3	1	2	4	4	4	2	1	NaN	NaN	0.99436	0.99988	21.147	33	25.457	17	16.096	16	8.79569
-0.583528	-0.519859	-0.320658	-0.210638	6.98902	6.83253	6.55454	6.69489						5.4052e-06	7.53173	NaN	2	9	52.62	NaN	2	1	NaN	NaN	NaN	NaN	NaN	NaN	2	1	NaN	NaN	NaN	2	NaN	NaN	NaN	NaN	NaN	NaN	NaN	1.0183	0.98171	33.034	6	27.039	2	23.437	4	7.24743
0.0447438	0.119954	0.0284693	0.118085	9.10442	9.14054	9.07328	9.10421						8.9966e-110	9.0202	NaN	22	21.6	147.55	1	NaN	4	4	4	3	1	NaN	2	1	4	1	6	NaN	2	2	6	NaN	2	2	2	NaN	1.0017	0.96385	18.807	45	12.237	20	21.657	25	8.65423
0.778377	0.873892	0.808842	0.924563	8.36341	8.62647	8.54986	8.31836						1.7136e-14	8.02922	NaN	5	6.8	100.65	NaN	NaN	NaN	NaN	NaN	2	NaN	NaN	NaN	NaN	NaN	NaN	NaN	NaN	NaN	NaN	NaN	2	1	5	NaN	NaN	1.0535	1.0388	71.142	10	8.2832	5	28.542	5	7.7438
-0.0465038	0.0482362	0.10698	0.163155	8.8569	8.87142	8.68335	8.63864						1.6746e-73	9.19393	NaN	7	23	45.026	2	NaN	NaN	NaN	2	4	1	2	2	2	4	1	NaN	NaN	1	3	1	NaN	NaN	NaN	2	3	0.93373	0.95109	20.084	24	23.754	13	13.647	11	8.95812
0.194591	0.290424	0.185113	0.293536	9.30643	9.39384	9.40541	9.34988						1.7404e-58	9.41111	NaN	16	28.5	57.033	2	4	6	4	1	2	NaN	1	NaN	NaN	2	6	2	1	5	4	NaN	3	4	1	7	NaN	1.0839	1.1078	36.462	54	19.574	28	42.133	26	9.07577
-0.0912024	0.0192037	-0.130931	-0.0703892	9.61217	9.61797	9.57382	9.59862						5.7219e-55	9.86816	NaN	14	55	23.12	7	2	3	4	7	6	3	4	4	2	2	6	5	4	4	4	10	8	4	NaN	NaN	1	1.0201	1.0297	17.597	87	15.231	44	19.911	43	9.51049
-0.865253	-0.788838	-0.756084	-0.651591	9.01724	8.77977	8.81276	9.04607						6.1506e-102	8.92902	NaN	13	26.4	81.89	2	NaN	3	1	NaN	NaN	1	1	NaN	3	1	7	3	1	NaN	4	1	NaN	NaN	2	3	NaN	1.49	1.3991	64.839	30	69.944	12	31.411	18	8.57004
0.172616	0.251204	0.0287488	0.120263	8.40948	8.48511	8.31599	8.31186						1.9542e-33	8.60833	NaN	13	10.8	154.95	NaN	NaN	2	NaN	NaN	NaN	NaN	NaN	1	4	2	3	8	5	NaN	6	4	NaN	NaN	NaN	NaN	NaN	1.0705	1.0308	25.41	35	20.575	18	27.19	17	8.3448
0.373621	0.4654	0.242004	0.347601	8.44742	8.58751	8.4403	8.4118						1.0725e-37	8.52504	NaN	12	14.1	117.65	NaN	2	NaN	NaN	2	NaN	2	1	NaN	4	NaN	NaN	NaN	NaN	2	4	3	NaN	NaN	NaN	2	NaN	1.0394	1.0923	45.261	22	14.429	11	58.448	11	8.10829
0.312897	0.381062	-0.12618	0.00284488	7.79509	7.90979	7.87094	8.14019						1.758e-05	8.592	NaN	3	1.4	234	NaN	4	3	NaN	NaN	NaN	NaN	NaN	NaN	NaN	NaN	NaN	NaN	NaN	NaN	NaN	NaN	NaN	2	NaN	NaN	NaN	1.0914	1.0666	56.442	9	65.908	4	54.003	5	8.26354
0.199123	0.287591	0.242311	0.350283	9.77859	9.86518	9.88581	9.8442						0	10.3878	NaN	45	33.2	158.39	26	9	12	12	13	19	24	28	15	11	3	11	10	8	2	19	8	NaN	NaN	NaN	NaN	12	0.94992	0.9317	34.659	237	29.859	117	27.139	120	10.0151
0.000288558	0.0996318	-0.013355	0.100654	7.35361	7.38362	7.90462	7.92368						2.2635e-11	7.7907	NaN	3	14.3	33.052	NaN	NaN	NaN	NaN	NaN	NaN	NaN	NaN	NaN	2	NaN	NaN	NaN	1	1	NaN	1	1	NaN	NaN	NaN	NaN	1.0047	0.9579	17.603	6	24.419	3	8.5571	3	7.12629
0.0912598	0.144046	0.00482669	0.111742	9.74834	9.79169	9.72208	9.70581						1.7724e-210	9.7501	NaN	17	36	71.527	NaN	NaN	NaN	6	4	NaN	7	8	4	4	NaN	2	3	5	9	5	6	3	NaN	4	3	NaN	1.0145	0.98892	17.016	69	17.036	38	11.816	31	9.45449
-0.220228	-0.12863	-0.241108	-0.130535	9.27244	9.23373	9.2244	9.33435						6.9622e-193	9.35915	NaN	24	25	120.8	3	3	6	12	1	5	2	6	4	NaN	2	6	4	1	4	4	4	4	5	2	2	NaN	0.99176	0.98053	26.201	79	30.246	42	15.856	37	9.03177
0.538141	0.597031	0.420588	0.508834	7.73307	7.9128	8.10061	7.94745						3.572e-19	7.4055	NaN	2	14.9	22.186	NaN	NaN	NaN	NaN	NaN	NaN	2	NaN	NaN	NaN	NaN	NaN	NaN	NaN	NaN	NaN	NaN	NaN	NaN	NaN	2	NaN	0.96322	0.96941	47.046	4	26.213	2	8.7762	2	7.06599
-0.0213944	0.102725	-0.446151	-0.378623	8.3297	8.36063	7.78941	7.83336						2.7735e-12	8.13123	NaN	6	2.7	312.13	NaN	2	2	1	1	NaN	NaN	NaN	NaN	NaN	NaN	NaN	NaN	NaN	1	2	1	NaN	NaN	1	1	NaN	1.0881	1.1148	30.396	12	14.327	7	43.081	5	8.02938
-0.0756873	-0.00235352	-0.0363276	0.0871049	8.24615	8.24544	8.36797	8.36391						6.764e-105	8.73171	NaN	6	24.5	60.878	NaN	NaN	NaN	NaN	1	4	1	2	1	1	NaN	1	2	NaN	NaN	2	NaN	NaN	NaN	NaN	NaN	NaN	1.0072	0.94879	12.754	15	17.632	8	3.7507	7	8.22624
-0.311614	-0.218363	-0.169412	-0.0583858	8.43583	8.37011	8.27077	8.32478						1.1119e-56	8.0703	NaN	5	7.5	107.75	NaN	NaN	NaN	NaN	NaN	NaN	NaN	NaN	NaN	NaN	NaN	1	2	2	NaN	2	2	NaN	NaN	5	3	NaN	0.82793	0.87808	38.875	15	37.046	7	42.503	8	7.65455
-0.133907	-0.0696942	-0.0893626	-0.0107799	9.2464	9.22541	9.22717	9.30443						1.8145e-150	9.3622	NaN	28	33.9	124.31	4	2	4	2	1	5	6	4	2	5	6	6	12	9	2	1	4	4	3	1	4	3	0.97423	0.97703	14.662	89	14.739	48	14.059	41	9.0244
-0.00385713	0.0352017	-0.0461418	0.0663367	9.00484	9.01544	8.89703	8.93724						3.9106e-27	9.1271	9	9	23	49.374	NaN	NaN	NaN	1	NaN	2	4	1	2	1	4	2	2	2	NaN	NaN	NaN	NaN	3	2	2	NaN	1.0253	1.0071	16.718	27	19.846	15	12.391	12	8.84502
-0.240299	-0.170703	-0.299479	-0.203264	9.21625	9.16486	9.23525	9.13991						3.6626e-150	9.17435	NaN	15	27.8	87.577	2	2	NaN	4	1	NaN	NaN	4	4	2	2	2	NaN	NaN	2	5	8	3	5	2	NaN	NaN	1.0431	1.0089	47.606	48	13.971	21	62.164	27	8.73545
-0.122837	-0.0365258	NaN	NaN	6.59568	6.58469	NaN	NaN						2.0744e-21	7.23937	NaN	2	5	57.971	NaN	4	NaN	NaN	NaN	NaN	NaN	NaN	NaN	NaN	NaN	NaN	NaN	NaN	NaN	NaN	NaN	NaN	NaN	NaN	NaN	NaN	0.77622	0.81421	25.408	3	25.487	2	NaN	1	7.08261
-0.648688	-0.552051	-0.775093	-0.779806	7.46477	7.29859	7.24986	7.48004						3.1279e-13	7.82952	NaN	3	10.4	57.905	NaN	NaN	NaN	NaN	2	NaN	NaN	NaN	2	NaN	NaN	NaN	NaN	NaN	NaN	NaN	NaN	NaN	2	NaN	NaN	NaN	1.5015	1.5432	48.528	6	52.968	3	11.249	3	7.43175
0.102188	0.191689	0.103906	0.22238	9.35126	9.40895	9.47942	9.4374						6.8349e-82	9.28301	NaN	10	31	68.393	2	NaN	NaN	NaN	1	1	2	2	NaN	2	1	NaN	3	NaN	3	8	1	3	5	5	2	1	0.95599	0.933	27.367	40	31.755	24	11.687	16	8.99793
0.234501	0.313478	0.169566	0.281983	8.73679	8.83115	8.68761	8.64003						2.0311e-54	8.88062	NaN	5	23.3	47.471	NaN	NaN	NaN	2	6	3	3	1	NaN	4	2	NaN	NaN	NaN	NaN	2	2	NaN	NaN	NaN	NaN	NaN	1.12	1.1292	23.897	22	10.146	11	10.762	11	8.58959
0.0067647	0.0761487	-0.0153549	0.0783808	8.73662	8.75952	8.7567	8.78102						1.1698e-177	9.01364	NaN	22	15.1	242.09	1	2	6	3	5	12	5	NaN	NaN	2	4	2	NaN	6	5	1	3	8	3	3	4	NaN	1.0047	0.99507	20.204	56	22.009	26	17.082	30	8.62431
-0.0395476	0.0802483	-0.321351	-0.2587	7.74826	7.77244	7.56595	7.6174						6.9688e-18	7.78817	5	5	3.8	185.38	NaN	NaN	1	NaN	NaN	NaN	NaN	2	NaN	3	3	NaN	NaN	NaN	NaN	NaN	NaN	2	NaN	NaN	NaN	NaN	1.0585	1.1193	16.263	11	15.515	6	15.496	5	7.57276
-0.670842	-0.629545	-0.232784	-0.123136	7.46002	7.27052	7.34465	7.43356						3.9186e-21	7.89316	NaN	4	3.7	137.32	NaN	NaN	NaN	2	NaN	NaN	1	NaN	2	NaN	NaN	NaN	2	NaN	NaN	NaN	NaN	NaN	NaN	NaN	NaN	NaN	0.86791	0.90023	32.477	7	29.795	3	15.56	4	7.51436
0.33594	0.417812	0.214826	0.296332	8.44601	8.57178	8.51578	8.4736						1.8724e-24	8.23264	9	9	8	161.94	2	3	NaN	1	NaN	NaN	NaN	NaN	NaN	NaN	1	NaN	NaN	1	NaN	2	NaN	2	NaN	1	4	NaN	1.0158	1.0005	26.948	16	10.42	8	14.592	8	7.92401
NaN	NaN	-0.120219	-0.0190613	NaN	NaN	8.07555	8.08131						1.0754e-07	7.7775	NaN	3	13.7	36.632	NaN	NaN	NaN	NaN	NaN	NaN	NaN	NaN	NaN	NaN	NaN	NaN	NaN	NaN	NaN	1	NaN	3	NaN	NaN	NaN	NaN	1.053	0.98859	28.815	4	NaN	1	32.186	3	7.13893
NaN	NaN	0.0142373	0.118962	NaN	NaN	7.63948	7.60366						4.7324e-07	7.27658	NaN	2	3.2	82.031	NaN	NaN	NaN	NaN	NaN	NaN	NaN	NaN	NaN	1	NaN	NaN	NaN	NaN	NaN	NaN	NaN	2	1	NaN	NaN	NaN	1.0505	0.97747	18.417	4	NaN	1	9.6261	3	6.83478
-0.124016	-0.0690886	-0.0342158	0.0565213	9.0172	8.99641	9.0337	9.0425						5.9861e-171	8.9143	NaN	16	30.3	74.522	2	NaN	NaN	2	1	3	3	4	2	NaN	NaN	2	3	1	2	4	5	4	7	4	5	NaN	0.96134	0.95524	35.922	52	49.766	25	15.652	27	8.62532
-0.134794	-0.0554714	-0.0666748	0.0541227	8.87796	8.86126	8.71373	8.77091						2.4769e-22	8.80621	7	7	23.8	38.192	2	4	1	NaN	NaN	NaN	1	NaN	3	1	NaN	3	NaN	NaN	NaN	2	1	5	4	2	2	NaN	0.99909	0.96228	29.742	29	34.725	13	24.019	16	8.47535
0.284751	0.356144	-0.0480967	0.0495315	8.00565	8.11287	7.90173	7.91347						8.5618e-16	8.31399	NaN	3	8.8	43.876	NaN	5	2	NaN	NaN	NaN	NaN	NaN	NaN	NaN	NaN	NaN	NaN	NaN	NaN	NaN	NaN	NaN	NaN	1	NaN	NaN	1.0721	1.0318	23.646	7	10.95	3	20.478	4	7.9694
0.1125	0.172872	0.0421299	0.138219	9.63018	9.68221	9.74695	9.72955						9.0152e-216	9.65132	NaN	15	35.2	69.43	2	NaN	NaN	NaN	NaN	NaN	5	3	1	11	8	11	17	15	12	7	3	NaN	6	4	6	NaN	1.0227	1.0034	23.089	103	20.25	51	20.805	52	9.27478
0.621431	0.692249	0.795684	0.918879	8.58992	8.79831	8.90604	8.73402						3.6081e-200	8.92044	NaN	20	31.3	109.9	2	NaN	5	1	6	1	3	2	2	5	7	5	6	2	4	NaN	1	2	2	2	2	NaN	1.0888	1.1488	60.318	46	25.847	24	34.002	22	8.56277
0.141433	0.224658	0.172848	0.269912	9.41312	9.48075	9.35176	9.29925						1.4245e-111	9.10731	NaN	16	22.3	92.849	2	NaN	NaN	NaN	NaN	6	7	NaN	2	3	1	2	NaN	2	6	NaN	4	1	2	7	2	NaN	0.99034	0.9582	22.507	44	11.246	22	17.179	22	8.77899
-0.321423	-0.22781	-0.421802	-0.312665	9.23807	9.16947	9.19393	9.2994						2.5958e-191	9.13127	23	22	27.2	127.89	NaN	NaN	NaN	4	1	1	2	NaN	2	3	4	4	6	3	2	5	8	2	9	8	4	NaN	0.9916	1.0336	31.019	60	23.996	32	14.607	28	8.81939
-0.152693	-0.00517408	-0.259062	-0.229834	6.84562	6.84406	6.99984	7.07987						7.0175e-17	7.45463	3	3	6.2	58.688	1	NaN	NaN	NaN	NaN	NaN	2	NaN	NaN	NaN	3	NaN	NaN	NaN	NaN	NaN	NaN	NaN	NaN	NaN	NaN	NaN	0.94016	1.0085	10.431	5	2.6143	3	8.2655	2	7.21021
-0.255994	-0.183589	-0.474462	-0.364797	7.88749	7.83221	7.70047	7.84283						1.8894e-26	8.56175	NaN	8	35	26.495	NaN	NaN	2	6	3	2	1	NaN	NaN	3	NaN	NaN	NaN	NaN	NaN	NaN	NaN	NaN	NaN	NaN	NaN	NaN	1.1017	1.1347	31.796	17	26.52	8	31.747	9	8.25852
-0.148721	-0.0746842	-0.224905	-0.110631	7.44553	7.42305	7.57793	7.65315						2.0036e-05	8.13758	NaN	3	1.1	238.18	NaN	NaN	NaN	NaN	NaN	NaN	NaN	NaN	3	3	1	NaN	NaN	NaN	NaN	NaN	NaN	NaN	NaN	NaN	NaN	NaN	0.98539	0.96599	11.082	7	7.1915	4	14.509	3	7.65181
-0.167572	-0.0746993	-0.217975	-0.103934	8.62819	8.6057	8.73538	8.80789						5.9886e-30	9.14597	NaN	5	35.3	16.98	NaN	NaN	NaN	1	2	1	2	NaN	NaN	NaN	NaN	6	6	NaN	2	2	NaN	NaN	NaN	NaN	NaN	NaN	0.9231	0.96876	13.847	22	8.5002	12	17.78	10	8.74065
NaN	NaN	3.93587	4.03827	NaN	NaN	8.08746	6.87181					+	1.2647e-06	8.11508	2	2	3	67.671	1	NaN	NaN	NaN	NaN	NaN	NaN	NaN	NaN	NaN	NaN	NaN	NaN	NaN	NaN	NaN	NaN	2	NaN	NaN	NaN	NaN	0.17888	0.16679	215.48	3	NaN	1	142.57	2	6.46694
-0.251264	-0.164852	-0.313362	-0.196103	8.20398	8.15433	8.3995	8.45186						8.0556e-05	8.65895	NaN	2	2.4	94.383	NaN	NaN	NaN	4	2	2	NaN	NaN	NaN	NaN	NaN	NaN	NaN	NaN	NaN	NaN	2	NaN	NaN	NaN	NaN	NaN	0.96557	0.94891	18.936	10	8.5923	5	13.114	5	8.34139
0.290189	0.371391	0.282632	0.384565	7.83146	7.94327	7.805	7.78706						1.4666e-14	8.00247	NaN	4	6.8	64.959	NaN	NaN	NaN	NaN	NaN	NaN	2	NaN	NaN	NaN	NaN	3	NaN	NaN	NaN	2	NaN	NaN	NaN	NaN	NaN	NaN	1.1803	1.2853	31.635	5	7.8151	3	6.2175	2	7.70334
-0.0812016	-0.0231525	-0.0724488	0.0022234	7.7168	7.70983	7.7644	7.7635						1.9983e-16	8.51423	NaN	3	20.8	13.836	4	2	3	NaN	2	2	NaN	NaN	NaN	NaN	NaN	NaN	NaN	NaN	NaN	NaN	NaN	NaN	NaN	NaN	NaN	NaN	1.0194	0.99846	10.444	13	10.765	6	11.02	7	8.05759
0.00288247	0.0844725	0.0699969	0.151346	8.40262	8.42805	8.40005	8.43111						3.3742e-75	8.78006	NaN	20	20	147.44	3	4	NaN	2	2	5	2	3	5	2	2	4	2	1	NaN	2	1	NaN	NaN	2	NaN	NaN	0.96591	0.95162	15.711	42	15.078	22	11.897	20	8.44857
-0.223054	-0.132768	-0.227988	-0.130931	8.81027	8.77031	8.74225	8.83751						4.2107e-53	8.66416	13	13	13.3	139.07	NaN	4	3	4	1	2	NaN	NaN	2	1	3	NaN	NaN	2	NaN	NaN	2	1	4	2	2	NaN	1.0299	0.97473	18.384	31	18.749	19	11.166	12	8.41372
-0.176935	-0.101784	-0.209017	-0.10809	8.75237	8.72173	8.67348	8.74149						6.4306e-87	8.79107	NaN	15	22.8	94.128	NaN	2	3	6	2	1	NaN	4	NaN	NaN	NaN	3	1	2	4	6	1	NaN	2	2	NaN	NaN	1.0261	1.0221	16.902	38	18.788	19	11.695	19	8.46346
-0.0453124	0.0394191	-0.0986889	0.0071445	8.90191	8.9138	8.87974	8.90206						5.077e-58	8.60198	12	12	19.7	80.851	NaN	1	NaN	4	4	3	2	NaN	NaN	NaN	2	NaN	NaN	NaN	NaN	NaN	1	2	7	4	3	NaN	0.97677	1.0051	16.279	33	9.576	17	20.213	16	8.32619
0.291839	0.372952	0.331373	0.355978	8.00604	8.11833	7.974	7.90038						9.6565e-29	8.60442	NaN	8	20.5	50.548	NaN	NaN	1	NaN	6	1	1	2	4	3	4	4	NaN	NaN	NaN	NaN	NaN	NaN	NaN	NaN	NaN	NaN	1.0089	1.0655	38.34	25	28.615	13	33.04	12	8.36498
-0.352971	-0.261812	-0.390558	-0.301354	8.19479	8.11598	7.86293	8.0812						1.4654e-09	7.75818	NaN	2	10.8	46.412	NaN	NaN	NaN	2	NaN	NaN	NaN	NaN	NaN	NaN	NaN	NaN	NaN	NaN	NaN	NaN	NaN	NaN	NaN	NaN	2	NaN	1.0454	1.0515	23.992	4	13.822	2	3.4942	2	7.57959
0.419863	0.487589	0.459318	0.563092	7.92212	8.06889	8.03141	8.00501						3.3605e-19	7.60299	NaN	2	4.2	53.067	NaN	NaN	NaN	NaN	NaN	NaN	NaN	NaN	NaN	NaN	NaN	NaN	NaN	NaN	NaN	NaN	NaN	3	3	NaN	NaN	NaN	0.79398	0.84647	40.191	5	32.583	3	9.4964	2	7.34974
-0.181558	-0.0769954	-0.271067	-0.174406	8.77247	8.7493	8.78561	8.81845						6.4557e-102	8.65103	NaN	15	11.4	211.46	NaN	NaN	2	1	3	NaN	2	NaN	NaN	4	5	2	NaN	1	1	4	1	NaN	6	2	2	NaN	1.0435	1.0491	33.327	34	47.159	16	11.972	18	8.32672
-0.0512197	0.0339339	0.142974	0.24006	8.17592	8.18614	8.11103	8.10003						2.746e-12	8.45521	NaN	4	19.4	26.589	NaN	NaN	NaN	NaN	NaN	NaN	NaN	1	1	2	NaN	NaN	NaN	2	2	1	NaN	NaN	NaN	NaN	NaN	NaN	0.92594	0.95515	10.221	9	6.3799	4	6.3345	5	8.13338
-0.465361	-0.395739	NaN	NaN	8.12369	8.00458	NaN	NaN						9.0236e-08	7.40429	NaN	2	4.4	57.96	NaN	NaN	NaN	NaN	NaN	NaN	NaN	NaN	NaN	NaN	NaN	NaN	1	NaN	NaN	NaN	NaN	NaN	1	2	NaN	NaN	0.74503	0.78771	24.314	3	5.0454	2	NaN	1	7.14289
-0.273692	-0.199189	-0.0837921	-0.0107799	8.11468	8.05469	8.08027	8.03254						4.1449e-15	7.82641	5	5	4.5	155.27	NaN	NaN	2	NaN	2	2	1	NaN	NaN	NaN	NaN	NaN	NaN	NaN	NaN	NaN	2	NaN	NaN	1	NaN	NaN	0.82887	0.88764	26.391	10	9.2953	5	38.4	5	7.61278
-0.555566	-0.421245	-0.52707	-0.455229	8.78237	8.65557	8.67575	8.88138						1.7734e-19	8.40218	NaN	7	13	84.186	NaN	NaN	NaN	2	1	NaN	NaN	NaN	NaN	NaN	NaN	NaN	NaN	NaN	2	2	NaN	4	7	2	NaN	NaN	0.9433	0.94365	38.298	20	29.507	11	12.724	9	8.13216
-1.49879	-1.22705	-1.06757	-0.986666	7.91017	7.54079	7.6708	7.83517						4.0126e-19	7.62249	NaN	4	9.5	57.577	NaN	NaN	NaN	NaN	NaN	NaN	NaN	NaN	NaN	NaN	NaN	NaN	2	NaN	2	2	NaN	2	1	1	1	NaN	0.41398	0.45685	88.745	9	49.386	7	10.541	2	7.34106
-0.146883	-0.0707544	-0.144438	-0.0368901	9.11217	9.09086	9.04501	9.08899						8.7101e-78	8.88756	NaN	19	10.5	217.29	NaN	1	NaN	NaN	NaN	4	2	NaN	2	1	1	10	2	1	2	3	2	2	4	6	3	NaN	1.008	0.98238	27.222	46	24.403	21	29.591	25	8.48639
-0.324871	-0.236894	-0.298072	-0.252537	8.32545	8.25414	8.00273	8.13274						1.2548e-21	7.84702	NaN	4	17.9	25.428	NaN	NaN	2	NaN	NaN	NaN	NaN	NaN	NaN	1	NaN	NaN	NaN	NaN	NaN	NaN	NaN	NaN	NaN	2	2	NaN	1.1354	1.1348	16.4	7	17.118	3	5.3722	4	7.53375
-0.206279	-0.128282	NaN	NaN	7.40157	7.36295	NaN	NaN						2.1089e-18	7.78401	NaN	2	21.5	10.466	NaN	NaN	NaN	NaN	NaN	2	NaN	NaN	NaN	NaN	NaN	2	NaN	NaN	NaN	NaN	NaN	NaN	NaN	NaN	NaN	NaN	0.89019	0.9387	23.671	3	3.6288	2	NaN	1	7.66219
0.0127832	0.113967	-0.00690829	0.0866912	8.51108	8.54541	8.37181	8.4466						1.8425e-26	8.6561	NaN	7	18.5	65.42	NaN	NaN	NaN	NaN	NaN	NaN	4	NaN	NaN	NaN	NaN	4	NaN	2	NaN	NaN	2	1	NaN	2	NaN	NaN	1.0089	1.0031	14.793	15	15.078	7	14.143	8	8.3408
NaN	NaN	-0.111966	-0.0104934	NaN	NaN	7.56845	7.57162						8.5681e-16	7.75263	NaN	2	4.2	53.517	NaN	NaN	NaN	NaN	NaN	NaN	NaN	NaN	NaN	NaN	NaN	1	1	1	NaN	NaN	NaN	NaN	NaN	NaN	NaN	NaN	1.0807	1.0073	14.196	2	NaN	0	14.196	2	NaN
-0.169842	-0.0845938	-0.0654344	0.0312235	8.5404	8.51495	9.01123	8.33556						2.2659e-06	8.16965	NaN	2	13.5	20.871	NaN	NaN	NaN	NaN	2	2	NaN	NaN	NaN	NaN	NaN	NaN	NaN	NaN	NaN	NaN	NaN	NaN	NaN	2	NaN	NaN	0.96445	0.96066	114.85	6	67.598	3	144.01	3	7.61694
-0.0841197	0.0116388	-0.15043	-0.0784732	8.33114	8.33461	8.35044	8.46762						7.6521e-21	8.49832	NaN	7	18.5	38.789	2	NaN	NaN	7	2	NaN	NaN	2	2	4	1	NaN	NaN	2	NaN	NaN	NaN	NaN	NaN	2	4	NaN	1.0064	1.0354	16.349	27	15.659	12	15.443	15	8.14192
0.123666	0.169925	NaN	NaN	8.28099	8.33218	NaN	NaN						6.0034e-06	8.62094	NaN	2	11.6	18.078	NaN	NaN	NaN	NaN	NaN	NaN	NaN	3	NaN	NaN	NaN	NaN	NaN	NaN	NaN	NaN	NaN	NaN	NaN	NaN	NaN	NaN	1.2177	1.2776	29.052	3	17.984	2	NaN	1	8.6138
-0.112303	-0.0123444	-0.147176	-0.0419438	8.53846	8.53474	8.5401	8.58623						8.3291e-86	9.06386	NaN	7	47.6	21.997	4	4	4	1	2	3	1	2	2	NaN	NaN	NaN	2	2	2	1	NaN	NaN	NaN	NaN	NaN	NaN	1.0069	1.0127	20.425	30	24.639	15	12.389	15	8.7708
0.109695	0.183455	0.16707	0.228385	9.0436	9.09882	9.16755	9.15311						6.6989e-42	8.88733	NaN	11	50	40.207	1	NaN	NaN	3	3	3	NaN	1	3	5	3	2	1	1	2	1	7	10	10	2	NaN	NaN	0.98168	0.97034	27.556	58	18.466	30	24.442	28	8.56796
-0.457633	-0.375066	-0.328836	-0.20201	7.12179	7.00885	7.14454	7.23037						2.5121e-34	7.83618	NaN	5	5.4	206.82	NaN	NaN	NaN	2	2	NaN	2	NaN	2	NaN	NaN	NaN	1	NaN	1	NaN	NaN	NaN	NaN	NaN	2	NaN	0.818	0.88443	25.612	7	10.178	4	16.745	3	7.48243
-0.315558	-0.204266	-0.256286	-0.126577	9.12326	9.06175	8.99552	9.07987						1.121e-107	9.1733	NaN	12	13.8	155.92	NaN	NaN	7	3	6	5	4	5	9	4	2	3	2	NaN	NaN	1	4	4	5	8	5	NaN	0.91361	0.93124	26.846	47	21.319	25	31.574	22	8.83367
-0.470849	-0.371254	-0.396707	-0.311968	7.83088	7.71912	7.75163	7.92702						1.4052e-10	8.2235	NaN	4	9.4	50.235	2	NaN	NaN	NaN	NaN	NaN	2	1	3	NaN	NaN	NaN	NaN	NaN	2	2	NaN	NaN	NaN	NaN	NaN	NaN	1.1103	1.0263	34.053	12	29.563	6	21.819	6	7.75067
-0.141287	-0.049442	-0.126312	0.0101343	8.89683	8.88194	9.02057	9.06859						3.5198e-127	8.9356	NaN	4	32.4	20.472	NaN	NaN	NaN	NaN	NaN	NaN	NaN	NaN	NaN	NaN	4	4	4	NaN	NaN	NaN	2	4	2	NaN	NaN	NaN	0.97792	0.96945	16.029	20	15.351	11	17.748	9	8.5994
-0.129876	-0.0424716	0.0192727	0.0964835	8.36538	8.35259	8.37014	8.42005						1.0339e-71	8.4727	NaN	8	9.1	119.91	1	5	2	NaN	2	1	NaN	4	2	1	NaN	NaN	NaN	NaN	NaN	NaN	3	1	NaN	2	NaN	NaN	0.95477	0.93535	15.763	24	20.531	11	10.968	13	8.11297
-0.60942	-0.553045	-0.878451	-0.787349	7.91342	7.74694	7.69747	7.92597						2.0948e-35	8.57431	NaN	4	14	36.543	NaN	2	3	3	2	NaN	NaN	NaN	NaN	NaN	NaN	2	NaN	NaN	NaN	NaN	NaN	NaN	NaN	NaN	NaN	NaN	1.1977	1.2003	49.592	12	18.993	6	4.4031	6	8.26982
-0.339309	-0.257097	-0.246469	-0.155879	9.0172	8.93979	8.84762	9.01237						5.0263e-99	9.15521	NaN	9	36.8	49.812	NaN	NaN	NaN	NaN	NaN	1	4	1	NaN	4	4	NaN	NaN	NaN	NaN	8	3	2	3	NaN	NaN	NaN	0.88011	0.86921	25.133	30	20.858	17	19.847	13	8.82376
-0.0665935	0.0116388	-0.00733908	0.110449	8.55463	8.55814	8.57549	8.50725						7.8904e-85	8.90021	NaN	15	24.6	79.444	2	3	2	NaN	1	3	3	3	4	1	3	4	1	NaN	2	NaN	4	2	NaN	NaN	NaN	NaN	0.99022	0.95855	37.916	38	24.355	17	43.739	21	8.40652
-0.145302	-0.0557562	-0.334797	-0.240864	8.31264	8.29588	8.18676	8.22399						3.3295e-156	8.60103	NaN	12	14.8	213.92	4	1	NaN	NaN	NaN	2	2	4	2	1	2	7	6	NaN	2	2	NaN	NaN	1	2	NaN	NaN	1.0142	1.0618	35.048	28	27.998	14	40.454	14	8.25616
-0.163947	-0.0609089	-0.0422242	0.0613153	8.56041	8.54208	8.50527	8.57503						8.2208e-70	8.51487	NaN	8	12.3	99.464	3	3	NaN	NaN	NaN	NaN	2	NaN	1	3	2	1	NaN	NaN	NaN	NaN	NaN	NaN	2	2	1	NaN	1.0014	0.95866	29.687	19	25.176	9	34.576	10	8.13194
-0.0628213	0.00719549	-0.132906	-0.032524	9.97074	9.97291	9.94354	10.0098						8.9165e-27	10.0769	NaN	8	57.3	12.217	NaN	NaN	NaN	NaN	NaN	NaN	NaN	5	4	8	10	9	7	7	10	14	16	9	9	8	5	NaN	1.0382	1.0191	46	117	49.535	60	42.188	57	9.74659
-0.94611	-0.868068	-1.08916	-0.983386	9.05546	8.79415	8.6581	9.00928					+	1.58e-107	9.19504	NaN	24	29.2	103.99	1	NaN	NaN	4	1	2	6	3	NaN	NaN	2	8	8	8	NaN	7	4	1	1	2	NaN	NaN	0.91227	0.95526	65.786	56	21.211	28	24.161	28	8.84435
0.946806	1.02666	0.819445	0.970215	8.78952	9.09858	9.08785	8.89286						1.5016e-24	8.76521	NaN	5	56	10.909	NaN	NaN	NaN	NaN	NaN	1	NaN	2	1	NaN	1	2	NaN	NaN	NaN	2	1	NaN	4	4	2	NaN	1.591	1.6825	70.94	19	19.465	10	18.055	9	8.45419
-0.100453	0.0132121	0.0958974	0.13649	7.67382	7.6778	7.57634	7.49434						0.00010495	7.73884	2	2	23.6	11.318	NaN	NaN	NaN	NaN	NaN	NaN	2	NaN	NaN	NaN	NaN	NaN	NaN	NaN	NaN	NaN	NaN	NaN	2	NaN	NaN	NaN	0.93569	0.92177	12.246	4	17.357	2	6.4003	2	7.47502
-0.324654	-0.245044	-0.214995	-0.118759	7.84514	7.77137	7.83152	7.97416						1.6285e-15	8.34939	NaN	2	7.5	37.697	NaN	NaN	NaN	NaN	NaN	NaN	NaN	NaN	NaN	1	2	2	1	NaN	NaN	NaN	NaN	NaN	NaN	NaN	NaN	NaN	0.94328	0.93034	25.923	6	2.0206	3	25.434	3	7.87765
0.161049	0.266037	0.120467	0.200548	8.38806	8.46815	8.43442	8.4622						1.2444e-26	8.33379	NaN	9	9.7	117.84	NaN	NaN	NaN	2	NaN	NaN	3	NaN	NaN	2	NaN	2	NaN	NaN	NaN	5	3	3	2	NaN	2	NaN	1.0109	1.0535	19.835	22	10.605	12	10.622	10	7.99194
-0.238408	-0.151939	-0.325732	-0.221196	9.22326	9.17754	9.23712	9.30188						3.7366e-173	9.2861	NaN	32	33.3	133.35	6	4	3	8	7	2	7	3	2	NaN	NaN	4	2	2	2	16	14	4	4	1	4	NaN	1.0431	1.0058	19.423	95	15.131	46	14.041	49	8.90765
0.0486547	0.100574	-0.104605	0.00537681	8.94234	8.97262	8.93711	8.87198						1.9304e-18	9.04458	NaN	5	32.3	18.798	NaN	NaN	NaN	NaN	1	4	NaN	NaN	2	NaN	NaN	NaN	NaN	NaN	NaN	2	2	1	NaN	NaN	NaN	NaN	1.0614	1.034	36.163	12	52.173	6	8.464	6	8.75455
-0.12562	-0.0935404	0.109919	0.210646	7.76509	7.73694	7.69505	7.72179						5.6993e-08	8.64556	NaN	2	2.3	190.36	NaN	NaN	4	NaN	NaN	NaN	NaN	NaN	NaN	NaN	NaN	NaN	NaN	NaN	NaN	NaN	NaN	NaN	NaN	NaN	NaN	NaN	0.91661	0.91823	30.44	4	33.882	2	39.572	2	8.35345
-0.0389102	0.0451634	0.0766302	0.144568	7.67379	7.68738	7.54177	7.58638						4.1004e-28	8.27356	NaN	5	15	82.26	NaN	1	2	5	4	NaN	NaN	NaN	NaN	NaN	NaN	4	3	NaN	NaN	NaN	2	1	NaN	NaN	NaN	NaN	0.97339	0.98981	13.89	11	13.242	5	13.865	6	8.0214
-0.0263666	0.0357646	-0.262674	-0.160791	8.74892	8.75969	8.60971	8.79912						1.4099e-52	9.00393	NaN	15	18.7	106.14	5	NaN	1	NaN	NaN	1	4	2	NaN	NaN	2	5	4	5	1	4	6	2	NaN	NaN	NaN	NaN	1.058	1.0382	36.632	40	38.541	18	34.98	22	8.59869
-0.285513	-0.211565	-0.309758	-0.213378	9.60709	9.5434	9.48082	9.59143						3.9092e-161	9.32478	NaN	11	42.6	42.467	NaN	NaN	NaN	NaN	NaN	NaN	4	9	4	1	3	3	NaN	NaN	NaN	2	3	5	10	8	2	NaN	0.94726	1.001	30.51	45	15.587	25	32.774	20	9.02535
-0.482593	-0.388771	-0.505586	-0.40163	9.06677	8.94975	8.85657	9.02057						2.2024e-52	9.40929	NaN	11	53.2	23.587	NaN	2	2	3	NaN	2	NaN	4	4	2	6	10	7	3	1	NaN	NaN	NaN	NaN	NaN	NaN	NaN	1.1421	1.0653	31.021	46	12.806	22	11.362	24	9.13931
-0.305485	-0.225751	-0.365581	-0.267955	8.02288	7.95494	7.81025	7.86651						1.2566e-14	7.69894	NaN	2	2.3	175.77	NaN	NaN	NaN	NaN	NaN	NaN	NaN	NaN	NaN	NaN	NaN	NaN	NaN	NaN	NaN	NaN	1	4	NaN	NaN	NaN	NaN	0.8193	0.86003	23.394	5	10.228	3	8.675	2	7.41858
-0.327258	-0.242362	-0.321813	-0.228357	8.90315	8.83019	8.855	8.98653						1.2227e-119	9.0335	NaN	25	29.8	129.68	3	2	2	5	3	3	NaN	NaN	1	2	4	5	NaN	6	3	15	9	1	NaN	2	NaN	NaN	1.0518	1.0252	29.888	60	15.484	28	29.399	32	8.59519
-0.582166	-0.503282	-0.503349	-0.395392	9.17513	9.02362	9.06408	9.20914						6.2446e-61	9.24736	NaN	10	23.6	53.97	NaN	NaN	2	NaN	NaN	NaN	2	NaN	NaN	NaN	3	6	6	7	7	1	NaN	NaN	NaN	4	2	NaN	1.0038	1.0411	34.762	39	14.597	18	18.201	21	8.82892
0.303927	0.364236	0.415095	0.524043	8.66804	8.77771	8.81088	8.71686						5.5414e-38	8.85272	NaN	10	16.1	90.705	NaN	5	1	NaN	NaN	NaN	2	2	3	NaN	2	NaN	NaN	3	2	4	3	2	NaN	NaN	NaN	NaN	0.83797	0.8286	38.243	28	29.348	12	12.43	16	8.57887
-0.147857	-0.0636051	-0.130931	-0.0207689	9.26839	9.24925	9.28583	9.33419						5.6693e-48	9.3928	NaN	12	17.5	85.778	3	2	6	4	2	2	2	NaN	4	7	6	1	NaN	NaN	NaN	2	NaN	NaN	1	1	2	1	1.0298	1.0016	11.824	44	10.399	21	12.194	23	9.03318
-0.440831	-0.357252	-0.538637	-0.426855	9.5025	9.39496	9.37736	9.54526						1.3551e-192	9.93	NaN	19	34	66.113	4	2	3	9	9	9	3	6	7	11	8	3	4	2	5	9	2	NaN	NaN	NaN	4	1	0.98882	0.98705	31.171	96	16.547	49	15.597	47	9.6187
NaN	NaN	NaN	NaN	NaN	NaN	6.70496	6.88383						3.5817e-24	7.71815	NaN	2	18	59.854	NaN	NaN	2	NaN	NaN	1	3	NaN	NaN	NaN	NaN	6	2	NaN	NaN	NaN	NaN	NaN	2	NaN	4	NaN	1.1009	1.1203	42.425	2	NaN	1	NaN	1	7.35137
0.0177795	0.0926134	-0.052555	0.0460569	9.60557	9.63346	9.63764	9.69581						6.6849e-232	9.92116	NaN	19	35.4	83.953	1	1	2	1	3	6	8	22	18	16	5	6	4	2	1	1	2	2	NaN	4	2	NaN	1.032	1.0109	24.613	104	24.133	50	24.762	54	9.54846
-1.92846	-1.86444	0.422501	0.452234	8.07111	7.50986	7.54543	NaN				+		1.8082e-06	7.41041	NaN	2	4.5	75	2	NaN	NaN	NaN	NaN	NaN	NaN	NaN	NaN	NaN	NaN	NaN	NaN	NaN	NaN	NaN	NaN	NaN	1	4	1	NaN	0.41359	0.43614	154.63	8	192.23	5	90.708	3	7.25297
0.00245056	0.0724488	-0.0281449	0.0886535	9.06509	9.08689	9.1177	9.16628						7.3497e-103	9.17745	NaN	18	42.3	50.488	3	2	4	2	NaN	3	4	2	3	2	NaN	2	2	9	8	5	3	NaN	2	2	NaN	2	1.0066	1.001	26.073	58	22.029	29	27.314	29	8.80526
-0.367248	-0.226915	-0.502534	-0.576958	7.52391	7.45561	7.36769	7.53286						5.6442e-48	8.26989	NaN	4	47.7	12.715	1	6	1	NaN	2	1	NaN	NaN	NaN	NaN	NaN	NaN	NaN	NaN	NaN	NaN	NaN	NaN	NaN	NaN	NaN	NaN	1.3991	1.2768	105.77	11	157.07	4	16.986	7	7.74954
-0.309217	-0.224621	-0.256407	-0.13947	9.80881	9.74119	9.73198	9.81527						1.7127e-226	9.73811	NaN	38	23.4	210.43	2	1	1	2	3	4	4	10	20	12	7	7	9	6	14	11	7	7	9	9	5	2	0.96524	0.9805	23.478	149	24.698	77	14.763	72	9.38865
0.00288247	0.0701145	0.134572	0.251367	8.60454	8.62566	8.60835	8.79467						6.9739e-63	9.02649	NaN	5	45.5	26.318	4	5	12	8	2	NaN	2	2	2	NaN	NaN	NaN	NaN	2	4	NaN	2	NaN	NaN	NaN	NaN	NaN	0.98246	0.9802	28.822	16	12.474	8	38.042	8	8.69453
NaN	NaN	NaN	NaN	6.76207	6.29124	NaN	NaN						1.5467e-06	6.88866	NaN	2	19.5	13.762	1	NaN	NaN	NaN	NaN	NaN	NaN	NaN	NaN	NaN	NaN	1	NaN	NaN	NaN	NaN	NaN	NaN	NaN	NaN	NaN	NaN	NaN	NaN	NaN	1	NaN	1	NaN	0	6.88866
0.824157	0.914947	1.09909	1.20171	7.89552	8.17094	8.23487	8.03044					+	2.6141e-55	8.47142	12	12	11	150.06	1	4	2	1	8	NaN	2	NaN	1	NaN	NaN	NaN	1	1	NaN	NaN	NaN	2	1	NaN	NaN	NaN	0.84921	0.78232	77.654	24	53.848	12	31.891	12	8.0944
-0.610962	-0.521453	-0.580531	-0.468114	8.75411	8.59714	8.52661	8.69542						3.6549e-31	8.62288	6	6	30.3	34.278	NaN	1	3	NaN	NaN	2	2	NaN	NaN	NaN	2	2	NaN	NaN	NaN	NaN	2	8	1	NaN	NaN	NaN	0.85927	0.90726	36.798	23	15.342	12	26.316	11	8.35349
-0.149249	-0.0937405	-0.283922	-0.151339	9.13786	9.10965	9.22758	9.31756						9.0235e-10	9.55434	NaN	4	14.4	23.478	2	3	2	1	NaN	NaN	2	2	2	1	NaN	NaN	NaN	NaN	NaN	NaN	2	2	2	1	1	NaN	1.0335	1.0069	16.932	23	5.439	10	18.388	13	9.1659
-0.336428	-0.246584	-0.330214	-0.221692	9.90505	9.83083	9.95319	10.0255						4.1248e-281	10.2036	NaN	31	52.7	70.741	8	10	2	5	3	4	7	28	29	8	9	10	10	11	4	3	5	8	9	6	NaN	1	0.94749	0.95479	43.365	176	39.663	91	37.088	85	9.83051
0.149389	0.233152	-0.0159258	0.066231	7.43409	7.50429	7.59824	7.64809						7.1803e-08	7.74388	2	2	11.4	22.113	NaN	NaN	NaN	2	NaN	NaN	NaN	NaN	NaN	NaN	NaN	NaN	NaN	NaN	NaN	2	NaN	NaN	NaN	NaN	NaN	NaN	1.0525	1.0537	12.173	4	3.289	2	1.7226	2	7.3108
-0.0412686	0.0255958	0.0125773	0.121267	7.09812	7.10582	6.98254	6.91394						6.4182e-11	7.87	NaN	3	3.6	120.23	NaN	2	2	2	NaN	NaN	NaN	NaN	NaN	NaN	NaN	1	NaN	NaN	NaN	NaN	NaN	NaN	NaN	NaN	NaN	NaN	0.98151	0.95022	14.381	6	20.442	3	9.4736	3	7.59835
-0.254875	-0.204848	-0.167229	-0.0662615	8.29133	8.22966	8.21561	8.26713						0.00023526	8.93846	NaN	2	34.9	5.1161	2	NaN	NaN	NaN	NaN	2	3	2	NaN	NaN	NaN	NaN	NaN	NaN	NaN	NaN	NaN	NaN	NaN	NaN	NaN	NaN	0.94916	0.89287	14.916	9	3.5133	4	13.364	5	8.6493
-0.232142	-0.182524	-0.106214	0.0297206	8.05652	8.00156	8.04953	8.16385						4.6364e-81	8.19712	NaN	5	5	142.06	NaN	NaN	NaN	NaN	2	1	2	NaN	1	NaN	NaN	NaN	2	2	NaN	NaN	NaN	NaN	NaN	1	1	NaN	0.98417	0.92413	22.589	12	14.105	6	28.08	6	7.80998
0.839637	0.941407	0.824316	0.921937	8.40456	8.68794	8.76984	8.47737						1.7463e-90	8.3924	NaN	8	25.7	38.001	NaN	NaN	NaN	NaN	1	1	NaN	NaN	1	NaN	NaN	NaN	1	NaN	2	3	1	NaN	4	1	NaN	NaN	1.2816	1.1668	71.288	15	21.41	7	46.385	8	7.9978
-0.692572	-0.606452	-0.711142	-0.608147	7.71988	7.53732	7.69059	7.8379						5.0683e-62	7.90799	NaN	5	8.6	89.438	NaN	1	2	1	1	NaN	NaN	NaN	NaN	NaN	2	NaN	NaN	2	NaN	NaN	NaN	NaN	NaN	NaN	2	NaN	0.69034	0.73416	47.201	11	13.904	6	14.107	5	7.5332
-0.222364	-0.142799	-0.239398	-0.144177	9.29237	9.24939	9.08497	9.38416						1.0831e-158	9.12486	NaN	29	13.8	294	NaN	3	NaN	8	6	3	NaN	NaN	3	2	2	3	2	10	7	2	8	8	10	5	NaN	NaN	1.0988	1.0391	41.769	80	14.171	37	53.187	43	8.7056
-0.0251477	0.100978	-0.071488	0.0335547	8.93239	8.96278	8.82769	8.82799						6.0776e-46	8.92666	NaN	14	14	104.21	4	4	2	2	2	3	NaN	2	1	NaN	1	2	NaN	4	3	1	NaN	NaN	NaN	4	2	NaN	1.0037	0.98674	19.332	35	15.816	17	22.608	18	8.62931
0.147307	0.227988	0.630483	0.758916	8.10302	8.17164	8.25088	8.03234						2.5736e-09	7.98375	NaN	2	5.9	52.825	NaN	NaN	NaN	NaN	NaN	NaN	NaN	NaN	NaN	NaN	NaN	3	NaN	NaN	NaN	NaN	NaN	NaN	NaN	NaN	2	NaN	1.1075	1.1712	43.218	5	14.027	3	7.3807	2	7.77711
-0.419739	-0.34496	-0.429857	-0.326652	9.51344	9.40959	9.34215	9.49838						6.986e-173	9.37554	NaN	33	23.2	182.77	2	5	3	7	6	1	5	4	4	1	6	1	2	3	6	10	5	5	6	8	4	NaN	1.0986	1.0443	34.712	91	29.409	45	30.293	46	9.06134
-0.182131	-0.115254	0.024047	0.113723	7.90488	7.87019	7.86448	7.87311						6.0115e-17	8.34867	NaN	5	16.9	29.521	1	2	2	NaN	NaN	NaN	NaN	5	3	NaN	NaN	NaN	NaN	NaN	NaN	2	NaN	NaN	NaN	NaN	NaN	NaN	0.95756	0.9242	15.701	15	16.382	8	14.786	7	7.98064
-0.0307224	0.0464211	0.167134	0.26401	9.09754	9.1115	9.18526	9.16542						0	9.39855	NaN	15	31	469.02	8	9	12	17	13	16	27	24	33	27	20	22	34	29	32	39	31	20	25	26	21	NaN	0.9383	0.96497	19.084	69	12.743	37	17.261	32	9.06206
0.924328	0.991826	0.829716	0.922401	8.92646	9.22503	9.20501	8.90883						4.0706e-36	8.81606	NaN	13	7.1	212.92	2	NaN	2	7	1	NaN	4	NaN	NaN	1	NaN	1	NaN	NaN	NaN	NaN	2	2	NaN	3	4	NaN	1.2193	1.1409	71.508	28	57.712	16	55.594	12	8.4861
0.348572	0.428893	0.365314	0.425695	8.19404	8.32313	8.3719	8.33098						1.9761e-23	8.57206	NaN	7	33.2	33.099	NaN	NaN	NaN	NaN	NaN	NaN	NaN	1	4	2	NaN	1	4	NaN	NaN	NaN	1	2	NaN	1	4	NaN	1.0135	1.0864	33.043	20	13.948	11	10.362	9	8.37532
-0.0768737	0.00201835	-0.0462816	0.074517	8.28497	8.2856	8.22791	8.29137						8.2903e-16	8.6565	6	6	5.3	157.01	1	6	4	2	2	1	NaN	NaN	NaN	NaN	NaN	NaN	NaN	NaN	NaN	2	2	1	NaN	2	2	NaN	0.97947	0.98132	14.419	25	14.965	12	13.604	13	8.35713
-0.172262	-0.0763716	-0.371838	-0.275126	7.59471	7.57172	7.89553	7.97495						3.9203e-05	7.79852	NaN	2	15.7	23.929	NaN	NaN	NaN	NaN	NaN	NaN	NaN	NaN	NaN	NaN	NaN	NaN	2	NaN	NaN	NaN	2	NaN	NaN	NaN	NaN	NaN	1.0407	1.0309	15.721	4	1.2244	2	12.091	2	7.24652
0.15017	0.237319	0.308948	0.443517	8.055	8.12646	7.95103	7.82656						1.5284e-09	8.49611	NaN	3	19.9	17.207	NaN	NaN	NaN	NaN	NaN	NaN	NaN	1	1	NaN	3	4	NaN	NaN	NaN	NaN	NaN	NaN	NaN	NaN	NaN	NaN	0.96675	1.0461	24.212	9	8.8125	5	13.111	4	8.13767
-0.0518776	0.0381553	-0.151859	-0.0494913	8.55499	8.56646	8.46528	8.5873						4.4469e-60	8.84468	NaN	9	40.3	27.419	NaN	NaN	NaN	4	2	NaN	NaN	NaN	1	2	2	1	2	2	3	5	NaN	NaN	NaN	NaN	NaN	NaN	0.99835	1.0308	21.714	22	23.579	13	19.288	9	8.61377
0.000288558	0.116232	0.0349878	0.108581	8.33626	8.37125	8.44345	8.44999						9.1794e-49	8.70354	NaN	4	30.7	15.661	NaN	NaN	NaN	2	NaN	NaN	NaN	NaN	2	3	NaN	NaN	4	4	2	NaN	NaN	NaN	NaN	NaN	NaN	NaN	1.0002	0.99175	14.454	17	11.114	8	13.719	9	8.35545
-0.377632	-0.228824	-0.383607	-0.292664	7.16631	7.09743	7.11919	7.17754						8.4204e-14	7.7222	NaN	3	6.1	117.76	NaN	NaN	NaN	NaN	1	1	NaN	2	NaN	NaN	NaN	NaN	NaN	2	NaN	NaN	NaN	NaN	NaN	NaN	NaN	NaN	0.93736	0.92504	22.487	6	1.7916	3	20.106	3	7.37796
0.0501883	0.132906	-0.0569997	0.0413132	10.3601	10.4002	10.3668	10.3831						0	10.344	NaN	71	47.1	236.25	3	11	14	7	21	17	10	9	13	15	19	15	14	23	36	28	26	42	58	29	15	1	1.0387	1.0297	25.192	422	21.969	217	27.174	205	9.9901
-0.581411	-0.486307	-0.511873	-0.40621	7.86074	7.71435	7.56432	7.70797						5.0324e-93	8.45445	15	15	10.1	225.54	NaN	6	3	1	4	5	2	5	2	2	1	NaN	NaN	NaN	NaN	NaN	NaN	NaN	1	NaN	NaN	NaN	1.1696	1.1129	37.027	31	21.64	14	13.903	17	8.12499
0.24987	0.358959	0.305396	0.407785	8.71369	8.82174	8.81307	8.72966						1.4227e-142	9.2772	NaN	13	28.5	77.731	1	2	1	NaN	4	2	4	7	4	4	4	4	6	3	2	NaN	NaN	NaN	NaN	NaN	NaN	NaN	1.0584	1.0498	32.8	42	30.91	23	10.368	19	9.00286
-0.820693	-0.738385	-0.621524	-0.56511	7.68894	7.46668	7.38555	7.64027						2.8141e-19	7.68783	3	3	2.7	161.09	NaN	NaN	NaN	NaN	NaN	NaN	NaN	NaN	2	3	NaN	NaN	NaN	NaN	NaN	NaN	NaN	NaN	2	NaN	NaN	NaN	0.94926	0.94745	56.161	6	16.7	3	14.749	3	7.42894
-0.281755	-0.188825	-0.268315	-0.177727	9.08803	9.03121	8.95848	9.11294						4.9432e-223	9.27427	NaN	34	20.7	230.9	7	8	2	1	9	9	8	6	8	9	1	1	NaN	4	NaN	4	3	4	1	2	NaN	NaN	1.0726	1.0102	22.226	84	19.156	37	14.476	47	8.89183
-0.0239737	0.0278618	-0.199876	-0.114767	8.17105	8.17944	8.24608	8.25837						4.3191e-64	8.80775	NaN	14	15.4	123.05	2	NaN	2	1	4	2	5	4	8	4	1	NaN	NaN	1	NaN	NaN	NaN	NaN	NaN	NaN	NaN	NaN	1.051	1.0497	19.154	31	23.704	15	14.434	16	8.43989
-0.321333	-0.232498	-0.328722	-0.225645	9.03523	8.96524	8.87189	9.07096						8.1746e-181	8.95147	NaN	19	16.8	153.92	NaN	NaN	NaN	2	5	4	2	4	NaN	1	NaN	3	6	1	NaN	3	2	4	1	3	2	NaN	1.0348	1.0179	37.874	42	44.123	23	23.949	19	8.68206
-0.282755	-0.231109	-0.505586	-0.410341	8.24701	8.17745	8.09781	8.22497						2.6772e-07	8.72973	NaN	2	12.6	17.171	NaN	NaN	NaN	NaN	NaN	2	1	NaN	NaN	2	2	1	NaN	NaN	NaN	NaN	NaN	NaN	NaN	NaN	NaN	NaN	1.0987	1.0432	32.931	8	28.929	4	26.141	4	8.42328
-0.370471	-0.328707	-0.489235	-0.382501	8.44174	8.3428	8.44512	8.5034						1.882e-34	8.44475	NaN	7	17.2	63.122	NaN	2	2	NaN	NaN	1	NaN	NaN	NaN	NaN	NaN	NaN	NaN	2	3	NaN	5	2	NaN	NaN	NaN	NaN	0.84159	0.87587	29.172	16	12.812	9	6.9546	7	8.14678
0.249142	0.321466	0.29814	0.405834	8.63607	8.73285	8.72	8.58901						4.6542e-131	9.00638	NaN	33	23.2	190.73	6	2	5	6	6	7	6	2	7	2	NaN	5	4	1	4	NaN	2	NaN	NaN	2	NaN	NaN	0.91335	0.94804	49.035	66	61.452	34	11.259	32	8.66373
-0.25558	-0.17958	-0.360083	-0.236217	8.04786	7.9938	8.06521	8.28616						1.8744e-15	8.20393	NaN	6	7.6	92.659	NaN	2	NaN	NaN	NaN	NaN	2	NaN	2	NaN	NaN	NaN	3	1	1	NaN	2	NaN	NaN	NaN	NaN	NaN	1.1472	1.0588	24.888	13	9.906	6	20.37	7	7.72889
-0.192942	-0.0821482	-0.182819	-0.102188	9.13408	9.10934	9.01406	9.12405						5.0016e-83	9.10209	NaN	12	40.5	41.325	4	NaN	NaN	NaN	2	3	6	2	1	3	4	2	NaN	NaN	NaN	NaN	1	4	3	3	NaN	NaN	1.0211	1.0197	13.361	38	12.925	19	10.038	19	8.80096
-0.510539	-0.445303	-0.647637	-0.544485	8.6464	8.51235	8.55295	8.67723						6.123e-41	8.55319	NaN	10	16.2	91.982	2	1	NaN	2	1	NaN	NaN	NaN	NaN	NaN	1	NaN	4	NaN	4	4	1	4	3	2	NaN	NaN	1.1329	1.1427	40.098	29	27.525	15	38.06	14	8.23654
NaN	NaN	0.0783352	0.170979	NaN	NaN	8.11039	8.05892						2.2432e-09	7.94595	3	3	21.6	26.96	NaN	1	NaN	2	1	NaN	NaN	NaN	NaN	NaN	NaN	NaN	NaN	NaN	NaN	NaN	NaN	NaN	NaN	1	NaN	NaN	0.97902	0.91269	23.781	5	NaN	1	11.136	4	7.60624
-0.327348	-0.253343	-0.29125	-0.219958	8.20615	8.12988	8.04151	8.19086						3.1475e-182	8.5846	NaN	12	12.1	263.3	2	6	6	4	1	2	3	1	2	1	1	6	5	6	4	2	4	NaN	1	NaN	2	NaN	1.0697	1.0673	33.431	35	37.487	17	19.705	18	8.33088
-0.205131	-0.100082	-0.0127833	0.0972858	8.53627	8.50614	8.52341	8.6047						5.0261e-26	8.60314	7	7	7.5	128.39	NaN	NaN	NaN	NaN	NaN	NaN	NaN	NaN	2	NaN	NaN	4	3	3	5	3	NaN	NaN	1	5	2	NaN	0.95658	0.93479	14.962	28	12.637	12	16.871	16	8.23689
-0.1849	-0.0910795	-0.182184	-0.0949116	8.66257	8.63515	8.49388	8.59891						8.6035e-21	8.26064	9	9	7.4	155.74	NaN	2	1	NaN	2	4	NaN	NaN	NaN	NaN	NaN	NaN	NaN	NaN	NaN	NaN	1	2	2	3	3	NaN	1.0833	1.0039	25.249	19	31.274	8	14.341	11	7.92877
-0.35463	-0.268956	-0.33754	-0.252779	8.39632	8.31536	8.37614	8.53705						1.4783e-14	8.93154	NaN	6	5.9	130.26	NaN	NaN	1	1	2	1	1	NaN	NaN	2	NaN	NaN	2	NaN	NaN	NaN	NaN	NaN	4	1	NaN	NaN	1.0725	1.0001	36.859	13	9.5832	4	38.224	9	7.58753
-0.104946	-0.0391917	-0.390888	-0.342782	7.10718	7.09538	7.09992	7.23452						5.5599e-06	7.20526	NaN	2	2.8	85.184	NaN	NaN	NaN	NaN	NaN	NaN	NaN	NaN	NaN	NaN	2	NaN	NaN	NaN	NaN	4	NaN	NaN	NaN	NaN	NaN	NaN	0.96191	1.0064	21.674	6	17.159	3	24.221	3	6.82946
-0.14757	-0.063771	-0.165172	-0.0583858	9.57504	9.55583	9.60119	9.65713						1.4332e-292	9.79438	NaN	38	27.5	206.23	4	NaN	6	10	8	21	6	7	11	12	16	16	10	8	6	2	5	8	5	4	NaN	NaN	1.0328	1.0182	33.919	156	29.323	75	36.72	81	9.46678
-0.10002	-0.00508726	-0.100574	-0.00259445	8.59413	8.5926	8.49629	8.55997						1.5561e-144	8.77568	NaN	16	20	140.13	5	7	4	6	NaN	NaN	2	1	NaN	2	10	4	1	NaN	NaN	NaN	NaN	NaN	NaN	NaN	5	NaN	1.0336	1.0018	21.961	41	26.267	16	18.771	25	8.35537
-0.46174	-0.38845	-0.484705	-0.390778	8.7499	8.63296	8.6735	8.77703						1.8678e-130	8.8265	NaN	20	14.5	208.69	NaN	3	3	2	2	2	1	3	2	2	4	NaN	2	NaN	2	7	2	2	7	5	1	NaN	0.93171	0.96268	87.113	49	106.65	25	11.616	24	8.46403
-0.214374	-0.12133	-0.109829	-0.0229005	9.04595	9.00945	8.9942	9.11528						7.0212e-105	8.81475	20	19	14.6	214.43	NaN	NaN	1	1	3	1	NaN	NaN	1	1	NaN	3	3	2	4	5	6	NaN	5	4	6	NaN	1.0138	0.98461	50.715	38	22.538	17	65.005	21	8.36244
-0.101041	-0.0485167	-0.111432	-0.0153549	9.0875	9.07287	9.08618	9.08282						4.9782e-110	9.41452	18	18	21.8	99.551	3	4	NaN	3	4	11	2	4	1	NaN	NaN	6	8	7	2	3	2	NaN	NaN	1	2	NaN	0.99944	1.0006	28.249	63	16.048	31	36.693	32	9.1037
-0.214374	-0.136109	-0.234501	-0.129481	11.1109	11.0699	11.0833	11.1499						0	11.2718	NaN	123	67.3	280.5	73	38	39	88	93	80	73	79	89	88	61	67	55	74	90	82	78	69	69	64	47	5	0.98805	0.99658	40.218	1396	46.795	721	24.814	675	10.917
NaN	NaN	NaN	NaN	NaN	NaN	6.7519	6.70458						3.0566e-09	7.48337	NaN	2	15.9	14.659	NaN	NaN	NaN	NaN	NaN	2	1	NaN	NaN	NaN	NaN	NaN	NaN	NaN	NaN	NaN	NaN	NaN	NaN	NaN	NaN	NaN	0.96351	0.94393	42.202	2	NaN	1	NaN	1	7.2048
0.494876	0.591775	NaN	NaN	8.13871	8.31685	NaN	NaN						1.0717e-08	7.69928	NaN	2	10.8	22.254	NaN	NaN	NaN	NaN	NaN	NaN	NaN	NaN	NaN	NaN	NaN	NaN	NaN	NaN	NaN	NaN	NaN	1	2	NaN	NaN	NaN	1.3151	1.4102	38.198	3	9.3989	2	NaN	1	7.41893
-0.133939	-0.0586984	-0.151339	-0.0425041	8.78921	8.77154	8.75807	8.73335						2.4122e-148	9.1896	NaN	13	40.4	48.511	2	2	4	3	2	8	3	3	5	10	7	8	8	2	2	NaN	4	NaN	NaN	NaN	NaN	1	0.977	0.99082	52.546	47	69.181	24	16.975	23	8.91376
-0.197865	-0.143691	0.000274114	0.106296	7.77466	7.7314	7.8535	7.81412						4.8373e-14	7.98832	NaN	3	22	22.463	NaN	NaN	NaN	2	1	NaN	2	NaN	NaN	NaN	NaN	NaN	NaN	NaN	NaN	NaN	2	NaN	NaN	NaN	NaN	NaN	0.93497	0.91794	22.684	6	7.3629	2	27.982	4	7.49838
-0.110994	-0.0493524	0.228672	0.339893	6.9617	6.94684	6.95666	6.90606						1.0317e-09	7.49711	NaN	2	2.4	119.82	NaN	NaN	NaN	NaN	NaN	NaN	NaN	NaN	2	NaN	2	1	NaN	NaN	NaN	NaN	NaN	NaN	NaN	NaN	NaN	NaN	0.87178	0.8883	27.235	5	11.913	2	36.666	3	7.11962
-0.444282	-0.357825	-0.500904	-0.402176	8.74441	8.6367	8.53048	8.77598						8.1239e-64	8.70602	NaN	8	22.1	56.677	NaN	1	2	2	NaN	NaN	NaN	NaN	2	NaN	NaN	NaN	6	2	NaN	NaN	NaN	2	NaN	NaN	4	NaN	1.2565	1.1897	35.634	21	33.046	12	10.95	9	8.43027
0.268794	0.355806	NaN	NaN	6.90448	7.01161	NaN	NaN						6.6157e-20	7.07544	NaN	2	4	102.14	NaN	NaN	NaN	NaN	NaN	NaN	NaN	NaN	NaN	NaN	1	NaN	NaN	NaN	2	NaN	NaN	NaN	NaN	NaN	NaN	NaN	1.0223	0.96937	33.694	3	39.281	2	NaN	1	6.76717
NaN	NaN	NaN	NaN	NaN	NaN	6.50206	6.26682						1.2665e-08	7.05323	NaN	2	2.5	151.54	NaN	NaN	NaN	NaN	NaN	NaN	NaN	NaN	NaN	NaN	2	1	NaN	NaN	NaN	NaN	NaN	NaN	NaN	NaN	NaN	NaN	0.84655	0.84461	39.864	2	NaN	1	NaN	1	6.87701
-0.492099	-0.413326	-0.48656	-0.387694	8.81093	8.68651	8.6154	8.81401						3.7518e-191	8.9786	NaN	25	28.8	133.35	7	8	8	5	3	5	1	4	1	2	2	4	2	4	1	1	2	3	NaN	2	1	NaN	1.2148	1.1324	32.412	61	22.138	28	14.692	33	8.62349
-0.245095	-0.125337	-0.103934	-0.0243196	8.12463	8.08689	8.00324	8.0937						3.5628e-17	8.13928	NaN	4	23.3	29.168	NaN	NaN	NaN	NaN	NaN	NaN	NaN	NaN	NaN	NaN	2	4	NaN	NaN	NaN	1	1	2	NaN	NaN	NaN	NaN	1.0286	1.017	23.478	10	30.734	4	18.888	6	7.74364
-0.185753	-0.131487	NaN	NaN	6.51839	6.47881	NaN	NaN						5.5844e-06	7.16423	NaN	2	20.2	10.095	NaN	1	2	NaN	NaN	NaN	2	NaN	NaN	NaN	NaN	NaN	NaN	NaN	NaN	NaN	NaN	NaN	NaN	NaN	NaN	NaN	0.90729	0.94877	17.305	4	9.0328	3	NaN	1	6.94178
0.147567	0.217727	-0.0850168	0.0161765	8.70013	8.76568	8.69613	8.71143						4.5227e-25	8.44176	NaN	9	14.6	68.689	NaN	2	2	NaN	NaN	NaN	NaN	NaN	NaN	2	NaN	NaN	NaN	2	2	2	1	3	6	3	NaN	NaN	1.0917	1.0589	19.504	25	16.605	11	20.684	14	8.09008
NaN	NaN	-0.628634	-0.576087	NaN	NaN	8.14814	8.32158						1.8241e-06	7.61119	NaN	3	2.9	158.85	NaN	NaN	NaN	2	NaN	NaN	NaN	NaN	NaN	NaN	NaN	NaN	NaN	NaN	NaN	NaN	NaN	NaN	NaN	1	NaN	1	1.2988	1.2275	41.382	4	NaN	1	31.144	3	6.86443
-0.411733	-0.295004	-0.00100955	0.0712697	8.08027	7.99147	8.1705	8.15643						2.0587e-09	7.85712	NaN	5	7.7	81.782	NaN	NaN	NaN	2	NaN	NaN	NaN	NaN	NaN	NaN	NaN	NaN	NaN	3	NaN	NaN	NaN	1	NaN	2	NaN	NaN	0.9461	0.91081	15.368	8	17.725	4	9.4232	4	7.63406
NaN	NaN	NaN	NaN	NaN	NaN	6.26038	6.10305						1.9205e-07	7.07889	NaN	2	10.2	23.604	1	NaN	NaN	2	NaN	NaN	NaN	NaN	NaN	NaN	NaN	NaN	NaN	NaN	NaN	NaN	NaN	NaN	NaN	NaN	NaN	NaN	1.065	1.0657	28.81	2	NaN	1	NaN	1	6.83573
0.0831111	0.135272	0.0645252	0.12133	7.85763	7.89836	7.87478	7.8716						8.2127e-97	8.23779	NaN	10	14.9	85.277	NaN	2	2	2	NaN	2	NaN	2	1	1	NaN	NaN	2	2	NaN	NaN	NaN	2	NaN	NaN	NaN	NaN	0.97087	1.0102	23.714	17	12.083	9	33.307	8	7.98771
0.153676	0.237441	-0.0485152	0.047741	8.2331	8.30456	8.24812	8.21561						1.6281e-25	8.45153	NaN	4	17.4	38.344	NaN	1	1	NaN	NaN	NaN	NaN	NaN	NaN	5	6	2	NaN	NaN	2	NaN	NaN	2	NaN	NaN	NaN	NaN	1.067	0.99915	19.999	19	14.781	9	14.3	10	8.14566
-0.776874	-0.687823	-0.826925	-0.712288	9.36582	9.15875	9.09117	9.34551						3.9742e-294	9.6249	NaN	36	29	188.85	4	6	2	4	10	9	12	16	11	15	4	6	2	8	NaN	6	1	NaN	1	5	3	NaN	0.8366	0.87593	52.352	125	29.931	65	14.436	60	9.28625
-0.260843	-0.160153	-0.408712	-0.307312	8.03715	7.98893	7.97792	8.03197						2.3422e-31	8.36601	NaN	11	6.8	213.56	NaN	4	1	3	1	1	4	NaN	2	NaN	NaN	NaN	NaN	1	1	2	2	NaN	NaN	NaN	NaN	NaN	0.91171	0.96097	41.539	22	9.9754	11	58.386	11	7.96791
NaN	NaN	-0.602647	-0.534261	6.94637	7.03739	NaN	NaN						7.9326e-25	7.31252	NaN	2	11.4	41.768	NaN	NaN	NaN	NaN	NaN	NaN	NaN	NaN	3	3	NaN	NaN	1	NaN	NaN	NaN	NaN	NaN	NaN	NaN	NaN	NaN	1.4782	1.4283	1.9736	3	NaN	1	1.9553	2	6.9677
-0.844121	-0.751344	-0.877038	-0.751035	8.71912	8.49294	8.58449	8.83552						1.8444e-50	8.83651	NaN	7	20.5	50.069	1	1	NaN	4	NaN	NaN	NaN	NaN	2	4	NaN	4	5	3	6	5	2	3	3	4	5	NaN	1.3599	1.3886	54.833	47	29.762	22	18.287	25	8.48966
-0.0334662	0.0448837	-0.107152	0.00843546	10.2621	10.2756	10.1968	10.2487						0	10.1734	NaN	41	26.1	227.46	5	2	1	4	10	9	9	8	9	10	7	6	NaN	6	6	7	7	7	10	8	7	1	1.0234	1.0163	27.282	137	18.17	70	33.469	67	9.8197
-0.0790512	0.0176369	0.100809	0.196938	8.84726	8.85256	8.70361	8.68524						2.4533e-48	8.66641	11	11	11.8	127.74	2	NaN	3	1	2	2	1	NaN	2	NaN	NaN	NaN	NaN	2	NaN	NaN	1	2	5	4	2	NaN	0.94228	0.91146	31.728	29	42.912	14	16.95	15	8.36639
-0.101598	0.010923	0.227084	0.310271	8.50516	8.50846	8.63238	8.57719						1.7747e-78	8.55003	NaN	10	18.4	96.98	1	2	NaN	NaN	NaN	NaN	NaN	NaN	NaN	2	NaN	3	2	3	3	1	NaN	2	2	NaN	2	NaN	0.9192	0.90311	20.546	22	15.148	11	19.307	11	8.13912
0.244156	0.324234	0.245865	0.346701	8.90526	9.00286	8.99061	8.99547						2.8568e-89	8.82027	13	13	26.4	93.85	2	NaN	NaN	7	4	NaN	1	NaN	NaN	1	1	2	1	NaN	NaN	NaN	NaN	4	5	3	3	NaN	0.98025	0.91339	24.934	34	12.732	15	13.474	19	8.43242
-0.0860632	0.0126402	-0.199625	-0.106482	7.84723	7.85104	7.62017	7.78601						4.8793e-17	7.94416	NaN	5	5.4	127	NaN	NaN	NaN	NaN	1	NaN	NaN	NaN	2	NaN	3	1	NaN	NaN	NaN	NaN	NaN	NaN	NaN	NaN	2	NaN	1.0401	1.0422	19.769	8	24.753	3	19.067	5	7.62625
0.0966667	0.187768	0.172392	0.269756	7.66064	7.71715	7.75771	7.70562						6.5323e-43	8.21296	9	5	10.4	121.8	NaN	NaN	4	4	NaN	NaN	1	NaN	2	3	1	2	NaN	4	NaN	NaN	NaN	NaN	NaN	NaN	NaN	NaN	0.92877	0.866	19.783	12	22.42	5	12.019	7	7.79712
0.189034	0.269512	0.160669	0.268799	9.37116	9.45231	9.39837	9.36167						1.8576e-123	9.29464	NaN	26	17.1	188.28	NaN	NaN	3	8	3	3	2	4	1	2	9	5	2	NaN	NaN	6	14	13	7	4	2	NaN	0.98386	1.0053	25.047	84	18.809	45	12.618	39	8.99853
-0.102481	-0.0171396	-0.0833836	-0.0023065	8.49534	8.49018	8.4283	8.4396						1.4462e-72	8.70671	NaN	13	10.7	191.46	NaN	2	10	2	4	2	NaN	NaN	NaN	2	2	2	NaN	2	NaN	1	2	NaN	NaN	NaN	3	NaN	0.97205	0.99759	14.118	34	13.685	18	15.018	16	8.43024
0.0255958	0.131194	-0.066537	0.0617369	7.66926	7.70873	7.94116	7.90829						4.0047e-19	7.40766	NaN	2	2.8	104.46	NaN	NaN	NaN	NaN	NaN	NaN	NaN	NaN	NaN	NaN	NaN	NaN	NaN	NaN	2	1	NaN	NaN	NaN	NaN	2	NaN	1.0337	1.0455	14.371	5	2.9279	2	15.104	3	6.96124
-1.25898	-1.18478	-0.921589	-0.819423	8.68164	8.32498	8.44708	8.7374				+		5.1503e-46	8.47942	NaN	7	20.3	46.965	NaN	2	2	NaN	1	1	NaN	1	2	NaN	NaN	NaN	1	2	NaN	NaN	NaN	NaN	NaN	4	1	NaN	0.48346	0.51298	72.186	17	10.929	9	9.9038	8	8.15806
-0.054632	0.109695	0.108394	0.149121	7.63839	7.67142	7.73297	7.68082						1.8672e-25	7.93397	NaN	5	11.6	62.164	NaN	NaN	NaN	NaN	1	3	NaN	NaN	NaN	NaN	NaN	2	2	1	1	2	NaN	NaN	NaN	NaN	2	NaN	0.93252	0.93412	32.192	11	27.628	6	29.543	5	7.59847
-0.036585	0.0443242	-0.0776532	0.0151263	9.24152	9.25486	9.03619	9.08052						2.1353e-85	9.21709	NaN	8	32.8	28.338	NaN	5	6	3	NaN	NaN	NaN	NaN	NaN	NaN	NaN	NaN	3	2	4	3	4	1	NaN	2	1	NaN	1.0475	0.99772	12.058	34	14.673	18	8.0567	16	8.90617
NaN	NaN	0.151538	0.219841	NaN	NaN	7.93874	7.87256						5.2989e-11	7.44765	NaN	2	17.2	26.103	2	NaN	NaN	NaN	NaN	NaN	NaN	NaN	NaN	NaN	NaN	NaN	NaN	NaN	NaN	NaN	NaN	NaN	NaN	1	NaN	NaN	0.92453	0.89251	16.91	3	NaN	1	5.4687	2	6.82809
0.221073	0.330214	0.0288225	0.122774	9.11667	9.21609	8.97019	9.02592						6.0811e-21	9.09871	NaN	5	21.2	19.569	NaN	NaN	NaN	NaN	NaN	NaN	2	NaN	NaN	NaN	NaN	NaN	NaN	4	6	3	2	3	2	NaN	NaN	NaN	1.0829	1.1187	21.409	21	8.6259	10	19.896	11	8.81217
-0.0679085	0.0221902	-0.0825664	0.034116	8.73954	8.74623	8.71546	8.66854						2.4462e-123	9.21759	NaN	17	31.3	93.02	2	2	3	2	7	NaN	NaN	4	10	3	3	4	1	4	NaN	NaN	NaN	1	2	NaN	NaN	NaN	0.99742	0.99313	33.633	44	37.203	23	30.005	21	8.87723
0.403704	0.475396	0.135523	0.234924	8.79271	8.93582	8.95118	8.92246						5.1934e-108	8.86613	NaN	12	32.8	61.159	NaN	8	3	6	2	2	3	4	NaN	NaN	1	2	NaN	NaN	NaN	NaN	NaN	1	2	NaN	NaN	NaN	1.0636	1.0696	37.4	34	33.066	16	17.272	18	8.55907
0.222557	0.294547	-0.104337	0.00261366	7.4111	7.49974	7.53642	7.59398						3e-18	7.72437	NaN	3	10.5	39.932	NaN	NaN	NaN	NaN	NaN	NaN	NaN	NaN	NaN	2	NaN	NaN	NaN	NaN	NaN	2	NaN	1	NaN	NaN	NaN	NaN	1.1271	1.1121	11.935	4	0.33826	2	1.7708	2	7.33987
-0.108176	-0.0363483	-0.0024506	0.103147	8.59233	8.58139	8.55105	8.56881						3.6767e-34	9.02698	NaN	7	19.1	33.081	2	NaN	NaN	NaN	NaN	2	3	NaN	6	2	4	5	2	2	2	NaN	NaN	NaN	NaN	NaN	NaN	NaN	0.95885	0.9588	22.196	30	11.495	14	28.918	16	8.70661
0.0416635	0.123799	0.00531889	0.106545	9.44226	9.47953	9.52157	9.53811						4.2e-115	9.53559	NaN	17	30.4	62.779	1	4	2	2	3	3	8	9	5	NaN	NaN	4	10	5	3	NaN	NaN	NaN	6	6	4	NaN	1.0179	1.0116	19.37	74	15.982	40	19.038	34	9.21088
0.136323	0.218099	0.288628	0.378963	8.04879	8.11444	8.21397	8.17132						1.7868e-13	8.13628	NaN	2	9.9	38.753	NaN	NaN	NaN	NaN	NaN	NaN	NaN	NaN	NaN	NaN	NaN	NaN	NaN	1	2	NaN	2	NaN	NaN	NaN	NaN	NaN	0.96845	0.93215	25.469	5	15.042	3	23.883	2	7.8329
0.354114	0.435415	0.411253	0.514182	8.79147	8.92253	8.93646	8.82232						1.9403e-107	8.93782	NaN	18	26.5	100.16	NaN	3	4	1	4	NaN	NaN	3	7	6	2	1	2	2	3	1	4	1	2	NaN	NaN	NaN	1.0175	1.0662	36.073	44	11.999	19	28.735	25	8.55044
0.0391384	0.133037	-0.115965	0.0127664	8.75064	8.79068	8.67415	8.67378						1.4435e-72	9.05277	NaN	15	36.8	56.167	2	NaN	NaN	1	NaN	1	8	7	6	NaN	2	1	2	2	NaN	NaN	2	2	2	1	NaN	NaN	1.0648	1.0538	26.436	39	17.926	20	32.921	19	8.69908
0.266037	0.363788	0.285777	0.402512	8.22884	8.33836	8.38162	8.07925						1.5768e-65	8.46509	NaN	3	42.6	11.782	NaN	NaN	NaN	NaN	NaN	NaN	NaN	NaN	NaN	NaN	2	2	NaN	NaN	NaN	NaN	NaN	2	NaN	NaN	NaN	NaN	0.82403	0.76185	89.286	6	98.103	3	91.233	3	8.10278
-0.591549	-0.518288	-0.566961	-0.459851	8.85457	8.69855	8.73671	8.89293						9.8078e-89	8.96444	NaN	21	12.1	230.08	3	5	NaN	6	4	5	2	3	4	2	4	4	NaN	2	NaN	NaN	2	1	2	2	2	NaN	0.94023	0.96311	37.337	52	23.614	29	33.127	23	8.67451
-0.139331	-0.0625351	0.0626406	0.14602	7.39698	7.37814	7.52411	7.55388						8.8031e-18	8.04013	NaN	3	22.2	44.655	NaN	1	3	NaN	NaN	2	1	NaN	NaN	NaN	NaN	2	1	NaN	NaN	NaN	NaN	NaN	NaN	NaN	NaN	NaN	0.94663	0.93757	13.862	7	6.0535	3	18.329	4	7.55855
-0.16707	-0.120718	0.0749424	0.195434	8.54311	8.50676	8.54905	8.55052						5.8717e-19	8.51306	NaN	2	20	17.504	4	1	NaN	NaN	NaN	NaN	NaN	NaN	NaN	NaN	NaN	NaN	NaN	NaN	NaN	NaN	NaN	NaN	3	1	NaN	NaN	0.89065	0.91973	24.67	9	28.236	5	20.585	4	8.1502
-0.657058	-0.586623	0.669235	0.763293	7.13701	6.96042	7.27214	6.94825						5.2815e-05	7.95072	NaN	2	5.8	33.709	NaN	NaN	2	2	NaN	NaN	NaN	NaN	NaN	NaN	NaN	NaN	NaN	NaN	NaN	NaN	NaN	NaN	NaN	NaN	NaN	NaN	0.63417	0.6659	70.576	4	0.61616	2	121.62	2	7.54098
0.639047	0.720016	0.647083	0.718925	8.45434	8.6711	8.75427	8.54601						1.2785e-146	9.09012	NaN	16	40	49.913	5	4	4	5	3	2	NaN	2	3	5	3	2	2	6	NaN	NaN	NaN	NaN	NaN	2	NaN	NaN	0.75312	0.77015	55.253	47	20.344	22	30.5	25	8.70563
NaN	NaN	-0.629473	-0.529371	NaN	NaN	7.8539	8.01326						3.9457e-26	7.48352	NaN	2	2.5	109.5	NaN	NaN	NaN	NaN	NaN	NaN	NaN	NaN	NaN	NaN	NaN	NaN	NaN	NaN	NaN	2	1	NaN	NaN	1	NaN	NaN	1.3961	1.3063	40.438	4	NaN	1	24.132	3	7.00376
-0.358602	-0.281456	-0.233765	-0.102457	9.15433	9.06959	9.10106	9.19039						7.9155e-66	9.31765	NaN	12	22.1	63.459	NaN	NaN	NaN	NaN	2	3	2	NaN	1	10	1	NaN	5	9	8	NaN	2	1	NaN	NaN	NaN	NaN	0.92899	0.94602	23.443	43	21.952	24	12.778	19	9.01974
-0.260152	-0.16154	-0.389567	-0.273218	8.87982	8.8312	8.92281	9.00758						1.1244e-71	8.46939	NaN	11	10.2	142.01	NaN	NaN	NaN	NaN	2	NaN	NaN	NaN	4	NaN	NaN	NaN	NaN	2	NaN	NaN	NaN	NaN	4	5	6	NaN	0.94801	0.97402	20.15	23	10.638	12	12.445	11	8.16032
-0.272001	-0.205464	-0.300065	-0.193582	9.15933	9.0975	9.13716	9.23239						2.3461e-42	8.93281	NaN	8	47.4	25.919	NaN	3	4	1	4	2	NaN	NaN	NaN	NaN	NaN	NaN	1	4	NaN	2	1	3	2	2	4	NaN	0.90864	0.96169	20.427	33	12.326	18	24.96	15	8.58495
-0.220547	-0.146803	-0.253505	-0.143132	8.88451	8.84032	8.85503	8.93231						7.8186e-98	8.65351	NaN	12	12.5	144.86	2	NaN	2	NaN	2	2	1	NaN	2	NaN	NaN	2	6	3	NaN	1	2	5	5	5	5	NaN	0.99953	0.99225	18.78	43	13.991	20	14.904	23	8.30224
0.237319	0.312665	0.264183	0.37647	7.73663	7.83075	7.93269	7.84083						4.9752e-45	8.36082	NaN	10	6.4	215.06	NaN	NaN	2	NaN	4	NaN	2	2	2	5	NaN	NaN	NaN	NaN	1	3	NaN	NaN	NaN	NaN	NaN	NaN	0.96854	0.96128	30.992	21	25.038	10	25.3	11	7.82537
0.00532815	0.0705267	-0.0632268	-0.0275787	7.35361	7.37482	7.27191	7.28425						1.7689e-07	7.66233	NaN	3	2.8	127.91	NaN	NaN	2	NaN	NaN	2	NaN	NaN	NaN	NaN	NaN	NaN	NaN	NaN	NaN	NaN	NaN	NaN	NaN	NaN	2	NaN	1.0348	1.0346	8.9424	6	5.2019	3	13.112	3	7.40792
NaN	NaN	NaN	NaN	NaN	NaN	5.99981	6.09086						3.4212e-25	7.62318	NaN	2	14.9	20.13	1	NaN	NaN	NaN	NaN	NaN	NaN	NaN	NaN	NaN	NaN	NaN	NaN	NaN	NaN	NaN	NaN	NaN	NaN	NaN	1	NaN	2.473	2.4538	91.374	2	NaN	1	NaN	1	7.58917
-0.0927709	-0.0191119	-0.145873	-0.0409626	8.09889	8.09311	8.06584	8.0881						1.82e-16	8.071	NaN	3	19	18.684	NaN	NaN	NaN	NaN	NaN	NaN	NaN	NaN	NaN	NaN	NaN	2	1	NaN	1	3	2	NaN	NaN	NaN	NaN	NaN	1.0195	0.99713	12.346	9	11.339	5	14.595	4	7.67134
1.00367	1.0554	0.0333037	0.140317	7.34799	7.66571	NaN	NaN				+		1.1705e-07	8.18141	NaN	2	19.3	12.444	NaN	2	1	1	NaN	NaN	NaN	NaN	NaN	NaN	NaN	NaN	NaN	NaN	NaN	NaN	NaN	NaN	NaN	NaN	NaN	NaN	1.1551	1.1342	62.353	4	67.855	2	13.781	2	8.05975
0.197865	0.27453	0.109421	0.221758	9.21664	9.29927	9.23047	9.22503						3.1052e-137	9.40245	NaN	25	27.6	113.58	2	NaN	2	9	2	7	7	6	4	5	4	8	3	2	2	4	2	4	2	3	1	NaN	1.0249	1.0511	22.79	79	12.949	39	18.632	40	9.03068
NaN	NaN	0.220782	0.317301	NaN	NaN	8.66417	8.56866						4.5554e-18	8.27017	NaN	3	16.4	28.592	NaN	NaN	2	NaN	NaN	NaN	NaN	NaN	NaN	NaN	NaN	NaN	NaN	NaN	NaN	2	NaN	1	NaN	NaN	NaN	NaN	0.90962	0.82808	19.977	3	NaN	1	4.4252	2	7.4603
0.0478175	0.158596	0.142767	0.251882	8.27882	8.32656	8.29097	8.29112						2.1516e-56	8.27203	NaN	4	40.5	13.9	NaN	NaN	2	NaN	NaN	NaN	NaN	NaN	NaN	NaN	NaN	NaN	NaN	2	NaN	2	1	NaN	NaN	NaN	2	NaN	1.0018	1.0668	40.747	9	55.387	5	13.336	4	7.95007
-0.296067	-0.206229	-0.301236	-0.187894	9.69959	9.63752	9.64562	9.726						8.927e-151	9.92984	NaN	21	52.2	49.508	8	1	1	2	13	5	7	9	6	2	7	4	2	5	10	4	7	5	3	NaN	NaN	NaN	0.94029	0.98825	25.616	98	23.891	51	19.967	47	9.5152
0.00446549	0.0589399	0.0195651	0.12312	8.16622	8.18398	8.2078	8.20336						1.858e-85	8.95811	NaN	2	16.8	15.17	NaN	6	5	NaN	NaN	NaN	3	2	2	1	NaN	NaN	NaN	NaN	NaN	NaN	NaN	NaN	NaN	NaN	NaN	NaN	0.98653	0.995	11.127	19	10.606	10	9.8929	9	8.52741
1.47995	1.60914	NaN	NaN	7.55729	8.04167	NaN	NaN				+		7.81e-07	7.33686	NaN	2	4	88.004	NaN	NaN	NaN	NaN	NaN	NaN	NaN	NaN	NaN	NaN	NaN	NaN	NaN	NaN	NaN	1	NaN	NaN	NaN	2	NaN	NaN	1.0293	1.1573	120.58	3	137.08	2	NaN	1	7.2889
-0.181951	-0.0918327	-0.284514	-0.181802	8.25118	8.22352	8.19432	8.30177						9.1998e-122	8.7955	NaN	11	19.3	79.904	NaN	NaN	2	5	4	2	2	7	3	NaN	NaN	NaN	NaN	NaN	NaN	3	NaN	2	1	1	2	NaN	1.0558	1.0071	25.908	33	23.343	15	20.69	18	8.41544
-0.519797	-0.437623	-0.186374	-0.0513025	8.36446	8.23272	8.26933	8.40848						4.9547e-11	8.25037	NaN	3	9.8	45.521	NaN	NaN	NaN	NaN	NaN	NaN	NaN	NaN	NaN	2	NaN	NaN	NaN	NaN	NaN	NaN	1	2	NaN	NaN	NaN	NaN	1.0953	1.0067	21.622	5	5.9989	2	8.7506	3	7.57062
NaN	NaN	NaN	NaN	NaN	7.87964	7.82241	NaN						6.1795e-05	7.33387	NaN	2	6.7	40.001	NaN	NaN	NaN	NaN	NaN	1	NaN	NaN	NaN	NaN	NaN	NaN	NaN	NaN	NaN	NaN	NaN	NaN	NaN	NaN	2	NaN	1.0585	1.0635	6.6331	2	NaN	1	NaN	1	7.17898
-0.177816	-0.121848	-0.0586628	-0.0302653	10.0197	9.98308	9.95629	9.98453						5.8536e-41	10.0299	NaN	5	30.8	12.129	NaN	NaN	NaN	2	2	2	NaN	NaN	NaN	NaN	7	5	5	6	8	1	4	11	10	7	NaN	NaN	0.96557	0.98925	22.701	70	14.172	31	27.047	39	9.70213
-0.401902	-0.307234	-0.260869	-0.146134	7.46342	7.37092	7.5008	7.6286						1.7207e-10	8.31806	NaN	3	5.3	61.445	2	2	2	2	2	NaN	NaN	NaN	NaN	NaN	NaN	NaN	NaN	NaN	NaN	NaN	NaN	NaN	NaN	NaN	NaN	NaN	0.96341	0.96335	16.826	10	10.186	5	9.2939	5	7.87561
-0.265119	-0.218934	-0.263876	-0.137241	9.81663	9.75072	9.64601	9.75298						2.5753e-130	9.60246	NaN	8	48.1	25.31	NaN	2	12	8	NaN	NaN	1	2	2	NaN	NaN	NaN	NaN	5	4	NaN	NaN	NaN	4	2	8	NaN	1.0422	1.0314	25.487	49	28.856	23	12.247	26	9.26024
-5.39478	-5.33102	7.3294	7.4439	9.05706	7.45226	9.27782	7.03699				+	+	6.3477e-10	8.9872	NaN	2	1.7	165.85	NaN	NaN	NaN	NaN	NaN	2	2	NaN	NaN	NaN	NaN	NaN	NaN	NaN	2	NaN	NaN	NaN	NaN	NaN	NaN	NaN	0.0062177	0.006135	132.24	5	197.79	2	94.595	3	8.66949
0.204266	0.254352	0.0844102	0.187691	8.01841	8.09496	8.14479	8.10544						3.0788e-07	8.76515	NaN	2	18	12.096	NaN	NaN	2	1	NaN	NaN	NaN	NaN	2	4	1	1	1	NaN	NaN	NaN	NaN	NaN	NaN	NaN	NaN	NaN	1.0207	0.94598	37.625	12	52.644	5	24.448	7	8.36233
-0.104635	-0.0105994	0.043646	0.141032	8.26837	8.26517	8.11072	8.14783						2.2449e-10	8.02292	NaN	3	12.5	43.55	NaN	NaN	NaN	2	NaN	NaN	NaN	NaN	NaN	NaN	NaN	NaN	2	NaN	NaN	NaN	NaN	NaN	NaN	2	NaN	NaN	0.94991	0.94881	18.065	6	25.24	3	13.365	3	7.7575
NaN	NaN	1.35653	1.4248	NaN	NaN	6.47432	6.0454						9.6018e-07	7.03214	NaN	2	6	39.01	NaN	NaN	NaN	2	1	NaN	NaN	NaN	NaN	NaN	NaN	NaN	NaN	NaN	NaN	NaN	NaN	NaN	NaN	NaN	NaN	NaN	0.42827	0.41306	123.77	3	NaN	1	14.63	2	6.60934
0.370834	0.424385	0.714728	0.815504	8.26705	8.3948	8.69791	8.32576						5.4876e-31	8.68211	NaN	6	14.7	54.87	2	NaN	NaN	NaN	2	2	1	NaN	NaN	NaN	4	1	NaN	NaN	NaN	NaN	NaN	NaN	3	1	NaN	NaN	0.66251	0.62009	55.311	15	87.01	5	24.608	10	8.17289
-0.0788684	-0.00111126	-0.154842	-0.0550568	9.69791	9.69757	9.63988	9.70906						1.0052e-83	10.2998	NaN	12	55.8	17.695	NaN	NaN	1	5	11	9	18	15	10	21	7	48	14	3	1	NaN	1	NaN	NaN	NaN	NaN	2	1.0104	1.0269	20.813	155	20.914	76	20.745	79	9.94009
-0.132784	-0.0327576	-0.116498	-0.0150693	9.36552	9.35566	9.43624	9.48497						4.3139e-109	9.25227	NaN	8	59.8	20.008	NaN	NaN	NaN	4	2	NaN	2	NaN	NaN	NaN	NaN	4	6	NaN	NaN	6	7	3	1	3	8	NaN	0.99024	0.98863	15.525	45	12.28	21	17.446	24	8.92225
-0.31224	-0.218095	-0.233397	-0.177981	7.89914	7.83348	7.77085	7.81333						8.2614e-18	8.22264	NaN	4	6.9	80.78	NaN	NaN	NaN	NaN	4	NaN	NaN	NaN	NaN	4	NaN	NaN	NaN	NaN	NaN	NaN	NaN	1	1	NaN	NaN	NaN	1.0621	1.0668	28.515	10	25.449	5	17.478	5	7.95314
0.849679	0.937269	0.629032	0.719875	9.08789	9.37003	9.39557	9.12064						1.1734e-56	8.88531	NaN	5	23.3	35.181	2	1	3	5	3	NaN	NaN	NaN	NaN	NaN	2	1	NaN	NaN	NaN	NaN	NaN	NaN	NaN	4	1	NaN	0.91655	0.90729	54.581	22	26.082	9	27.911	13	8.54941
0.063641	0.137897	0.0314889	0.106886	8.8716	8.91309	8.82789	8.77298						1.3017e-62	8.71294	NaN	14	9.5	241.05	2	NaN	NaN	NaN	NaN	NaN	NaN	4	3	NaN	NaN	NaN	1	3	2	1	4	5	2	3	NaN	NaN	1.0073	0.97449	21.375	30	18.784	14	17.604	16	8.38459
0.259785	0.312084	0.171612	0.287924	7.88704	7.98099	7.88349	7.82794						4.1946e-05	8.49792	NaN	2	18.8	9.7384	NaN	NaN	NaN	4	1	NaN	NaN	NaN	NaN	NaN	NaN	2	NaN	NaN	NaN	NaN	NaN	NaN	NaN	NaN	NaN	NaN	0.97857	1.0453	85.528	7	117.59	3	24.613	4	8.17647
-0.0493225	0.0357646	0.231938	0.321297	7.87382	7.8846	7.94567	7.99524						3.4883e-06	7.39482	3	3	6.2	54.532	1	NaN	NaN	NaN	NaN	NaN	NaN	2	NaN	NaN	NaN	NaN	NaN	NaN	NaN	NaN	NaN	NaN	NaN	2	1	NaN	0.96639	0.9401	34.798	5	45.824	3	22.759	2	7.07092
0.0054719	0.0749164	-0.0416635	0.0489644	8.47776	8.50032	8.48944	8.5255						1.618e-112	9.22102	16	9	22.4	105.1	1	4	6	2	6	2	2	NaN	4	2	4	2	NaN	NaN	NaN	NaN	NaN	NaN	NaN	NaN	NaN	NaN	1.0221	0.99731	15.242	35	15.364	17	12.28	18	8.78738
-0.097363	0.0295589	0.166891	0.269025	8.36905	8.37796	8.38213	8.35062						7.2825e-28	8.50496	NaN	4	52	17.903	NaN	NaN	NaN	NaN	NaN	2	1	NaN	NaN	NaN	2	1	NaN	2	6	1	NaN	NaN	2	1	NaN	NaN	0.91319	0.95781	19.643	12	21.396	5	16.579	7	8.1303
NaN	NaN	-0.115033	-0.0132121	NaN	NaN	7.79902	7.80299						6.2237e-20	7.77169	NaN	2	15.1	19.106	NaN	NaN	NaN	NaN	NaN	NaN	NaN	NaN	NaN	1	NaN	NaN	NaN	NaN	NaN	2	NaN	NaN	NaN	NaN	NaN	NaN	1.0686	1.1152	11.702	3	NaN	1	14.401	2	6.85488
0.0501883	0.126709	0.0482332	0.152468	9.11936	9.15752	9.08785	9.10195						3.4357e-86	8.93746	NaN	7	45.6	17.942	NaN	2	NaN	NaN	NaN	7	3	NaN	NaN	2	1	NaN	NaN	NaN	NaN	NaN	4	2	NaN	4	4	NaN	0.98877	1.0028	20.101	29	20.442	13	13.82	16	8.61053
-0.433117	-0.405069	-0.483674	-0.3744	8.76233	8.64039	8.69669	8.85896						8.1875e-54	8.78551	NaN	4	30.9	14.693	NaN	NaN	NaN	1	5	1	NaN	NaN	2	NaN	NaN	2	4	NaN	NaN	NaN	4	1	NaN	NaN	NaN	NaN	0.77152	0.82866	33.663	18	13.469	11	15.96	7	8.4103
0.152768	0.237931	0.332117	0.45178	7.95231	8.02395	8.01632	7.84415						1.4854e-37	8.39343	NaN	6	18	66.662	NaN	NaN	1	2	NaN	2	NaN	NaN	NaN	NaN	NaN	NaN	1	4	NaN	NaN	NaN	1	NaN	NaN	NaN	NaN	0.85979	0.86829	24.713	11	23.162	6	8.05	5	8.06134
-1.05664	-1.00332	-1.18948	-1.09126	8.14317	7.84112	7.78407	8.25892					+	4.2386e-30	7.95483	NaN	4	14	56.868	NaN	NaN	1	2	NaN	NaN	NaN	NaN	3	NaN	NaN	2	2	NaN	NaN	NaN	NaN	NaN	NaN	NaN	2	NaN	0.61566	0.65214	82.2	9	21.675	5	17.998	4	7.67711
-0.137759	-0.0554714	-0.0783365	0.0237242	9.2029	9.18619	9.22503	9.27035						2.7895e-38	8.71484	NaN	4	35.2	17.587	2	NaN	NaN	NaN	NaN	1	3	NaN	NaN	NaN	2	NaN	NaN	NaN	NaN	NaN	NaN	NaN	2	2	1	NaN	0.99069	0.98018	5.6066	12	7.765	6	2.8336	6	8.41594
-0.469689	-0.388922	-0.294547	-0.195474	9.29673	9.17964	9.26682	9.35315						7.9648e-13	8.81135	NaN	5	7.7	110.14	NaN	NaN	NaN	NaN	1	NaN	2	NaN	NaN	NaN	NaN	NaN	NaN	1	NaN	NaN	NaN	NaN	3	3	1	NaN	1.0598	0.97265	22.387	11	12.193	5	9.9202	6	8.34262
-0.258701	-0.174133	0.0154326	0.0912793	8.28418	8.23175	8.23707	8.38514						1.6529e-18	7.67812	NaN	3	14.9	30.085	NaN	NaN	NaN	NaN	NaN	NaN	NaN	NaN	NaN	NaN	NaN	NaN	NaN	2	NaN	NaN	NaN	NaN	NaN	4	1	NaN	0.90937	0.91212	23.899	6	17.508	3	31.784	3	7.40068
-0.149745	-0.0567763	-0.434882	-0.343237	8.40156	8.38446	8.34469	8.53579						4.6073e-36	8.48414	NaN	8	6	144.55	2	1	NaN	NaN	2	NaN	2	NaN	NaN	NaN	2	1	3	4	NaN	2	5	NaN	NaN	NaN	NaN	NaN	1.1003	1.1423	42.526	23	19.263	11	48.431	12	8.09255
-0.294986	-0.219018	-1.3518	-1.29378	8.24971	8.18375	7.99076	8.53812					+	3.3474e-52	8.26411	NaN	5	13.5	64.738	NaN	NaN	NaN	NaN	2	4	1	NaN	NaN	NaN	NaN	NaN	NaN	NaN	NaN	NaN	2	NaN	NaN	NaN	1	NaN	2.3033	2.1661	77.624	10	92.197	6	12.752	4	8.07015
0.113567	0.193078	0.0561313	0.152404	9.38796	9.44609	9.41976	9.41616						5.0073e-153	9.80833	NaN	9	53	22.954	2	2	5	5	3	4	1	2	6	5	2	5	5	1	8	4	6	4	1	2	2	NaN	1.0271	1.0596	20.904	65	17.358	34	15.47	31	9.46832
-0.0460718	0.0207689	-0.115699	0.0220974	7.56692	7.57317	7.6738	7.65235						5.3686e-09	8.03635	NaN	2	13.4	27.773	NaN	1	NaN	NaN	NaN	NaN	NaN	NaN	NaN	NaN	NaN	NaN	5	NaN	NaN	NaN	NaN	NaN	NaN	NaN	NaN	NaN	1.0341	0.9848	6.9055	6	8.6058	4	3.1033	2	7.84053
0.0210533	0.107822	0.0475769	0.153719	8.91251	8.94499	9.00983	8.98663						1.1047e-44	8.80325	NaN	6	33.1	29.425	2	2	4	4	NaN	NaN	2	NaN	NaN	2	2	NaN	NaN	NaN	NaN	NaN	NaN	NaN	2	NaN	2	NaN	1.0044	1.0471	24.559	22	18.967	12	20.628	10	8.48213
-0.27432	-0.180283	-0.254715	-0.186627	8.53264	8.47838	8.31605	8.38525						1.0397e-35	8.33878	NaN	12	10.6	192.68	2	3	3	NaN	NaN	NaN	NaN	NaN	4	NaN	1	NaN	NaN	1	3	2	1	NaN	NaN	NaN	4	NaN	1.005	1.0083	44.535	24	22.058	11	51.333	13	7.98444
-0.359046	-0.288646	-0.309293	-0.245131	8.69268	8.60579	8.5993	8.69199						2.9666e-94	8.95128	NaN	12	37.8	44.277	NaN	2	NaN	NaN	2	NaN	NaN	2	2	5	2	8	6	4	10	2	NaN	NaN	NaN	NaN	NaN	NaN	1.0504	1.0141	28.538	45	27.274	23	13.957	22	8.64279
0.0590784	0.18002	NaN	NaN	9.14426	9.19846	NaN	NaN						2.0706e-05	8.35545	NaN	3	0.7	529.56	NaN	NaN	NaN	1	NaN	NaN	NaN	NaN	NaN	NaN	NaN	NaN	NaN	NaN	NaN	NaN	NaN	NaN	1	3	2	NaN	1.0006	1.1206	14.339	7	13.499	6	NaN	1	8.27298
0.314174	0.390448	0.431112	0.537299	9.03044	9.14799	9.1661	9.04372						3.5169e-80	9.17702	NaN	14	27.6	93.856	NaN	NaN	2	NaN	5	4	3	5	NaN	1	7	3	2	NaN	3	4	2	NaN	NaN	4	3	NaN	0.79335	0.75139	42.143	46	29.191	21	26.1	25	8.80561
0.159758	0.244278	0.201692	0.300626	8.915	8.98855	8.97975	8.97629						1.0863e-62	8.98636	NaN	10	24.1	60.435	NaN	1	5	2	2	NaN	NaN	NaN	NaN	NaN	NaN	NaN	NaN	3	9	10	5	1	NaN	2	3	NaN	0.93886	0.96938	27.063	43	11.304	20	19.992	23	8.64513
0.310922	0.362217	0.177376	0.287484	9.00281	9.1119	9.13363	9.14311						5.1686e-150	9.28952	NaN	23	17.5	197.93	7	2	3	2	3	4	3	6	3	2	3	NaN	NaN	2	9	7	5	6	4	4	6	NaN	0.98244	1.0128	36.958	79	16.242	36	38.592	43	8.76311
-0.188217	-0.106731	-0.204642	-0.1137	8.28963	8.25751	8.43172	8.44601						9.4496e-89	8.37546	NaN	5	14.3	47.214	1	NaN	NaN	NaN	NaN	2	1	3	NaN	NaN	NaN	NaN	NaN	NaN	NaN	NaN	NaN	4	2	NaN	NaN	NaN	1.0212	1.0539	12.284	12	11.511	6	11.828	6	7.89593
0.157303	0.224534	0.208028	0.327385	8.77829	8.84587	8.67368	8.69083						7.5192e-48	8.49672	NaN	6	17.7	51.827	NaN	NaN	2	NaN	NaN	1	1	NaN	NaN	NaN	NaN	NaN	2	NaN	NaN	NaN	2	4	NaN	NaN	2	NaN	1.0657	1.0934	19.714	14	7.8932	8	12.563	6	8.23545
-0.381066	-0.278776	-0.48388	-0.355693	8.66507	8.58115	8.63854	8.81155						1.4978e-34	9.07365	NaN	6	30.8	20.448	NaN	NaN	NaN	NaN	NaN	NaN	NaN	NaN	NaN	1	10	7	3	NaN	NaN	2	NaN	NaN	NaN	NaN	NaN	NaN	1.0612	1.0976	26.554	23	12.135	11	15.243	12	8.65519
-0.0983665	-0.0380211	0.0280426	0.122774	8.8424	8.83095	8.82227	8.86712						3.3547e-16	8.52668	NaN	6	55	12.584	NaN	NaN	NaN	1	1	2	2	NaN	NaN	NaN	NaN	NaN	2	1	NaN	2	NaN	NaN	NaN	2	3	NaN	0.94238	0.95478	12.215	16	15.412	7	10.077	9	8.19092
NaN	NaN	NaN	NaN	6.83072	NaN	NaN	5.12473						2.2048e-06	7.2667	NaN	2	7.7	26.828	NaN	2	2	NaN	NaN	NaN	NaN	NaN	NaN	NaN	NaN	NaN	NaN	NaN	NaN	NaN	NaN	NaN	NaN	NaN	NaN	NaN	NaN	NaN	NaN	1	NaN	0	NaN	1	7.02641
-0.346445	-0.29901	-0.0710762	0.0386434	8.2745	8.18449	8.18887	8.22871						7.37e-16	8.09688	NaN	4	6.8	95.117	1	NaN	1	NaN	NaN	NaN	NaN	NaN	NaN	NaN	NaN	NaN	NaN	NaN	NaN	NaN	3	2	NaN	NaN	NaN	NaN	0.78704	0.88381	20.51	7	22.13	5	5.5829	2	7.83438
0.122739	0.160662	0.156515	0.264322	7.82115	7.8695	7.59264	7.59628						1.7659e-11	8.00195	NaN	4	31.1	13.244	NaN	NaN	NaN	NaN	2	NaN	NaN	1	NaN	1	NaN	NaN	NaN	NaN	NaN	NaN	2	NaN	NaN	NaN	NaN	NaN	1.0271	1.0661	17.266	5	6.0051	3	4.5368	2	7.83235
0.289834	0.369271	-0.00201834	0.126927	8.06315	8.17432	8.08664	8.06311						1.0413e-28	8.53145	NaN	4	8.3	69.162	NaN	NaN	NaN	NaN	NaN	NaN	NaN	NaN	NaN	NaN	4	2	NaN	NaN	2	NaN	NaN	2	1	NaN	NaN	NaN	1.0421	0.96786	20.574	11	21.832	5	14.856	6	7.9841
0.374956	0.455018	0.412462	0.508034	8.7221	8.85907	8.91287	8.77789						1.1226e-237	9.29658	NaN	19	42.9	52.938	4	4	7	13	8	4	2	NaN	NaN	3	4	NaN	NaN	NaN	NaN	NaN	3	6	NaN	NaN	NaN	NaN	0.8837	0.84207	43.668	56	49.357	28	11.628	28	8.99534
-0.194427	-0.12844	-0.224411	-0.123136	8.58701	8.54835	8.5025	8.56678						7.4278e-37	8.75433	NaN	6	32	24.195	NaN	NaN	2	NaN	NaN	1	3	NaN	NaN	2	NaN	NaN	2	NaN	NaN	NaN	2	NaN	NaN	NaN	NaN	NaN	0.9942	0.99913	11.576	12	8.6769	6	6.2462	6	8.3973
-0.391872	-0.280615	0.167474	0.229856	NaN	NaN	7.11378	7.04458						4.9246e-05	7.73777	NaN	2	12.3	25.201	NaN	1	2	2	NaN	NaN	NaN	NaN	NaN	NaN	NaN	NaN	NaN	NaN	NaN	NaN	NaN	NaN	NaN	NaN	NaN	NaN	0.86241	0.85272	7.9282	5	5.6764	2	9.2885	3	7.11227
0.161307	0.257373	0.259064	0.347013	9.09297	9.17044	9.20466	9.12885						2.3123e-18	9.16495	NaN	5	34.6	21.276	NaN	NaN	NaN	NaN	NaN	1	1	NaN	NaN	NaN	4	4	2	NaN	NaN	2	NaN	5	5	1	1	NaN	0.93174	0.98011	25.216	26	16.198	13	10.043	13	8.84901
0.205768	0.297602	0.110791	0.244104	9.04317	9.13274	9.16738	9.10027						1.2223e-73	9.16566	NaN	16	30.8	77.951	NaN	4	NaN	NaN	NaN	3	3	6	8	7	NaN	5	5	NaN	2	2	2	NaN	2	4	2	NaN	1.0257	0.99784	50.574	50	42.92	29	52.316	21	8.80676
0.499986	0.588325	0.256994	0.322613	8.20591	8.38302	NaN	NaN						8.1545e-09	7.77823	NaN	3	2.6	121.71	NaN	NaN	NaN	NaN	NaN	NaN	NaN	NaN	NaN	NaN	NaN	NaN	NaN	NaN	NaN	NaN	NaN	NaN	1	3	2	NaN	0.89222	0.86731	53.428	6	13.996	2	42.426	4	7.42623
-0.159025	-0.0712999	-0.190299	-0.0867838	8.97347	8.95201	8.94294	8.97363						8.614e-107	9.30027	NaN	15	26.1	79.488	NaN	3	6	4	1	2	5	NaN	3	11	9	4	NaN	2	NaN	3	2	4	3	NaN	NaN	NaN	1.0125	1.0134	16.116	58	15.834	32	11.857	26	9.00864
-0.0353278	0.0224743	-0.133564	-0.0183493	9.27182	9.27859	9.31547	9.33461						2.9705e-117	9.61915	NaN	10	46.1	33.591	NaN	NaN	NaN	NaN	NaN	7	5	NaN	NaN	2	9	16	9	5	2	2	2	2	NaN	NaN	NaN	NaN	1.044	1.0143	13.176	60	11.011	31	14.675	29	9.2763
0.00906043	0.0549179	0.0244872	0.121785	7.7259	7.74243	7.25787	7.2448						2.9757e-10	8.30844	NaN	3	25	14.692	1	2	NaN	2	2	NaN	NaN	NaN	NaN	1	NaN	NaN	NaN	NaN	NaN	NaN	NaN	NaN	NaN	NaN	NaN	NaN	0.99466	0.97708	46.147	8	20.438	3	55.927	5	8.01313
-0.214659	-0.141414	-0.246712	-0.141302	9.45083	9.40826	9.37221	9.45653						2.7137e-119	9.65306	26	26	37.1	95.493	3	5	10	3	6	6	2	3	3	7	12	3	2	2	10	8	5	4	3	5	6	NaN	0.98489	0.98214	22.395	108	25.041	57	11.207	51	9.30993
-0.0966069	-0.0733326	0.15441	0.204848	6.89722	6.87515	6.88968	6.82894						4.4198e-14	7.64882	NaN	2	14.7	32.649	NaN	NaN	NaN	2	NaN	NaN	2	NaN	NaN	NaN	NaN	NaN	NaN	NaN	NaN	NaN	NaN	NaN	NaN	NaN	NaN	NaN	0.93523	0.90064	8.7219	4	9.6032	2	7.273	2	7.29405
-0.0877334	-0.0270721	-0.0213375	0.0833094	9.79748	9.78933	9.89673	9.43723						3.26e-75	9.32654	NaN	13	24.8	76.623	NaN	NaN	NaN	NaN	NaN	2	3	2	NaN	4	1	NaN	2	3	6	8	7	3	2	4	3	NaN	0.95875	0.96263	57.926	47	51.387	21	63.715	26	8.98441
0.147567	0.204516	-0.0986889	-0.00144202	8.03185	8.09342	7.97012	8.01094						1.2356e-15	8.12937	NaN	5	10.2	69.796	NaN	NaN	NaN	NaN	NaN	NaN	2	2	NaN	2	NaN	NaN	NaN	2	1	NaN	NaN	2	1	NaN	NaN	NaN	1.0891	1.1325	30.425	12	36.749	5	26.122	7	7.76999
-0.185195	-0.145143	-0.25882	-0.173767	9.23239	9.18868	9.22978	9.29864						3.0841e-113	9.24546	NaN	20	37	71.59	4	1	1	5	NaN	NaN	3	3	3	2	NaN	NaN	4	8	11	7	3	2	2	3	NaN	NaN	1.0343	1.0073	18.343	60	13.316	29	14.036	31	8.91673
-0.0535236	0.0264459	-0.101112	-0.00762614	8.87795	8.88591	8.91565	8.93014						7.546e-110	9.09781	NaN	19	19.4	145.04	2	3	1	2	NaN	1	5	3	9	2	1	4	NaN	4	2	2	3	3	2	2	2	NaN	1.0367	1.0131	15.948	52	14.549	26	17.423	26	8.72523
-0.23033	-0.114972	-0.103665	0.0208965	8.99664	8.96203	8.89209	8.9402						3.3727e-35	8.91471	NaN	8	29.7	37.166	NaN	2	3	NaN	NaN	NaN	NaN	NaN	2	2	NaN	NaN	NaN	1	2	3	6	3	2	1	NaN	NaN	0.89004	0.94454	22.519	27	26.207	14	13.792	13	8.61256
-0.060638	0.0342158	0.480317	0.569522	8.72612	8.73643	8.8905	8.73587						1.3932e-12	8.39148	NaN	2	12.2	21.543	NaN	NaN	NaN	NaN	NaN	NaN	NaN	NaN	NaN	NaN	NaN	NaN	NaN	NaN	NaN	7	NaN	NaN	1	2	2	NaN	0.80012	0.8282	30.33	11	13.424	6	18.984	5	8.02177
0.06226	0.125122	-0.119423	0.0128975	8.84037	8.87802	8.77259	8.84671						3.6402e-43	8.53345	NaN	9	8.9	156.1	NaN	NaN	2	5	4	NaN	1	1	NaN	NaN	1	1	NaN	NaN	NaN	NaN	1	2	3	1	2	NaN	1.0656	1.065	18.53	22	15.553	11	18.875	11	8.17365
-0.185458	-0.0943102	-0.271306	-0.183201	8.13647	8.10809	7.94935	8.05622						2.7132e-29	8.24085	NaN	4	16.9	36.667	NaN	2	NaN	NaN	1	NaN	NaN	NaN	NaN	NaN	NaN	NaN	2	2	NaN	2	NaN	NaN	NaN	NaN	NaN	NaN	0.90011	0.95832	23.852	9	23.503	5	9.216	4	7.99822
0.0801119	0.148218	-0.0199154	0.093371	7.27089	7.31553	7.29566	7.32556						5.7452e-19	8.0943	NaN	4	5.9	109.8	NaN	6	2	1	NaN	NaN	NaN	2	2	NaN	NaN	NaN	NaN	NaN	NaN	NaN	NaN	NaN	NaN	NaN	NaN	NaN	1.0533	0.99283	13.889	13	10.69	7	11.703	6	7.86436
-0.0496809	0.0511633	-0.164529	-0.0330883	7.82317	7.83858	8.08952	8.05565						1.1548e-09	8.41199	NaN	4	18.9	21.535	NaN	2	2	1	NaN	NaN	NaN	1	1	2	NaN	NaN	NaN	NaN	NaN	NaN	NaN	1	1	1	NaN	NaN	1.0149	1.0297	16.409	12	14.776	5	18.411	7	7.94545
-0.191376	-0.11327	-0.260869	-0.158466	9.18893	9.15485	8.93505	9.00389						1.5197e-161	9.2798	NaN	29	18.5	182.12	5	2	7	5	4	2	9	5	9	10	7	6	12	2	3	NaN	NaN	NaN	NaN	5	2	NaN	1.0292	1.0026	19.811	93	16.155	44	17.924	49	8.97056
-0.0860785	0.0301242	-0.0882773	0.0294556	9.91817	9.92725	9.79386	9.90102						5.8086e-15	9.51788	NaN	5	20.1	16.966	2	2	NaN	NaN	NaN	1	2	2	2	2	1	1	1	2	2	2	NaN	2	3	2	2	4	1.011	1.0065	26.912	34	16.086	17	34.335	17	9.20183
-0.0104831	0.0714881	0.117725	0.186672	8.47589	8.4974	8.24062	8.30494						3.6114e-10	8.66574	NaN	3	5.7	61.446	NaN	2	3	NaN	NaN	NaN	NaN	NaN	3	2	NaN	NaN	NaN	NaN	NaN	NaN	NaN	NaN	NaN	NaN	2	NaN	0.98561	1.0338	17.642	12	15.57	8	23.046	4	8.41532
-0.970865	-0.894992	-1.31034	-1.24141	7.70288	7.43347	7.16938	7.53244						8.7196e-13	7.56872	NaN	3	7.6	55.086	NaN	NaN	NaN	NaN	NaN	1	NaN	2	NaN	NaN	NaN	NaN	NaN	NaN	NaN	NaN	2	NaN	NaN	NaN	NaN	NaN	2.0989	1.9461	78.497	5	16.221	2	11.405	3	7.22902
-0.450045	-0.360157	-0.509645	-0.396817	9.46045	9.35203	9.28176	9.43565						5.4766e-24	9.29842	NaN	5	52	11.729	7	2	NaN	NaN	NaN	NaN	NaN	NaN	2	3	4	NaN	NaN	NaN	NaN	NaN	NaN	4	2	2	1	2	0.89143	0.95896	27.413	24	15.411	14	9.0015	10	8.99022
-0.429304	-0.350651	-0.324004	-0.225892	8.20265	8.09708	NaN	NaN						2.929e-08	8.14201	NaN	3	8.1	35.763	1	NaN	NaN	NaN	NaN	NaN	NaN	NaN	NaN	NaN	1	NaN	NaN	NaN	2	2	2	NaN	NaN	NaN	NaN	NaN	1.1376	1.0834	31.259	8	31.351	4	23.091	4	7.74957
0.0550568	0.145221	-0.0190613	0.0954041	9.32848	9.37218	9.40429	9.39012						4.9565e-152	9.28805	NaN	36	39	133.03	NaN	NaN	1	NaN	1	5	5	2	6	4	5	8	4	1	11	8	8	1	6	7	7	NaN	1.0208	1.0037	16.626	87	15.055	45	15.483	42	8.94148
0.0939657	0.181675	0.135047	0.249531	8.62432	8.67901	8.80218	8.73745						1.2727e-21	8.40458	NaN	4	26	30.841	NaN	NaN	NaN	NaN	NaN	NaN	2	NaN	NaN	1	1	NaN	NaN	NaN	NaN	2	1	NaN	NaN	2	2	NaN	1.0013	0.99291	27.557	11	18.182	5	26.563	6	7.98947
-0.653877	-0.556351	NaN	NaN	8.2149	8.04743	NaN	NaN						4.7348e-22	8.5148	NaN	2	8.9	29.591	NaN	NaN	NaN	NaN	NaN	NaN	NaN	NaN	NaN	1	2	1	NaN	NaN	NaN	NaN	NaN	NaN	NaN	NaN	NaN	NaN	0.79092	0.7841	154.94	4	178.69	3	NaN	1	8.42057
-0.0455952	0.0231843	-0.0427844	0.0557112	8.03411	8.04108	7.80184	7.86902						1.693e-12	8.40028	NaN	2	23	14.279	NaN	NaN	NaN	3	3	NaN	NaN	NaN	NaN	NaN	NaN	NaN	NaN	2	1	NaN	NaN	NaN	NaN	NaN	NaN	NaN	1.0284	0.96524	23.455	9	11.214	3	28.808	6	8.12169
0.114234	0.189414	-0.111432	0.00140012	7.66463	7.72165	7.66058	7.7286						4.9043e-58	8.12333	4	4	12.9	62.445	1	4	1	NaN	NaN	NaN	NaN	NaN	NaN	1	NaN	NaN	3	NaN	NaN	NaN	NaN	NaN	NaN	NaN	NaN	NaN	1.0824	1.0187	10.657	9	13.329	5	6.2981	4	7.82347
-1.4362	-1.35568	-0.445727	-0.331591	8.51183	8.10374	8.16518	8.41549				+		2.9031e-05	8.56087	NaN	2	3.4	56.242	NaN	NaN	NaN	NaN	NaN	2	1	NaN	NaN	NaN	NaN	NaN	NaN	NaN	2	1	NaN	NaN	NaN	NaN	NaN	NaN	1.2256	1.1447	76.166	6	104.96	2	9.7103	4	8.18952
0.250476	0.319734	0.327095	0.440675	7.45822	7.55444	7.38657	7.36278						2.6187e-08	8.02305	NaN	2	20.8	14.735	NaN	NaN	NaN	NaN	NaN	NaN	NaN	NaN	2	2	NaN	NaN	NaN	NaN	NaN	NaN	NaN	NaN	NaN	NaN	NaN	NaN	0.94301	0.92387	31.057	4	10.766	2	0.22794	2	7.72389
-0.0766302	0.0144981	-0.218099	-0.127633	7.10544	7.10982	6.82911	6.77608						6.6989e-07	7.76831	NaN	2	3.4	67.198	NaN	NaN	2	NaN	NaN	NaN	NaN	2	NaN	NaN	NaN	NaN	NaN	NaN	NaN	NaN	NaN	NaN	NaN	NaN	NaN	NaN	0.97455	1.0101	15.803	4	5.9167	2	25.548	2	7.50746
-0.271775	-0.19136	-0.166458	-0.064607	8.98111	8.9235	8.92682	8.96005						0	9.29916	NaN	27	33.1	155.81	11	8	18	17	20	11	7	9	3	6	6	2	4	3	3	4	3	2	1	2	2	NaN	0.97269	0.95505	35.688	91	44.225	49	14.772	42	8.99074
-0.0836304	0.0478175	-0.0647449	0.00744908	9.32502	9.33939	9.31641	9.33662						4.0936e-136	9.26264	NaN	5	77.2	10.697	NaN	NaN	NaN	NaN	NaN	NaN	NaN	NaN	NaN	NaN	NaN	NaN	NaN	6	12	14	7	6	3	NaN	NaN	NaN	1.0027	1.0071	37.672	46	24.237	22	47.328	24	8.9542
0.254715	0.335026	0.305539	0.401444	8.55285	8.65369	8.54736	8.45652						1.8206e-20	9.06971	NaN	6	34.4	21.919	2	NaN	NaN	NaN	3	3	NaN	2	5	9	1	NaN	NaN	4	2	NaN	NaN	NaN	NaN	NaN	NaN	NaN	1.0044	1.0688	32.804	31	16.102	17	28.587	14	8.76245
-0.103596	-0.00132789	0.357659	0.461839	7.47035	7.46995	7.53265	7.49737						1.036e-11	7.32216	NaN	2	1.2	292.12	NaN	NaN	NaN	NaN	NaN	NaN	NaN	NaN	NaN	NaN	NaN	NaN	2	NaN	NaN	NaN	NaN	NaN	2	NaN	NaN	NaN	0.80132	0.80271	25.859	4	28.954	2	12.197	2	6.96271
-0.0776499	-0.0397255	-0.221444	-0.127501	7.742	7.73005	7.80387	7.86721						5.0572e-08	8.53312	NaN	2	18.4	11.948	2	NaN	NaN	2	2	1	NaN	NaN	NaN	NaN	NaN	NaN	NaN	NaN	NaN	NaN	NaN	NaN	NaN	NaN	NaN	NaN	1.0521	1.027	11.079	7	6.9537	3	10.735	4	8.18099
-0.163252	-0.0648269	-0.116498	-0.0713507	8.54135	8.52184	8.41931	8.48174						4.9696e-52	8.61164	NaN	4	57.9	20.252	3	NaN	4	2	3	1	1	2	10	9	5	6	4	2	NaN	2	5	1	2	2	4	2	0.93549	0.98627	13.791	13	15.56	9	10.629	4	8.37407
-0.252157	-0.181411	-0.380397	-0.303693	8.10537	8.05077	7.99338	8.14974						8.0608e-18	8.36363	NaN	7	23.9	28.657	2	3	NaN	NaN	NaN	NaN	NaN	2	1	2	1	NaN	NaN	5	2	NaN	NaN	NaN	NaN	NaN	NaN	NaN	1.1149	1.0774	19.892	17	21.792	7	14.056	10	7.98042
0.0142124	0.0699771	-0.0343565	0.0837069	7.83467	7.85575	7.72362	7.74121						4.8457e-14	8.31555	NaN	2	18.8	12.652	NaN	NaN	NaN	NaN	NaN	NaN	NaN	NaN	2	NaN	NaN	2	NaN	NaN	NaN	NaN	NaN	NaN	NaN	NaN	NaN	NaN	1.0241	0.99661	6.1936	4	0.67061	2	1.0525	2	7.9947
-0.0135818	0.0640551	-0.247685	-0.1503	7.43626	7.45553	7.40739	7.52666						1.8099e-62	8.17444	NaN	6	22.8	34.732	NaN	2	NaN	NaN	3	2	NaN	2	2	NaN	NaN	NaN	NaN	NaN	NaN	NaN	NaN	NaN	NaN	NaN	NaN	NaN	1.0889	1.0774	19.184	10	24.748	6	9.1283	4	7.88206
0.017922	0.1133	-0.0878702	0.0315185	8.29785	8.33197	8.17114	8.18946						3.9694e-08	7.76095	NaN	2	6.3	42.668	NaN	NaN	NaN	NaN	NaN	NaN	NaN	NaN	NaN	NaN	NaN	NaN	NaN	3	NaN	NaN	NaN	NaN	NaN	1	2	NaN	1.0325	1.0541	31.102	6	5.4331	2	40.029	4	7.51227
0.0305479	0.0951818	0.0890371	0.177767	7.80227	7.83094	7.82029	7.76508						0.00013306	7.75234	NaN	2	3.7	70.69	NaN	NaN	NaN	NaN	NaN	2	NaN	NaN	NaN	NaN	NaN	NaN	NaN	NaN	NaN	NaN	4	1	NaN	NaN	NaN	NaN	1.0124	0.98623	14.051	7	6.7685	3	15.288	4	7.40432
0.189034	0.278698	0.208961	0.346298	7.69036	7.77425	7.51738	7.54941						5.0658e-75	8.27107	NaN	2	30.4	42.682	2	NaN	NaN	NaN	NaN	NaN	NaN	4	2	3	NaN	NaN	NaN	NaN	NaN	NaN	NaN	NaN	4	3	4	1	0.98488	0.95166	22.039	7	10.295	3	11.966	4	8.02354
0.244156	0.332049	0.226257	0.330447	7.9998	8.09978	7.98679	7.84026						3.9612e-16	8.51288	5	5	45.7	16.037	NaN	5	2	NaN	NaN	1	NaN	NaN	NaN	NaN	NaN	NaN	NaN	NaN	NaN	NaN	NaN	2	NaN	NaN	NaN	NaN	0.91103	0.8399	48.977	10	11.544	4	49.65	6	7.92311
0.142871	0.223175	-0.0257375	0.0398441	7.82299	7.89016	7.86081	7.93397						3.7676e-20	8.19835	NaN	5	10.6	69.652	NaN	NaN	2	NaN	NaN	2	NaN	1	NaN	NaN	NaN	2	NaN	NaN	NaN	NaN	NaN	NaN	2	NaN	NaN	NaN	1.0706	1.096	28.279	9	5.9242	4	39.556	5	7.81864
-0.319136	-0.221943	-0.28558	-0.178492	8.3206	8.2538	8.35415	8.46226						1.7589e-18	8.82232	NaN	6	17.9	37.35	NaN	2	2	1	5	NaN	NaN	2	2	2	NaN	NaN	NaN	2	3	NaN	NaN	NaN	NaN	NaN	NaN	NaN	0.88396	0.92843	22.877	21	21.749	11	10.18	10	8.48661
0.456596	0.533065	0.390151	0.485156	8.30309	8.46355	8.35054	8.19111						7.9011e-26	8.8349	NaN	3	26.9	14.038	2	NaN	NaN	NaN	NaN	NaN	NaN	NaN	NaN	2	5	2	NaN	NaN	NaN	NaN	NaN	NaN	NaN	NaN	NaN	NaN	0.79644	0.75323	51.008	11	61.266	6	4.8421	5	8.56269
-0.780562	-0.706936	NaN	NaN	6.76183	6.54903	NaN	NaN						8.9389e-11	7.21288	NaN	2	16.5	34.989	NaN	1	NaN	NaN	NaN	NaN	NaN	NaN	2	NaN	NaN	NaN	NaN	NaN	NaN	NaN	NaN	NaN	NaN	NaN	NaN	NaN	0.74651	0.78362	28.982	3	34.815	2	NaN	1	6.90873
-0.0757024	-0.0280426	-0.55562	-0.421156	7.70039	7.69195	7.53476	7.76059						2.9192e-05	7.7722	NaN	2	6.2	40.753	NaN	NaN	NaN	2	NaN	NaN	NaN	NaN	NaN	NaN	NaN	NaN	NaN	NaN	NaN	2	1	NaN	NaN	NaN	NaN	NaN	1.2296	1.146	18.195	5	12.599	2	10.933	3	7.37024
-0.319496	-0.228368	-0.515006	-0.434562	9.10765	9.0389	9.04171	9.14641						1.8813e-125	9.25001	NaN	23	29.9	112.53	NaN	2	3	NaN	1	8	6	2	NaN	2	5	5	3	2	4	4	6	5	6	2	NaN	NaN	0.97059	0.94991	30.024	66	18.57	31	22.608	35	8.88776
-0.101381	-0.00817432	-0.232538	-0.138159	8.44086	8.4384	8.4186	8.53329						1.3739e-42	8.46051	NaN	11	13.5	132.82	3	4	2	6	NaN	NaN	NaN	NaN	2	NaN	NaN	NaN	NaN	5	2	4	1	2	NaN	2	1	NaN	1.0584	1.0382	22.43	34	20.059	16	21.499	18	8.06461
-0.0338354	0.0647449	-0.00733908	0.0993862	8.25648	8.27598	8.30557	8.29557						2.5791e-07	8.31696	NaN	3	28.2	12.191	NaN	NaN	NaN	NaN	NaN	NaN	NaN	NaN	NaN	NaN	NaN	NaN	1	2	1	4	NaN	NaN	NaN	NaN	NaN	NaN	0.99085	0.98386	35.487	8	45.525	5	11.011	3	8.10981
NaN	NaN	0.393217	0.463887	NaN	NaN	7.09026	6.95063						1.8549e-06	7.29409	NaN	2	1.4	232.08	NaN	NaN	1	NaN	NaN	NaN	NaN	NaN	NaN	NaN	NaN	NaN	NaN	2	NaN	NaN	NaN	NaN	NaN	NaN	NaN	NaN	0.88311	0.83794	31.467	3	NaN	1	20.468	2	6.54532
0.0312541	0.1129	-0.161952	-0.0690147	7.89667	7.93066	7.96469	8.01862						7.1996e-14	8.01858	NaN	4	6.2	97.496	NaN	NaN	NaN	NaN	NaN	2	3	NaN	NaN	NaN	NaN	NaN	NaN	NaN	NaN	2	1	1	NaN	NaN	NaN	NaN	1.0825	1.0538	6.5635	9	5.0774	4	7.9658	5	7.54336
0.0692898	0.128821	0.0462356	0.137838	9.15207	9.19086	9.35753	9.39947						3.6894e-18	9.5233	NaN	6	38.2	16.137	5	2	1	NaN	NaN	NaN	NaN	4	4	3	NaN	NaN	2	4	6	2	3	NaN	NaN	NaN	NaN	NaN	1.0338	1.0103	20.729	36	21.073	19	12.554	17	9.11982
0.0954519	0.161823	-0.007913	0.105815	8.5163	8.56501	8.51846	8.48173						3.8747e-14	8.17875	NaN	5	4.6	144.59	NaN	NaN	NaN	NaN	NaN	2	NaN	1	NaN	NaN	NaN	NaN	NaN	NaN	NaN	NaN	2	NaN	NaN	4	NaN	NaN	1.0596	1.0719	15.831	9	13.089	4	14.217	5	7.80866
0.491186	0.556797	0.210396	0.322397	8.55818	8.7258	8.82718	8.85893						1.5573e-15	8.32809	NaN	3	25	16.33	NaN	NaN	NaN	NaN	2	NaN	2	NaN	NaN	NaN	NaN	NaN	NaN	NaN	NaN	NaN	NaN	NaN	1	1	2	NaN	1.0412	1.0739	68.756	8	62.805	5	25.754	3	7.99088
NaN	NaN	-0.117163	-0.0297002	NaN	NaN	6.76002	6.76896						7.7543e-70	7.3236	NaN	2	15	20.75	1	NaN	NaN	NaN	2	NaN	NaN	NaN	NaN	NaN	NaN	NaN	NaN	NaN	NaN	NaN	NaN	NaN	NaN	NaN	NaN	NaN	1.0504	1.021	5.0364	3	NaN	1	7.1226	2	6.48841
-0.121251	-0.0476813	-0.188021	-0.0727233	10.3587	10.3444	10.3172	10.4078						3.0896e-113	10.4949	NaN	17	51.5	29.885	8	11	10	11	19	20	10	3	2	5	23	17	26	18	16	14	10	12	11	8	5	NaN	0.98957	1.0114	46.703	256	55.067	135	34.015	121	10.1616
-0.432435	-0.345748	-0.292664	-0.194591	7.90065	7.79657	7.89185	7.83096						3.2842e-22	8.20091	NaN	5	12.9	51.996	NaN	NaN	NaN	NaN	NaN	NaN	NaN	1	2	3	2	NaN	NaN	NaN	NaN	NaN	NaN	NaN	NaN	2	NaN	NaN	1.0467	1.0967	64.939	10	70.817	5	62.169	5	7.83601
-0.88454	-0.728622	-0.674099	-0.583904	6.99439	6.77505	NaN	NaN						2.4943e-78	7.89465	NaN	2	26.7	34.804	NaN	NaN	3	NaN	NaN	NaN	NaN	NaN	NaN	NaN	NaN	NaN	NaN	NaN	1	NaN	NaN	NaN	NaN	NaN	NaN	NaN	0.82115	0.83832	56.972	4	2.4558	2	38.146	2	7.46313
0.0367495	0.131721	0.035106	0.139172	8.73936	8.77903	9.00281	8.94718						7.6437e-21	8.65876	NaN	4	26.5	20.041	NaN	2	2	1	1	NaN	NaN	1	NaN	NaN	NaN	NaN	NaN	NaN	NaN	NaN	NaN	NaN	5	3	2	NaN	1.0079	0.94662	65.835	16	89	8	36.81	8	8.00402
-0.248725	-0.161185	0.0562812	0.145191	8.46559	8.41706	8.64124	8.59375						3.0479e-48	8.15235	NaN	5	15	90.449	NaN	NaN	NaN	NaN	NaN	NaN	2	2	NaN	NaN	1	2	NaN	NaN	NaN	NaN	NaN	NaN	NaN	2	7	NaN	0.9081	0.90426	21.253	16	25.775	10	12.16	6	7.88423
-0.52506	-0.367639	-0.510861	-0.372841	8.54445	8.43379	8.59306	8.72883						6.7478e-32	8.62284	NaN	5	13.7	64.421	NaN	NaN	NaN	NaN	NaN	4	1	NaN	2	3	5	4	3	1	NaN	NaN	NaN	NaN	NaN	NaN	4	NaN	1.1833	1.1833	34.639	14	25.504	7	9.9263	7	8.23691
-0.442026	-0.314105	-0.467593	-0.361881	9.13938	9.04481	8.99022	9.09202						8.5318e-133	9.20815	NaN	14	38	64.096	2	1	NaN	6	2	2	4	2	4	6	NaN	NaN	NaN	1	8	3	1	3	2	2	NaN	NaN	1.0559	1.1111	30.777	49	27.693	25	16.167	24	8.90165
-0.0905418	-0.0394735	0.124817	0.161056	7.71067	7.69878	8.10609	8.27091						3.371e-06	8.09698	NaN	2	5.4	46.49	NaN	NaN	NaN	NaN	NaN	NaN	NaN	NaN	NaN	2	4	7	7	1	NaN	NaN	4	NaN	NaN	NaN	NaN	NaN	0.93015	0.91183	14.718	25	13.88	12	15.628	13	7.69649
-0.0749425	0.00460933	0.0599761	0.122381	7.5845	7.58589	7.47311	7.50608						9.7495e-105	7.88095	NaN	2	7.8	38.551	NaN	NaN	NaN	NaN	NaN	NaN	NaN	2	2	NaN	NaN	NaN	NaN	2	NaN	NaN	NaN	NaN	NaN	NaN	NaN	NaN	0.95595	0.97784	7.1843	6	5.9438	3	6.7657	3	7.52298
0.00834347	0.075738	NaN	NaN	7.40953	7.43234	NaN	NaN						6.729e-08	7.85325	NaN	2	32.1	11.676	NaN	NaN	NaN	NaN	NaN	NaN	NaN	NaN	NaN	NaN	2	NaN	NaN	1	NaN	NaN	NaN	NaN	NaN	NaN	NaN	NaN	0.95594	1.0022	12.338	3	7.1134	2	NaN	1	7.49067
-0.319118	-0.231244	-0.254352	-0.191184	8.0607	7.99108	8.24435	8.33822						1.0549e-11	8.03125	NaN	4	10.3	72.758	NaN	NaN	2	NaN	NaN	NaN	NaN	NaN	NaN	NaN	NaN	1	2	NaN	NaN	NaN	NaN	NaN	1	NaN	2	NaN	1.0098	1.0356	16.047	8	10.844	4	5.4506	4	7.69915
0.0180643	0.0861043	-0.240131	-0.114234	8.25701	8.28292	8.26273	8.29128						2.313e-15	7.95176	NaN	3	27	18.552	NaN	NaN	NaN	NaN	NaN	NaN	NaN	NaN	1	NaN	NaN	NaN	NaN	NaN	NaN	NaN	2	NaN	NaN	NaN	2	NaN	1.1403	1.0824	9.8961	5	16.674	2	7.5337	3	7.6184
0.132116	0.199248	0.141987	0.24035	9.14696	9.20696	9.26002	9.25191						6.4972e-129	9.14292	NaN	13	29.3	62.352	2	5	3	7	6	1	NaN	NaN	NaN	1	2	1	1	2	NaN	NaN	6	3	1	3	3	NaN	1.0096	0.99512	30.1	46	29.323	24	21.82	22	8.83402
0.121944	0.178237	0.151442	0.264166	7.9413	7.99496	8.01791	8.0237						6.9325e-10	8.43218	NaN	3	36.8	10.17	NaN	NaN	NaN	2	NaN	NaN	NaN	NaN	NaN	NaN	2	NaN	NaN	NaN	NaN	NaN	NaN	2	NaN	NaN	NaN	NaN	0.97361	0.97629	24.119	6	10.237	3	18.902	3	8.06528
-0.133211	-0.0207795	0.067712	0.187099	8.65693	8.65068	8.67174	8.75432						6.9781e-25	8.69581	NaN	5	22	30.54	NaN	NaN	NaN	NaN	NaN	NaN	2	1	NaN	NaN	NaN	NaN	1	2	2	4	3	NaN	NaN	NaN	NaN	NaN	0.92337	0.9026	27.357	14	31.804	8	20.156	6	8.40565
0.0124972	0.10017	-0.0384361	0.0724069	9.12379	9.15394	9.09026	9.08077						7.1273e-160	9.33323	NaN	22	25	102.04	NaN	3	3	5	5	10	3	5	3	2	2	8	NaN	2	1	NaN	NaN	NaN	2	1	8	NaN	1.0152	0.99851	42.131	63	51.545	34	28.229	29	9.11926
-0.0237097	0.0821575	0.103457	0.200183	8.06793	8.09269	8.28076	8.22843						5.4429e-58	8.76931	NaN	6	47.5	19.378	NaN	NaN	NaN	1	2	2	1	NaN	4	6	1	2	2	NaN	NaN	NaN	NaN	NaN	NaN	NaN	NaN	NaN	0.97291	0.96144	34.572	21	14.152	9	38.281	12	8.40126
0.118759	0.187641	0.08663	0.168431	9.69846	9.75494	9.80486	9.84305						1.1061e-62	9.9589	NaN	6	42.3	14.982	4	4	2	4	5	5	2	2	6	8	7	6	2	1	2	2	3	4	4	NaN	NaN	NaN	1.0301	1.02	30.276	73	13.699	37	38.801	36	9.57429
0.458592	0.558659	0.209228	0.33268	8.52302	8.69121	8.62093	8.59022						1.5201e-41	8.53387	NaN	7	9.9	169.52	NaN	NaN	NaN	1	2	NaN	4	4	2	1	2	NaN	NaN	NaN	1	1	2	NaN	2	NaN	4	NaN	1.0511	1.0243	37.517	18	26.556	10	37.295	8	8.24743
-0.354169	-0.251281	-0.206643	-0.106482	8.36182	8.28616	8.33268	8.39566						8.8553e-92	8.61985	NaN	6	31.9	51.245	NaN	NaN	NaN	2	NaN	NaN	NaN	NaN	1	2	5	4	NaN	NaN	7	6	2	1	NaN	NaN	NaN	NaN	1.0119	1.0164	25.346	30	29.76	15	15.35	15	8.25229
-0.513687	-0.390604	-0.555816	-0.498557	8.4757	8.35811	8.31321	8.49042						5.4232e-36	9.071	NaN	7	33.7	21.139	NaN	NaN	8	4	3	3	2	3	2	4	2	2	NaN	NaN	NaN	NaN	NaN	NaN	NaN	NaN	NaN	NaN	0.98722	1.0146	31.04	32	14.151	16	20.892	16	8.72812
-0.570593	-0.49879	-0.4336	-0.322966	7.9039	7.75374	7.64773	7.76342						4.0399e-164	8.41375	NaN	3	31.3	73.963	NaN	NaN	NaN	NaN	NaN	NaN	4	2	1	6	7	1	1	3	4	2	2	NaN	2	2	5	NaN	0.9024	0.91387	32.22	8	6.4718	4	6.8955	4	8.11069
0.0951818	0.151339	-0.118227	-0.0107799	8.08379	8.12933	8.0445	8.14001						2.7747e-185	8.31794	NaN	2	31.8	65.994	2	NaN	NaN	NaN	NaN	NaN	NaN	NaN	NaN	NaN	NaN	NaN	NaN	3	1	NaN	NaN	NaN	NaN	NaN	NaN	NaN	1.0767	1.0733	15.053	6	15.301	3	15.135	3	7.92123
-0.221892	-0.150321	0.271931	0.386299	8.85876	8.81351	8.74645	8.72594						9.9474e-12	8.29938	NaN	2	16.9	16.453	NaN	NaN	NaN	2	NaN	NaN	NaN	NaN	NaN	NaN	NaN	NaN	NaN	NaN	NaN	NaN	NaN	2	2	2	NaN	NaN	0.85744	0.90105	30.391	8	6.6027	4	39.516	4	8.05119
-0.532095	-0.419295	-0.718701	-0.612871	8.26038	8.13418	7.98705	8.18187						5.7228e-18	8.71914	NaN	5	29.5	24.087	NaN	2	NaN	NaN	NaN	NaN	NaN	1	4	2	3	NaN	2	NaN	NaN	NaN	NaN	NaN	NaN	NaN	NaN	NaN	1.039	1.0453	47.516	14	38.182	7	36.362	7	8.49514
-0.330211	-0.232938	-0.332393	-0.231801	7.91921	7.84909	7.83013	7.92495						7.4615e-11	8.65176	NaN	2	52.9	5.5854	NaN	NaN	2	2	NaN	NaN	NaN	NaN	2	2	NaN	NaN	NaN	NaN	NaN	NaN	NaN	NaN	NaN	NaN	NaN	NaN	1.0167	1.0114	18.258	8	5.5004	4	2.5387	4	8.26418
0.0802483	0.168385	0.135111	0.256046	8.92894	8.97964	8.96788	8.92651						2.7768e-65	9.21312	NaN	9	52.8	21.262	NaN	1	6	2	NaN	NaN	NaN	1	2	1	2	4	5	6	4	2	NaN	NaN	NaN	NaN	1	NaN	0.96375	0.94465	61.518	37	17.556	18	77.424	19	8.84767
-0.0776804	0.0163537	0.0901885	0.19159	7.53528	7.54019	7.89844	7.90579						8.9434e-10	7.63276	NaN	2	4.4	97.893	NaN	NaN	NaN	NaN	NaN	NaN	NaN	NaN	NaN	NaN	NaN	NaN	NaN	NaN	NaN	2	NaN	2	NaN	NaN	NaN	NaN	0.94758	0.95936	13.33	4	9.738	2	15.187	2	7.05706
-0.234991	-0.167183	-0.124328	-0.037312	7.54564	7.49531	7.60563	7.65943						3.5219e-27	7.68825	NaN	3	9.5	42.529	NaN	NaN	2	1	NaN	NaN	NaN	NaN	NaN	NaN	NaN	NaN	NaN	NaN	NaN	NaN	2	1	NaN	NaN	NaN	NaN	0.98372	0.97486	28.289	6	16.76	2	34.914	4	7.06213
NaN	NaN	NaN	NaN	NaN	NaN	6.63401	6.55452						5.2784e-07	7.41471	NaN	2	7.7	28.709	NaN	NaN	NaN	NaN	1	NaN	1	NaN	NaN	NaN	NaN	NaN	NaN	NaN	NaN	NaN	NaN	NaN	NaN	NaN	NaN	NaN	0.97721	0.97035	18.991	2	NaN	1	NaN	1	7.12856
0.110497	0.16877	-0.290778	-0.170053	8.07675	8.12756	8.1782	8.20728						8.6018e-05	7.86417	NaN	2	24.6	19.719	NaN	NaN	NaN	NaN	NaN	2	1	NaN	NaN	NaN	NaN	NaN	NaN	NaN	NaN	NaN	NaN	NaN	NaN	2	NaN	NaN	1.1004	1.1241	35.867	5	47.034	3	15.628	2	7.5121
-0.260135	-0.139872	-0.177344	-0.124725	7.93399	7.89189	7.86656	7.98928						1.6665e-16	8.47374	NaN	6	13	61.938	NaN	NaN	2	NaN	NaN	3	NaN	NaN	NaN	2	NaN	2	1	3	NaN	3	NaN	NaN	NaN	NaN	NaN	NaN	1.0672	0.99725	22.055	16	18.387	6	14.191	10	8.03161
0.216486	0.267835	0.219707	0.30893	8.3076	8.38823	8.41614	8.42447						5.8417e-17	8.01246	NaN	4	15.2	33.387	NaN	NaN	NaN	NaN	NaN	NaN	NaN	NaN	NaN	NaN	NaN	NaN	NaN	3	NaN	NaN	NaN	NaN	4	1	NaN	NaN	1.1151	1.0583	30.743	8	24.897	3	18.662	5	7.40285
-1.18804	-1.10603	-1.17658	-1.07875	8.6492	8.31624	8.18412	8.72531				+	+	2.6685e-48	8.68949	NaN	8	23.6	47.984	NaN	1	5	2	2	NaN	NaN	NaN	3	3	NaN	NaN	NaN	NaN	NaN	NaN	2	1	1	NaN	NaN	NaN	0.79397	0.78013	80.679	18	61.967	11	48.909	7	8.41554
0.0663992	0.135272	-0.119821	-0.0184918	8.98831	9.02902	8.94324	8.94109						4.4714e-42	8.6443	NaN	2	34.1	9.0167	NaN	NaN	NaN	NaN	NaN	NaN	NaN	NaN	2	2	NaN	NaN	NaN	NaN	NaN	NaN	NaN	NaN	NaN	4	NaN	NaN	1.0617	1.088	87.695	8	21.243	4	117.26	4	8.29546
-0.566848	-0.378007	-0.622087	-0.531968	7.84274	7.72895	7.89838	8.04072						6.6005e-16	8.12542	NaN	5	41	13.233	1	NaN	NaN	NaN	NaN	1	2	NaN	2	NaN	NaN	NaN	NaN	NaN	NaN	2	NaN	NaN	NaN	NaN	NaN	NaN	1.0199	1.033	41.198	8	13.257	3	37.206	5	7.67628
-0.315092	-0.218162	-0.0792927	0.0370291	8.42581	8.36014	NaN	NaN						3.0728e-20	8.43266	NaN	6	24.8	37.048	NaN	NaN	NaN	NaN	NaN	NaN	1	2	2	1	NaN	NaN	NaN	NaN	NaN	NaN	NaN	2	3	NaN	3	NaN	0.86883	0.86842	49.644	12	26.552	7	74.387	5	8.06266
-0.168074	-0.0884695	-0.131589	-0.0425041	8.29765	8.27101	8.384	8.42607						5.7256e-69	9.07423	NaN	6	41	17	NaN	NaN	NaN	5	8	11	8	8	5	NaN	NaN	NaN	NaN	NaN	NaN	NaN	NaN	NaN	NaN	NaN	NaN	NaN	0.9564	0.98764	21.931	43	25.63	26	13.01	17	8.73712
0.000865329	0.0743684	-0.0542234	0.0698758	8.22706	8.24944	8.24576	8.25751						1.2702e-14	8.14836	NaN	2	25.7	11.933	NaN	NaN	NaN	NaN	NaN	NaN	2	NaN	NaN	NaN	NaN	NaN	NaN	NaN	NaN	NaN	2	3	NaN	NaN	NaN	NaN	1.035	1.0376	14.929	7	2.2453	4	20.114	3	7.87822
0.109026	0.190552	NaN	NaN	8.00864	8.06603	NaN	NaN						1.5533e-12	7.48353	NaN	2	4.5	109.23	NaN	NaN	NaN	NaN	NaN	NaN	NaN	NaN	NaN	NaN	NaN	NaN	NaN	NaN	NaN	1	NaN	NaN	NaN	2	NaN	NaN	0.9627	1.0303	23.571	3	14.453	2	NaN	1	7.29378
-0.384452	-0.291857	-0.321697	-0.256045	9.03627	8.94841	9.00316	9.12176						1.6162e-14	8.72312	NaN	3	68.8	3.8054	NaN	NaN	NaN	NaN	NaN	NaN	NaN	NaN	NaN	NaN	2	1	NaN	1	6	3	NaN	NaN	2	2	3	NaN	0.88026	0.95352	31.375	20	22.711	11	26.491	9	8.36519
-0.0858794	-0.0204136	0.0170228	0.125337	9.2052	9.19907	9.10384	9.15023						1.2348e-42	9.07838	NaN	7	49.5	23.513	2	NaN	2	2	1	4	2	NaN	2	1	NaN	NaN	4	3	NaN	NaN	2	1	2	NaN	NaN	NaN	0.9821	0.9368	14.487	28	15.497	13	11.158	15	8.80006
-0.223374	-0.119166	-0.0350608	0.0821177	8.80893	8.77305	8.79608	8.81847						6.3546e-05	8.75994	NaN	2	15.3	12.599	NaN	NaN	NaN	4	4	NaN	NaN	NaN	NaN	NaN	NaN	NaN	NaN	NaN	NaN	NaN	NaN	NaN	2	2	2	NaN	0.94851	0.93454	11.84	14	16.323	7	5.9302	7	8.3915
-1.14057	-1.03842	-1.11483	-0.972105	8.17067	7.85809	7.87121	8.14092				+	+	1.4766e-25	8.33706	NaN	5	16.1	52.491	NaN	NaN	NaN	NaN	NaN	4	NaN	2	NaN	NaN	1	NaN	NaN	NaN	NaN	NaN	NaN	2	NaN	NaN	NaN	NaN	0.53632	0.56223	75.044	9	10.47	5	10.995	4	8.05565
NaN	NaN	0.0481735	0.0865381	NaN	NaN	7.74578	7.71973						2.7984e-37	7.02329	NaN	2	7.2	49.901	NaN	NaN	NaN	NaN	NaN	NaN	NaN	NaN	NaN	NaN	NaN	1	1	NaN	NaN	NaN	NaN	NaN	NaN	1	NaN	NaN	0.93505	0.95467	4.2876	3	NaN	1	5.9611	2	6.4775
-0.26285	-0.195153	-0.10017	0.00717359	7.69986	7.64112	7.55963	7.60717						2.5348e-08	7.71186	NaN	2	10.1	23.698	NaN	NaN	NaN	NaN	NaN	NaN	2	NaN	NaN	NaN	NaN	NaN	NaN	NaN	NaN	NaN	NaN	2	1	NaN	NaN	NaN	0.9254	0.90865	13.908	5	5.5825	2	15.182	3	7.34175
-0.234839	-0.112319	-0.227002	-0.109026	8.93411	8.9003	8.71175	8.76211						3.8147e-11	8.97082	NaN	2	44.7	5.4004	3	NaN	NaN	NaN	NaN	NaN	NaN	NaN	NaN	NaN	NaN	1	2	2	3	2	NaN	NaN	NaN	NaN	2	NaN	0.93771	0.94509	16.201	14	10.362	7	20.968	7	8.70265
-0.837248	-0.756892	-1.03492	-0.937043	7.15146	6.92363	6.82374	7.09128						7.804e-12	7.5387	NaN	2	25.7	15.36	NaN	NaN	NaN	NaN	NaN	NaN	NaN	NaN	2	NaN	2	NaN	NaN	NaN	NaN	NaN	NaN	NaN	NaN	NaN	NaN	NaN	1.062	1.0539	68.811	4	12.995	2	15.805	2	7.21648
0.100843	0.15004	0.168382	0.288241	7.94822	7.9934	7.9829	7.9733						9.7894e-20	8.05584	NaN	4	9.3	59.203	2	NaN	NaN	NaN	NaN	NaN	NaN	NaN	NaN	NaN	NaN	4	NaN	NaN	NaN	NaN	3	1	NaN	NaN	NaN	NaN	1.0351	0.99349	15.374	9	1.444	4	11.172	5	7.64106
-0.454348	-0.37049	-0.0781998	0.0162202	7.51578	7.40425	7.45076	7.49739						7.2217e-09	8.1749	NaN	2	19.5	12.24	NaN	NaN	NaN	2	1	NaN	NaN	NaN	NaN	2	NaN	NaN	NaN	NaN	NaN	NaN	NaN	NaN	NaN	NaN	NaN	NaN	0.91249	0.96504	20.591	5	31.285	2	9.5175	3	7.85819
-0.629903	-0.541219	-0.0961269	-0.032242	7.51805	7.35515	7.40858	7.38385						2.6222e-33	7.99452	NaN	2	20.2	22.649	2	NaN	NaN	NaN	NaN	NaN	NaN	NaN	1	2	NaN	NaN	NaN	NaN	NaN	NaN	NaN	NaN	NaN	NaN	NaN	NaN	0.67072	0.69134	25.881	5	2.2782	3	26.01	2	7.71892
-0.0794322	0.0267293	-0.0686019	0.0355053	8.06863	8.07664	8.00247	8.05096						9.8861e-140	8.70036	NaN	8	27.3	44.176	NaN	NaN	3	1	NaN	3	3	4	2	4	NaN	NaN	NaN	NaN	NaN	NaN	NaN	NaN	NaN	NaN	NaN	NaN	0.99808	0.99695	14.266	20	16.372	11	12.078	9	8.44744
0.0723116	0.1153	-0.0802483	0.04265	8.75356	8.78825	8.79843	8.78837						2.3815e-60	8.8221	NaN	9	20	68.879	NaN	2	4	4	NaN	2	1	NaN	NaN	5	NaN	NaN	3	NaN	2	NaN	NaN	NaN	NaN	NaN	2	NaN	1.0514	0.98631	16.168	25	18.589	11	12.792	14	8.4674
0.851199	0.928655	0.917052	1.00127	6.52737	6.80694	NaN	NaN						1.9582e-25	7.41994	NaN	3	8.4	55.986	NaN	2	1	NaN	NaN	NaN	NaN	NaN	NaN	NaN	1	NaN	NaN	NaN	NaN	NaN	NaN	NaN	NaN	NaN	NaN	NaN	0.93869	0.93575	77.732	4	14.867	2	3.2017	2	7.2389
0.241352	0.320658	0.169079	0.23382	9.37273	9.46926	9.40824	9.36177						2.9224e-97	9.54986	NaN	9	54.6	24.634	4	2	2	NaN	4	NaN	NaN	1	4	4	2	2	3	2	4	4	5	6	3	1	NaN	NaN	1.01	1.0304	25.461	53	16.32	28	16.701	25	9.31867
-0.218095	-0.154586	-0.167615	-0.0663991	7.41819	7.37164	7.46205	7.46409						8.1617e-75	8.09555	NaN	5	27.7	27.735	2	NaN	NaN	2	2	2	NaN	NaN	NaN	NaN	NaN	2	NaN	NaN	NaN	NaN	NaN	NaN	NaN	NaN	NaN	NaN	1.0009	0.9938	29.996	10	33.012	4	31.073	6	7.71856
-0.609112	-0.521763	-0.596553	-0.552279	7.68374	7.52668	7.63035	7.82125						3.6493e-05	7.34305	NaN	2	1.1	180.82	NaN	NaN	NaN	NaN	NaN	NaN	NaN	NaN	NaN	NaN	NaN	NaN	NaN	NaN	2	NaN	NaN	NaN	2	1	NaN	NaN	1.3918	1.3347	40.287	5	8.0793	2	6.8836	3	6.8867
0.015783	0.081476	0.0545871	0.136442	9.1765	9.20101	9.19598	9.20704						1.2844e-150	9.39967	NaN	14	38.8	57.619	19	10	7	4	NaN	NaN	2	2	2	2	2	1	1	NaN	2	1	NaN	8	5	NaN	NaN	NaN	0.99211	0.98336	32.634	67	39.15	35	17.912	32	9.10178
0.436802	0.519844	0.375908	0.487075	8.12798	8.28445	8.28285	8.13402						1.413e-24	8.15281	NaN	6	3.2	292	NaN	NaN	NaN	1	1	NaN	NaN	NaN	NaN	1	2	NaN	2	NaN	NaN	NaN	1	2	NaN	NaN	NaN	NaN	1.0256	1.0413	38.455	10	23.726	6	16.088	4	7.89778
-0.0284251	0.0720372	-0.0472592	0.070724	8.67574	8.69743	8.80003	8.79889						3.3833e-39	8.90098	NaN	13	11.5	150.66	NaN	NaN	1	6	2	4	1	1	4	1	NaN	NaN	NaN	NaN	NaN	3	4	6	4	1	2	2	0.98934	1.0268	34.308	39	21.007	20	44.081	19	8.47114
-0.190701	-0.108954	-0.16337	-0.0280033	9.2154	9.18261	9.06595	9.13988						4.3296e-138	8.92796	NaN	15	32.4	60.17	NaN	NaN	NaN	2	2	3	4	2	NaN	NaN	5	2	2	NaN	2	5	NaN	2	1	4	3	NaN	1.0097	1.0035	15.451	34	13.919	17	16.067	17	8.60133
-0.174947	-0.0786703	-0.141825	-0.0437644	9.34784	9.32414	9.24457	9.34423						6.6803e-156	8.96665	NaN	28	16	254.61	NaN	NaN	2	NaN	3	NaN	2	2	3	3	1	1	1	3	5	4	2	9	2	8	12	NaN	1.0432	0.99695	15.52	58	14.203	26	14.356	32	8.6431
-0.333025	-0.267201	-0.337997	-0.232906	7.57515	7.49471	7.57344	7.66992						1.4132e-34	7.85694	NaN	5	5.7	167.15	2	3	2	NaN	NaN	NaN	NaN	1	NaN	NaN	NaN	NaN	NaN	NaN	NaN	3	NaN	NaN	NaN	NaN	NaN	NaN	0.85935	0.91099	26.668	9	21.721	5	7.5569	4	7.48871
-0.282439	-0.14741	-0.413811	-0.482332	7.95271	7.90834	7.89863	8.0496						5.7883e-88	7.95072	18	3	32.4	73.681	3	2	2	1	1	2	4	2	5	4	NaN	2	7	2	4	4	2	NaN	NaN	NaN	NaN	NaN	0.90765	0.97948	22.915	11	9.7066	6	16.099	5	7.61761
-0.457475	-0.366206	-0.357158	-0.248413	9.05633	8.94608	8.93167	9.08888						8.4485e-92	9.07588	NaN	13	27.2	61.23	4	1	NaN	3	NaN	2	1	1	2	5	6	NaN	NaN	2	3	2	3	1	4	4	NaN	NaN	0.89821	0.89701	25.59	44	20.919	22	17.523	22	8.76218
0.157303	0.228973	0.229315	0.34322	9.65092	9.71984	9.81232	9.74457						0	9.71912	NaN	32	53.8	78.01	6	6	5	7	11	20	9	2	NaN	5	3	4	2	5	10	4	11	17	13	5	11	NaN	0.92781	0.89034	24.345	154	20.319	81	9.7727	73	9.35182
-0.746979	-0.660338	-0.595886	-0.491699	8.91343	8.71466	8.74002	8.88517						7.8378e-95	8.85477	NaN	14	23.5	92.486	NaN	2	6	4	1	NaN	3	NaN	2	NaN	2	1	3	2	2	1	NaN	6	2	1	2	NaN	0.8454	0.84087	56.492	36	40.659	17	35.253	19	8.50807
-0.0661706	-0.00398733	-0.0869197	0.00791319	8.94681	8.94561	8.92978	8.94145						6.0219e-121	9.13184	NaN	19	26.7	102.73	2	8	5	3	2	NaN	2	3	2	1	5	11	9	2	2	NaN	4	2	2	NaN	3	NaN	1.0093	0.99453	20.496	67	26.418	36	10.421	31	8.82841
-0.336573	-0.251453	-0.228603	-0.11836	8.62773	8.55205	8.46558	8.56751						1.2809e-25	8.60326	NaN	7	26	50.089	2	NaN	NaN	NaN	NaN	NaN	NaN	2	1	NaN	1	NaN	NaN	NaN	2	NaN	2	3	1	NaN	NaN	NaN	1.0478	0.98557	17.097	14	16.257	6	13.954	8	8.05584
-0.278549	-0.198196	-0.257856	-0.144308	8.24127	8.18159	8.15397	8.24415						5.975e-46	8.6915	NaN	10	23.1	63.917	4	4	4	2	NaN	2	NaN	NaN	NaN	NaN	2	4	4	5	NaN	NaN	NaN	NaN	NaN	NaN	NaN	NaN	1.0217	0.99611	52.816	30	71.159	14	19.592	16	8.39582
-0.361657	-0.288523	0.0379174	0.108083	8.01924	7.93239	7.93131	7.91656						1.8819e-10	7.81226	NaN	4	4.1	119.2	1	NaN	NaN	NaN	NaN	NaN	NaN	NaN	NaN	NaN	NaN	NaN	NaN	NaN	NaN	2	2	1	NaN	1	NaN	NaN	0.8772	0.82629	20.226	7	8.0331	4	27.893	3	7.56694
0.181039	0.283922	0.578629	0.651745	7.85783	7.94331	7.83987	7.77361						1.6983e-09	7.64626	NaN	4	1	509.35	NaN	NaN	NaN	NaN	NaN	NaN	1	NaN	NaN	2	NaN	NaN	NaN	NaN	NaN	1	NaN	NaN	1	2	NaN	NaN	0.75039	0.69619	63.817	7	42.831	3	67.696	4	7.07857
0.71352	0.776778	0.701553	0.815783	9.08436	9.31819	9.28149	9.06513						0	9.16864	NaN	33	23.5	271.66	2	2	2	3	4	5	14	5	3	4	2	2	7	2	5	NaN	5	3	4	4	4	NaN	0.90317	0.93782	59.282	81	32.009	43	24.373	38	8.85886
-0.0459526	0.0578315	0.0431702	0.158671	8.52139	8.53879	8.56297	8.55594						3.4926e-11	8.34815	NaN	5	6	103.73	2	NaN	NaN	NaN	NaN	NaN	2	NaN	NaN	NaN	NaN	NaN	2	2	NaN	NaN	NaN	2	2	2	1	NaN	0.969	0.95464	13.231	15	11.325	7	6.1904	8	7.93003
NaN	NaN	0.336118	0.454269	NaN	NaN	7.11767	6.98092						2.5141e-10	7.29879	NaN	2	5.9	60.012	NaN	NaN	NaN	NaN	NaN	NaN	NaN	NaN	2	NaN	NaN	NaN	1	NaN	NaN	NaN	NaN	NaN	NaN	NaN	NaN	NaN	0.87809	0.84625	20.22	3	NaN	1	20.922	2	6.497
0.228234	0.303693	0.229568	0.342561	9.04127	9.13268	9.09923	9.04056						3.0311e-141	9.38794	NaN	19	26.4	116.28	NaN	NaN	4	6	7	2	4	2	6	6	8	2	3	4	4	3	6	5	1	NaN	NaN	NaN	0.9583	0.92597	28.266	73	19.84	36	19.652	37	8.99947
0.0729976	0.155879	0.0625803	0.165095	8.87074	8.91768	8.89503	8.86619						1.2911e-50	9.03294	NaN	15	27.7	67.488	NaN	NaN	2	8	NaN	NaN	2	3	8	NaN	2	4	2	6	NaN	NaN	NaN	2	1	6	3	NaN	0.99403	0.98018	27.879	46	13.567	22	31.236	24	8.69176
-0.534642	-0.454032	-0.487384	-0.394294	8.51631	8.37963	8.39919	8.53543						1.4921e-242	8.40961	NaN	8	11.6	263.4	NaN	2	NaN	NaN	1	1	1	NaN	NaN	1	2	4	4	NaN	NaN	NaN	NaN	NaN	NaN	2	2	NaN	1.0073	1.0014	30.97	20	25.504	11	6.3582	9	8.15269
-0.586644	-0.508486	-0.670478	-0.573084	7.734	7.58092	7.75828	7.97689						4.0206e-101	8.32985	NaN	5	10.2	83.272	1	4	2	2	NaN	NaN	NaN	NaN	NaN	NaN	NaN	NaN	4	NaN	NaN	NaN	NaN	NaN	NaN	NaN	NaN	NaN	0.93232	0.95337	40.214	13	18.616	7	8.7593	6	7.96117
1.011	1.10956	NaN	NaN	7.81713	8.15113	NaN	NaN				+		1.7275e-06	7.64413	NaN	2	8.6	28.358	NaN	2	NaN	NaN	NaN	NaN	NaN	NaN	NaN	NaN	NaN	NaN	NaN	NaN	NaN	NaN	NaN	1	NaN	NaN	NaN	NaN	1.0621	1.1353	84.54	3	90.81	2	NaN	1	7.55235
0.135929	0.227618	0.0504726	0.155229	9.09611	9.16459	9.12339	9.10961						1.9785e-210	9.40111	NaN	24	37.3	90.973	5	NaN	1	3	2	10	10	1	NaN	4	4	6	3	2	NaN	2	3	4	4	4	2	NaN	0.99958	1.0057	21.269	69	25.506	31	12.242	38	9.00834
-0.0296617	0.0499095	0.0456547	0.150081	7.18407	7.1991	7.04883	7.08909						8.4175e-05	7.94128	NaN	2	3.8	56.403	NaN	1	1	1	NaN	NaN	NaN	NaN	NaN	2	NaN	NaN	NaN	NaN	NaN	NaN	NaN	NaN	NaN	NaN	NaN	NaN	0.96885	1.0071	15.309	5	3.8892	2	21.382	3	7.69764
-0.288082	-0.207411	-0.305212	-0.189666	9.18361	9.1212	9.13181	9.20011						3.6266e-133	9.15836	NaN	23	20.9	140.4	1	10	NaN	2	3	6	1	NaN	NaN	7	4	3	NaN	2	2	NaN	2	2	6	8	3	NaN	1.0091	0.99683	55.024	61	22.641	29	72.865	32	8.78455
-0.173824	-0.115035	-0.244765	-0.153935	8.3275	8.29288	7.67065	7.80977						2.0952e-05	8.84489	NaN	2	12.2	8.7887	NaN	NaN	2	1	1	NaN	NaN	2	2	NaN	NaN	NaN	NaN	NaN	NaN	NaN	NaN	NaN	NaN	NaN	NaN	NaN	1.0316	1.0354	19.732	8	8.0595	4	19.062	4	8.72015
-0.214006	-0.0603522	-0.143916	-0.0564447	7.7773	7.75913	8.00796	8.08611						7.6715e-12	7.93099	NaN	3	10.9	33.863	NaN	2	NaN	NaN	2	NaN	NaN	NaN	NaN	NaN	NaN	NaN	NaN	NaN	NaN	NaN	NaN	NaN	2	NaN	NaN	NaN	1.0381	1.0336	9.7993	6	8.5739	3	7.6455	3	7.47101
-0.3191	-0.276083	-0.204642	-0.124857	8.78929	8.70619	8.62538	8.67621						1.3892e-31	8.68481	NaN	6	15.8	51.066	NaN	2	NaN	NaN	NaN	NaN	NaN	NaN	NaN	1	2	NaN	2	NaN	NaN	2	1	4	2	2	1	NaN	1.0017	0.93435	26.511	19	29.511	10	23.666	9	8.41325
-0.302084	-0.212016	-0.329526	-0.211884	7.26602	7.20219	NaN	NaN						1.4232e-84	7.88006	NaN	2	26.9	84.456	3	NaN	NaN	8	4	NaN	2	6	3	NaN	NaN	1	3	1	2	1	4	3	NaN	3	3	NaN	0.86264	0.90859	17.739	5	5.0436	3	13.237	2	7.69389
0.0503276	0.124196	-0.0382958	0.0722249	10.3084	10.3458	10.32	10.3341						0	10.2606	NaN	95	40.4	293.02	14	11	10	13	8	7	12	13	24	17	24	31	18	29	17	21	21	19	11	31	37	3	1.0281	0.99897	32.224	379	24.563	190	37.496	189	9.93134
-0.50539	-0.420163	-0.540622	-0.432425	7.44976	7.32327	7.33953	7.515						2.1636e-33	7.97918	NaN	4	13.7	47.684	NaN	NaN	NaN	1	NaN	2	NaN	NaN	NaN	NaN	2	NaN	2	NaN	NaN	NaN	NaN	NaN	NaN	NaN	NaN	NaN	0.73134	0.76471	33.619	7	4.8291	4	4.3858	3	7.76739
0.321813	0.40806	0.768985	0.819139	8.30005	8.42289	8.44675	8.24279						5.4664e-06	7.97817	NaN	2	22.5	11.549	NaN	NaN	2	NaN	NaN	NaN	NaN	NaN	NaN	NaN	NaN	NaN	NaN	NaN	NaN	NaN	NaN	NaN	NaN	2	2	NaN	0.85111	0.87577	45.577	6	5.561	3	4.8939	3	7.65921
1.04831	1.1354	1.2668	1.3767	8.9446	9.28639	9.35891	9.02649				+	+	4.5608e-224	9.12879	NaN	28	28.3	184.73	NaN	2	3	7	4	4	4	6	7	1	2	1	5	2	NaN	2	2	4	4	2	NaN	NaN	0.92976	0.89153	89.128	61	17.151	30	21.993	31	8.77786
1.02013	1.12717	1.37419	1.44375	6.83103	7.17035	7.03197	6.68234						1.5257e-07	7.40471	NaN	3	6.2	78.178	NaN	NaN	NaN	NaN	NaN	NaN	NaN	2	NaN	NaN	2	NaN	NaN	NaN	NaN	NaN	NaN	NaN	NaN	NaN	1	NaN	1.2699	1.3628	93.118	5	30.086	3	6.7281	2	7.14535
-0.293925	-0.218699	-0.396598	-0.289362	9.28067	9.21482	9.13672	9.26644						0	9.65159	65	65	29.7	350.86	11	6	16	13	13	15	9	29	17	8	4	10	3	4	6	NaN	4	1	1	2	4	NaN	1.0614	1.0556	29.865	172	28.196	87	23.252	85	9.32027
0.178492	0.272143	0.284739	0.385356	9.1344	9.2163	9.21527	9.11478						0	9.64412	NaN	87	33.5	365.29	10	12	22	13	18	25	22	11	8	12	5	8	10	9	15	5	2	2	1	2	NaN	NaN	0.9701	0.91487	35.871	207	32.775	102	27.493	105	9.32309
-0.182377	-0.110153	-0.406863	-0.344601	8.14727	8.11411	8.00415	8.14245						2.642e-25	8.56865	NaN	8	14.1	80.292	4	4	2	NaN	NaN	NaN	NaN	2	NaN	2	3	NaN	NaN	NaN	NaN	1	NaN	NaN	NaN	NaN	1	NaN	0.95513	1.0271	20.004	19	10.14	9	19.971	10	8.18633
-0.169388	-0.101412	-0.252658	-0.192447	8.56541	8.53489	8.44858	8.55659						5.8833e-56	9.13558	NaN	3	23.7	19.243	NaN	NaN	1	5	2	3	4	NaN	NaN	NaN	NaN	5	7	2	NaN	NaN	NaN	NaN	NaN	NaN	NaN	NaN	0.9261	0.97658	42.372	29	55.108	16	19.335	13	8.88069
0.182565	0.255682	0.0478305	0.144377	9.81318	9.89014	9.99955	10.0083						9.6337e-122	10.0433	NaN	6	29.7	41.08	4	6	3	NaN	NaN	11	7	2	NaN	5	6	2	1	NaN	NaN	1	4	4	2	12	15	NaN	1.0268	1.0301	20	75	13.135	39	15.711	36	9.68171
0.0739573	0.186247	0.0948187	0.21625	8.94637	9.00243	8.9896	8.97462						4.3775e-93	8.9392	NaN	17	32.3	77.519	NaN	NaN	1	NaN	NaN	2	2	1	2	5	5	3	6	NaN	4	NaN	NaN	6	4	5	3	NaN	0.98854	0.94592	53.575	47	76.138	23	10.865	24	8.58816
-0.541324	-0.457613	-0.703987	-0.608242	8.4692	8.33145	8.30683	8.5144						8.1452e-20	8.23565	NaN	7	7.1	128.33	NaN	NaN	NaN	NaN	NaN	NaN	NaN	NaN	NaN	NaN	1	2	NaN	NaN	3	4	1	1	2	2	1	NaN	1.1284	1.1858	37.624	16	18.393	8	14.172	8	7.95698
-0.626179	-0.547616	-0.622462	-0.509848	9.75619	9.59134	9.59899	9.79092						0	9.94828	NaN	26	62.5	73.884	8	2	1	NaN	NaN	4	11	21	14	13	13	21	15	6	3	4	2	6	5	3	7	NaN	0.92829	0.96553	42.351	128	26.428	66	23.997	62	9.58677
-0.0922479	0.0104934	0.0338501	0.107073	8.62665	8.62982	8.63955	8.63215						2.6706e-101	8.62681	NaN	16	15.7	160.91	NaN	1	3	2	NaN	2	1	NaN	11	2	1	1	NaN	NaN	2	NaN	2	NaN	6	2	1	NaN	0.9655	0.93898	20.483	37	24.125	17	17.203	20	8.32999
0.0173518	0.0803848	-0.0506062	0.0499796	8.32552	8.34971	8.71593	8.75531						6.1062e-24	9.30969	NaN	2	10.7	16.6	3	NaN	NaN	NaN	NaN	NaN	NaN	4	6	1	NaN	NaN	NaN	NaN	NaN	NaN	NaN	NaN	NaN	NaN	NaN	NaN	1.028	0.99681	29.114	14	34.629	9	4.2305	5	8.72102
-0.104604	-0.0228593	-0.237809	-0.130931	9.73556	9.72868	9.68413	9.79449						0	9.64754	25	25	29.2	112.87	3	2	2	NaN	NaN	NaN	2	12	13	3	4	4	4	2	1	2	6	12	6	7	4	NaN	1.0386	1.0521	18.6	86	21.328	42	14.187	44	9.28749
-0.475655	-0.408053	-0.516419	-0.405448	9.06677	8.94393	8.95277	9.07037						2.3747e-54	9.08721	NaN	13	35.6	50.969	1	1	NaN	NaN	4	NaN	3	3	2	NaN	NaN	NaN	NaN	9	7	3	NaN	2	NaN	5	3	NaN	0.99201	0.99263	33.518	42	12.833	21	10.995	21	8.7975
0.144829	0.22132	0.178976	0.272454	8.29688	8.36352	8.27896	8.25924						1.3353e-59	8.50341	NaN	8	13.9	103.15	NaN	NaN	NaN	5	3	NaN	NaN	NaN	NaN	NaN	NaN	7	7	5	2	NaN	NaN	NaN	6	2	1	NaN	1.0492	1.0585	23.732	36	12.167	19	19.325	17	8.19598
-1.76562	-1.68219	-1.84447	-1.75502	9.9553	9.44891	9.38268	9.93297				+	+	0	9.73671	NaN	78	33.8	353.93	1	2	5	12	2	8	6	5	11	8	12	24	11	18	11	9	14	6	16	11	7	NaN	1.28	1.1917	117.78	193	37.956	94	35.727	99	9.43903
-1.08571	-1.03422	NaN	NaN	7.69487	7.38355	NaN	NaN						3.1051e-16	7.5861	NaN	2	4.8	76.629	NaN	NaN	NaN	NaN	NaN	NaN	NaN	2	NaN	NaN	NaN	NaN	2	3	NaN	NaN	NaN	NaN	NaN	NaN	NaN	NaN	0.57674	0.59164	58.013	3	27.154	2	NaN	1	7.47569
-0.0618874	0.0274371	-0.118094	-0.00489682	9.30965	9.3179	9.29629	9.33766						1.2436e-236	9.27743	NaN	49	15.5	434.04	1	NaN	6	NaN	NaN	5	3	4	3	4	6	6	10	11	12	8	8	10	9	6	6	NaN	1.0213	1.0192	32.957	115	40.918	57	22.803	58	8.87973
NaN	NaN	-0.307079	-0.245496	NaN	NaN	7.74421	7.81813						1.1121e-13	8.08661	NaN	2	4.5	79.739	NaN	NaN	NaN	NaN	NaN	2	NaN	NaN	NaN	NaN	NaN	NaN	2	NaN	NaN	NaN	NaN	NaN	NaN	NaN	NaN	NaN	1.3056	1.2483	22.005	4	NaN	1	14.615	3	7.75195
0.302641	0.383718	0.02869	0.111446	8.11093	8.22642	8.04852	7.98583						8.2053e-13	7.96456	NaN	5	7.3	85.971	NaN	NaN	1	2	1	2	NaN	NaN	NaN	NaN	NaN	NaN	NaN	NaN	NaN	NaN	NaN	NaN	NaN	2	2	NaN	1.0368	0.97427	27.508	10	27.731	5	17.476	5	7.67627
0.0610158	0.134615	0.0275866	0.0960516	8.21173	8.25227	8.25305	8.21471						1.195e-98	8.6995	NaN	12	10.6	160.62	1	4	2	NaN	2	1	7	NaN	NaN	2	NaN	NaN	NaN	2	2	2	NaN	NaN	NaN	NaN	NaN	NaN	1.0029	0.98377	12.857	24	10.37	12	10.791	12	8.36278
-0.2122	-0.129687	-0.479334	-0.365133	7.64792	7.60889	7.57287	7.76964						3.2348e-11	8.2242	NaN	4	2.8	264.58	NaN	NaN	NaN	2	NaN	NaN	NaN	2	NaN	NaN	2	3	1	NaN	NaN	NaN	NaN	NaN	NaN	NaN	NaN	NaN	1.0982	1.0978	31.353	10	19.487	5	12.986	5	7.80868
-0.324618	-0.251693	-0.324465	-0.198243	9.24655	9.17079	9.15339	9.27983						5.1087e-112	9.18267	NaN	10	42.4	41.333	NaN	3	2	NaN	2	1	NaN	2	NaN	NaN	2	4	3	3	2	1	4	5	8	3	1	NaN	0.97866	0.98137	26.015	46	22.169	23	15.88	23	8.85082
0.258217	0.332622	0.244121	0.340843	9.20761	9.30771	9.37922	9.29063						1.9611e-196	9.40882	NaN	21	46.8	79.189	NaN	2	NaN	NaN	NaN	4	3	2	1	8	8	7	11	8	8	6	4	3	6	2	2	NaN	0.94978	0.96855	36.272	75	25.435	39	31.164	36	9.00711
0.0781998	0.166715	0.107586	0.182786	8.58124	8.63144	8.74343	8.52289						1.2431e-48	8.97859	NaN	14	22.8	95.044	2	3	NaN	2	7	1	NaN	6	2	2	NaN	2	NaN	NaN	3	3	4	NaN	NaN	NaN	NaN	NaN	0.98723	0.93891	48.892	33	67.204	17	16.714	16	8.71827
0.369048	0.453439	0.207611	0.307769	8.25239	8.38888	8.58959	8.4364						1.22e-12	8.27492	NaN	5	16.9	47.534	NaN	NaN	NaN	NaN	2	NaN	NaN	NaN	NaN	2	NaN	1	2	NaN	NaN	NaN	NaN	NaN	NaN	NaN	3	NaN	1.141	1.2158	35.123	10	10.729	6	21.2	4	8.06089
-0.0801337	-0.00714454	-0.126709	-0.0227584	9.03451	9.03234	9.07343	9.06934						2.762e-151	9.08664	NaN	15	24.2	104.5	3	NaN	2	NaN	NaN	4	4	1	NaN	NaN	NaN	NaN	4	6	7	7	6	2	4	NaN	NaN	NaN	1.0473	1.0084	18.502	48	23.296	22	13.499	26	8.69448
-0.0624748	-0.00218015	-1.02326	-0.927897	8.09177	8.09114	7.53247	7.8413						1.6788e-10	7.87898	NaN	3	2.6	180.2	NaN	NaN	2	2	1	1	NaN	NaN	1	NaN	NaN	NaN	NaN	NaN	NaN	NaN	NaN	NaN	NaN	NaN	2	NaN	1.0184	1.0651	63.188	9	49.315	5	50.558	4	7.74614
-0.212267	-0.142608	-0.151079	-0.0973412	8.80762	8.76468	8.76989	8.7343						7.623e-42	8.83121	NaN	15	26.9	92.245	NaN	NaN	1	3	4	1	NaN	NaN	1	NaN	4	NaN	3	4	2	NaN	2	4	2	4	6	NaN	1.0235	1.039	32.899	37	21.911	18	41.315	19	8.45355
0.0565835	0.169412	0.0598107	0.162493	8.43545	8.48646	8.48397	8.4785						7.3119e-58	8.83454	NaN	13	23.8	82.886	NaN	NaN	NaN	4	6	NaN	NaN	1	6	NaN	2	1	5	2	1	3	3	NaN	NaN	1	2	NaN	1.0026	0.96882	30.208	35	40.151	19	7.0648	16	8.42339
1.62134	1.70381	1.66406	1.76621	9.75189	10.2648	10.2341	9.71853				+	+	0	10.2376	NaN	97	41.4	333.73	4	9	18	10	12	17	40	40	25	16	15	17	21	29	23	19	15	6	6	18	6	NaN	0.98953	0.9574	117.91	343	51.054	175	34.478	168	9.89774
-0.0021079	0.0654344	0.0314448	0.115801	8.77289	8.79259	8.68191	8.66617						4.0734e-13	8.30486	NaN	3	25.3	10.829	NaN	NaN	NaN	NaN	NaN	NaN	NaN	NaN	1	NaN	3	1	NaN	NaN	NaN	NaN	NaN	NaN	2	1	NaN	NaN	0.99854	0.93907	12.237	7	19.444	3	3.8211	4	7.96372
0.172231	0.257735	0.418119	0.510046	8.90593	8.9835	8.8869	8.88951						4.9038e-56	9.25137	NaN	5	19.8	112.22	NaN	NaN	NaN	5	5	3	5	1	2	2	3	2	4	1	1	NaN	NaN	2	3	3	NaN	NaN	1.0993	1.1631	33.623	16	12.166	8	42.42	8	8.9987
-0.450242	-0.366671	-0.0657101	0.0504726	7.99296	7.88258	8.04677	8.06047						0	8.12568	NaN	3	12.6	834.21	10	19	20	10	10	7	5	9	4	3	1	3	8	NaN	2	11	12	6	15	6	10	NaN	0.85917	0.85659	12.855	8	7.6347	4	8.8113	4	7.75615
0.0528332	0.123136	0.00811621	0.108192	7.51501	7.5521	7.67321	7.62103						1.2643e-08	8.25888	NaN	3	9.7	35.678	NaN	NaN	2	NaN	NaN	NaN	1	NaN	NaN	2	1	NaN	NaN	NaN	NaN	NaN	NaN	NaN	NaN	NaN	NaN	NaN	0.99439	0.92775	31.62	6	32.493	2	30.519	4	7.67995
-0.0932787	0.0149266	-0.104471	-0.00547193	8.77825	8.78274	8.67942	8.72503						6.3943e-55	8.73652	NaN	11	16.9	91.121	NaN	1	NaN	NaN	NaN	4	1	NaN	NaN	NaN	3	4	2	1	2	2	NaN	NaN	NaN	5	NaN	NaN	1.0146	1.0104	11.45	25	9.9693	11	12.811	14	8.43735
0.219711	0.305562	0.363716	0.423217	7.73386	7.82583	7.90823	7.52875						9.1081e-29	8.16856	NaN	5	11.8	56.637	NaN	2	1	2	2	NaN	NaN	1	NaN	NaN	NaN	NaN	NaN	NaN	NaN	NaN	1	NaN	NaN	NaN	2	NaN	0.83198	0.88739	67.861	11	92.617	6	20.45	5	8.00706
-0.16343	-0.110308	-0.0691522	0.0245166	9.00924	8.97604	8.92507	8.93266						9.5105e-137	9.15506	NaN	10	33.3	54.113	NaN	NaN	NaN	2	2	2	2	2	3	NaN	1	4	11	7	5	4	5	2	1	NaN	NaN	NaN	0.97129	0.95578	18.94	34	15.921	14	19.547	20	8.78175
-0.0127519	0.0633648	0.0702998	0.183179	9.76399	9.78308	9.88029	9.89198						6.0982e-150	9.97489	NaN	16	65.7	38.532	4	2	1	6	8	3	3	12	6	4	1	NaN	NaN	6	12	15	12	2	1	NaN	NaN	NaN	0.9731	0.97622	21.707	97	23.443	49	14.594	48	9.60877
NaN	NaN	NaN	NaN	6.35184	6.75974	NaN	NaN						9.7634e-11	7.43634	NaN	2	4.1	74.659	NaN	NaN	NaN	NaN	NaN	NaN	NaN	1	NaN	NaN	1	NaN	NaN	NaN	NaN	NaN	NaN	NaN	NaN	NaN	NaN	NaN	0.73285	0.72834	137.94	2	NaN	1	NaN	1	6.90916
-0.0484868	0.0236102	-0.0923428	0.00769561	8.03683	8.04395	7.90866	7.95726						4.3534e-51	8.04968	4	4	14.5	37.35	NaN	2	2	NaN	NaN	NaN	NaN	NaN	NaN	NaN	2	NaN	NaN	NaN	NaN	NaN	NaN	2	NaN	NaN	NaN	NaN	1.0499	1.014	5.8937	8	5.3947	4	7.1338	4	7.78542
-0.516182	-0.447839	-0.123401	-0.00302645	8.03463	7.89982	7.92425	7.94111						1.8937e-13	8.05362	NaN	6	5.2	165.87	NaN	NaN	NaN	2	1	NaN	NaN	2	NaN	2	NaN	NaN	NaN	1	NaN	2	NaN	NaN	NaN	NaN	2	NaN	0.93709	0.95243	41.77	12	18.819	5	49.247	7	7.75669
-0.178616	-0.105582	-0.777451	-0.700085	NaN	NaN	6.90046	7.11123						4.6458e-10	8.12551	NaN	2	11.7	19.611	NaN	3	1	NaN	NaN	NaN	NaN	NaN	NaN	NaN	NaN	1	NaN	NaN	NaN	NaN	NaN	NaN	NaN	NaN	NaN	NaN	1.4631	1.3656	31.62	5	11.454	2	14.274	3	7.95881
0.15043	0.262313	0.252003	0.322541	8.86647	8.94544	8.92724	8.90907						2.1539e-52	8.77804	NaN	11	19.7	86.729	3	NaN	1	2	NaN	1	2	2	NaN	NaN	NaN	NaN	4	NaN	NaN	NaN	NaN	NaN	NaN	2	4	NaN	0.94232	0.88519	47.475	21	62.427	10	18.791	11	8.50742
-0.944249	-0.865858	-0.853517	-0.745022	8.19282	7.93217	7.94877	8.22068						7.134e-279	8.59454	20	7	49.3	182.7	NaN	2	4	3	4	4	1	NaN	4	2	3	NaN	2	2	3	NaN	NaN	NaN	NaN	NaN	NaN	NaN	1.5467	1.4101	57.477	23	30.992	11	16.896	12	8.23515
0.464877	0.547154	0.311077	0.394904	8.85063	9.01536	8.96373	8.87248						8.7536e-171	9.0943	NaN	22	18.7	192.55	2	7	4	3	6	7	7	4	1	3	NaN	4	6	5	NaN	NaN	NaN	NaN	NaN	NaN	4	NaN	1.0734	1.1358	36.069	63	22.043	34	14.406	29	8.80909
-0.690381	-0.595838	-0.56472	-0.447526	9.14019	8.96083	8.98915	9.18489						3.5946e-123	9.03511	18	18	21.4	115.43	5	NaN	NaN	2	3	1	4	6	3	NaN	NaN	2	1	NaN	2	NaN	2	7	6	4	3	NaN	1.0333	0.97087	53.26	50	58.285	23	22.524	27	8.69562
-2.30936	-2.24653	-1.91119	-1.80847	8.86742	8.19114	8.2638	8.86309				+	+	1.8655e-43	8.69564	NaN	8	5.4	262.71	NaN	NaN	1	2	NaN	NaN	NaN	NaN	NaN	NaN	4	2	NaN	2	4	4	3	2	NaN	NaN	NaN	NaN	2.9164	2.664	144.91	23	38.152	11	28.614	12	8.3115
-0.16146	-0.0364667	-0.0943713	-0.0229005	8.50705	8.49607	8.29354	8.45142						1.9724e-18	8.0983	NaN	6	4.3	186.06	NaN	NaN	1	NaN	NaN	NaN	1	NaN	NaN	NaN	NaN	NaN	NaN	NaN	NaN	NaN	NaN	2	NaN	1	3	NaN	1.0283	1.0157	9.2359	8	13.616	3	6.2094	5	7.67971
-0.0457739	0.0418037	0.0393399	0.131408	9.43829	9.45089	9.46953	9.49575						6.4396e-241	9.66339	NaN	16	41.3	52.318	2	2	6	6	NaN	NaN	8	8	1	1	NaN	1	6	15	10	4	1	2	2	NaN	NaN	NaN	0.9713	0.96445	26.117	75	19.641	39	30.647	36	9.31859
-0.444616	-0.381667	-0.291839	-0.160017	7.89664	7.78175	8.05457	8.09391						1.9387e-27	7.96654	6	6	4	216.13	NaN	NaN	NaN	1	3	NaN	NaN	NaN	NaN	NaN	NaN	1	NaN	NaN	NaN	2	2	NaN	NaN	NaN	1	NaN	0.97562	0.99138	26.007	10	14.951	5	13.014	5	7.50553
0.364012	0.423202	0.396251	0.481183	NaN	NaN	8.03858	7.89373						1.2508e-13	7.77938	NaN	3	4.8	96.422	NaN	NaN	NaN	NaN	NaN	NaN	NaN	NaN	NaN	NaN	NaN	2	2	NaN	NaN	NaN	NaN	NaN	1	1	NaN	NaN	0.82521	0.76533	61.329	5	13.757	2	51.603	3	7.36883
-0.0324625	0.0364681	-0.229711	-0.129613	8.0465	8.05748	7.9951	8.16065						8.1836e-37	8.14919	NaN	4	19.5	29.021	NaN	NaN	NaN	2	NaN	NaN	NaN	NaN	NaN	NaN	NaN	NaN	2	1	1	5	NaN	NaN	NaN	NaN	NaN	NaN	1.0521	1.0256	15.024	11	13.648	5	16.829	6	7.71472
-0.320846	-0.250938	0.149425	0.244275	7.36339	7.28785	7.40737	7.39192						3.3435e-07	7.81194	NaN	2	3.3	77.7	NaN	NaN	NaN	NaN	NaN	NaN	NaN	NaN	NaN	NaN	2	NaN	3	NaN	NaN	NaN	NaN	NaN	NaN	NaN	NaN	NaN	0.85574	0.84035	11.644	5	15.118	3	7.3792	2	7.49392
0.160791	0.253747	0.202572	0.304683	8.91834	8.99471	8.96181	8.93756						2.4831e-126	9.08091	NaN	22	19.3	172.11	2	7	9	3	5	3	NaN	NaN	NaN	NaN	4	5	6	4	2	4	3	6	5	3	1	NaN	1.0458	1.0376	36.91	71	18.792	33	43.357	38	8.66272
0.00906043	0.0751904	-0.0829751	0.0276162	8.28838	8.31103	8.2174	8.23795						9.9345e-92	8.78848	NaN	13	35.5	79.091	3	3	3	2	2	9	6	2	1	5	8	2	NaN	1	6	1	NaN	NaN	NaN	NaN	NaN	NaN	1.0547	0.99428	56.097	37	81.438	17	18.961	20	8.44841
0.0918014	0.181039	0.13714	0.233091	8.76785	8.82237	8.7946	8.82111						3.3549e-62	8.88439	NaN	14	16.1	111.27	2	NaN	1	5	5	3	2	2	1	NaN	1	NaN	2	2	2	4	2	4	2	NaN	NaN	NaN	0.99525	0.97744	36.342	37	44.413	19	14.321	18	8.57523
-0.289193	-0.202107	-0.0395595	0.0838291	9.57452	9.51367	9.60567	9.56819						4.6614e-78	9.78516	NaN	15	27.8	60.672	2	2	1	2	NaN	3	7	3	3	3	5	6	7	7	5	2	3	10	8	4	1	NaN	0.91512	0.91507	26.165	84	28.872	40	23.606	44	9.39657
-0.48076	-0.38368	-0.562084	-0.46728	7.17301	7.05751	6.84192	6.97056						1.4832e-67	7.85943	NaN	4	5.9	127.65	NaN	7	1	NaN	NaN	NaN	NaN	NaN	2	NaN	NaN	NaN	NaN	NaN	NaN	NaN	NaN	NaN	NaN	NaN	NaN	NaN	1.3146	1.2293	40.657	10	17.358	4	20.299	6	7.58928
-0.0224636	0.081476	-0.285698	-0.182057	8.79637	8.82092	8.69183	8.87278						3.2227e-29	8.80397	NaN	4	15.3	45.02	NaN	NaN	NaN	2	NaN	NaN	NaN	NaN	4	4	NaN	NaN	NaN	NaN	NaN	NaN	NaN	NaN	2	7	2	NaN	1.0978	1.0745	27.572	21	20.19	9	29.033	12	8.4757
-0.223761	-0.138124	-0.243303	-0.14496	7.86724	7.82566	7.76368	7.86908						2.7946e-19	8.24189	NaN	8	6.8	133.37	NaN	2	NaN	1	2	1	1	NaN	1	NaN	1	2	2	2	NaN	NaN	NaN	NaN	NaN	NaN	NaN	NaN	0.98721	0.98527	20.873	15	8.0904	6	25.594	9	7.88368
NaN	NaN	-1.79261	-1.70814	NaN	NaN	6.67779	7.19201					+	4.6739e-16	7.6312	NaN	2	7.2	50.774	NaN	NaN	NaN	NaN	NaN	NaN	2	1	NaN	NaN	NaN	1	NaN	NaN	NaN	NaN	NaN	NaN	NaN	NaN	NaN	NaN	2.6064	2.4409	138.3	3	NaN	1	41.246	2	7.18529
-0.0750792	0.0182068	0.335117	0.431734	8.24162	8.24709	8.34041	8.21045						6.3454e-28	7.9348	NaN	2	14.6	40.001	NaN	NaN	NaN	2	NaN	NaN	NaN	NaN	NaN	NaN	NaN	NaN	NaN	NaN	4	3	NaN	3	NaN	2	4	NaN	0.91702	0.92295	23.991	4	8.3128	2	26.178	2	7.5944
0.230941	0.306962	-0.242572	-0.155749	7.83602	7.92843	7.59325	8.02296						3.6407e-07	8.05816	NaN	3	2.2	158.36	NaN	NaN	1	NaN	NaN	3	NaN	NaN	NaN	NaN	NaN	NaN	NaN	NaN	NaN	NaN	NaN	NaN	2	2	NaN	NaN	1.1769	1.1934	130.52	8	166.7	5	21.355	3	8.00069
-2.04871	-1.94125	-1.61523	-1.51091	8.11843	7.53405	NaN	NaN				+	+	2.7086e-07	7.55383	NaN	3	3.1	121.08	NaN	NaN	NaN	NaN	NaN	NaN	NaN	NaN	NaN	NaN	2	NaN	NaN	NaN	NaN	NaN	NaN	NaN	2	NaN	1	NaN	2.5205	2.357	138.35	5	7.3278	2	34.015	3	7.32216
-0.0736209	0.0289935	-0.140779	-0.0370308	10.4832	10.492	10.4365	10.5235						3.7063e-99	10.051	NaN	7	68.5	30.2	4	1	5	4	2	2	9	10	16	17	10	12	16	14	11	21	14	9	15	13	11	NaN	1.0452	1.026	18.408	50	18.64	26	18.51	24	9.68623
NaN	NaN	NaN	NaN	7.93279	8.01912	NaN	NaN						4.1481e-07	7.00251	NaN	2	7.5	44.61	NaN	NaN	NaN	NaN	NaN	NaN	NaN	NaN	NaN	NaN	NaN	NaN	NaN	NaN	NaN	NaN	NaN	2	NaN	1	NaN	NaN	NaN	NaN	NaN	1	NaN	1	NaN	0	7.00251
-0.31493	-0.208794	-0.219091	-0.0993626	9.27646	9.2136	9.18216	9.26112						7.3708e-137	9.43083	NaN	39	24.1	250.55	3	1	4	4	NaN	1	4	4	5	8	11	15	7	5	4	14	3	6	5	NaN	5	NaN	0.97362	0.97669	21.123	106	16.603	53	18.68	53	9.20273
-0.250732	-0.170995	-0.206393	-0.111298	6.96357	6.91209	7.02861	7.11863						6.6568e-24	7.67576	7	3	3.4	210.8	2	2	NaN	2	NaN	NaN	NaN	NaN	NaN	NaN	1	2	NaN	NaN	NaN	NaN	NaN	NaN	NaN	NaN	NaN	NaN	1.1225	1.0598	22.864	9	30.064	5	11.058	4	7.27323
-0.396422	-0.317049	-0.516822	-0.445833	8.76941	8.67397	8.45172	8.64609						2.3423e-60	9.05223	10	10	8.5	162.1	2	10	2	1	1	2	NaN	2	4	2	3	2	NaN	NaN	NaN	NaN	NaN	NaN	2	2	NaN	1	1.2764	1.2051	32.071	36	29.581	17	12.285	19	8.73121
0.373398	0.478609	0.08735	0.202804	7.49077	7.63486	7.56794	7.35834						1.8266e-30	8.11414	NaN	2	5	54.711	NaN	NaN	NaN	NaN	NaN	4	NaN	NaN	NaN	NaN	2	NaN	NaN	NaN	NaN	NaN	NaN	NaN	NaN	NaN	NaN	NaN	0.96639	0.90123	64.592	6	101.82	3	7.9505	3	7.86791
0.00863036	0.0903115	-0.0954519	0.0157679	8.33009	8.35731	8.20726	8.21895						1.0994e-31	8.41182	NaN	10	2.4	532.65	NaN	NaN	3	NaN	NaN	2	5	2	2	1	1	1	NaN	NaN	NaN	NaN	NaN	4	5	NaN	NaN	NaN	1.0461	1.0212	14.826	26	12.355	10	16.002	16	8.06393
0.297485	0.361432	0.123041	0.246532	8.42308	8.5319	8.47114	8.34315						4.757e-32	8.46291	NaN	7	31.2	41.383	NaN	NaN	2	1	NaN	2	NaN	NaN	NaN	NaN	2	NaN	NaN	NaN	2	NaN	2	1	NaN	2	NaN	NaN	1.0211	1.0182	28.161	14	12.25	7	12.567	7	8.07759
-0.820489	-0.757257	-0.8614	-0.755058	8.49167	8.26371	8.41699	8.64744						4.2119e-30	8.1815	NaN	4	53.2	12.399	NaN	NaN	NaN	NaN	1	NaN	NaN	1	2	NaN	NaN	NaN	NaN	2	NaN	NaN	NaN	NaN	NaN	NaN	2	NaN	0.64909	0.68291	54.96	8	15.575	5	8.917	3	7.86889
-0.137727	-0.0610744	0.0419073	0.141128	8.57307	8.55468	8.62092	8.66064						7.7057e-67	8.85196	NaN	11	37.8	50.224	2	2	1	NaN	NaN	NaN	2	3	3	NaN	NaN	NaN	1	4	1	1	7	1	NaN	NaN	NaN	NaN	0.96427	0.92747	18.351	28	23.167	14	10.442	14	8.41699
0.257493	0.337083	0.179825	0.297201	9.36569	9.46716	9.48948	9.40742						5.4151e-118	9.6283	NaN	14	18.4	107.8	2	NaN	4	4	4	5	2	2	2	2	1	2	4	11	6	NaN	NaN	8	3	NaN	NaN	NaN	1.0071	0.99236	24.332	62	14.182	30	12.999	32	9.2393
-0.258563	-0.175794	-0.289126	-0.192825	9.44793	9.39501	9.31815	9.44014						8.3032e-182	9.57566	NaN	19	29.1	79.601	3	6	10	6	2	4	5	5	5	2	4	1	NaN	2	1	2	3	6	5	2	2	NaN	1.0079	0.97838	35.289	76	21.767	35	38.159	41	9.24768
-0.479553	-0.386016	-0.400429	-0.292193	7.73297	7.61677	7.59076	7.82651						1.0317e-06	7.6518	NaN	3	2.2	163.61	NaN	NaN	NaN	NaN	NaN	NaN	NaN	NaN	2	NaN	NaN	NaN	NaN	NaN	NaN	NaN	NaN	2	NaN	1	1	NaN	1.0259	1.0116	36.922	6	13.227	3	30.932	3	7.19896
NaN	NaN	1.41173	1.54587	NaN	NaN	9.07247	8.6071					+	0	8.65794	NaN	2	37.5	91.741	5	6	5	5	2	NaN	3	11	10	4	4	2	NaN	NaN	NaN	NaN	2	5	15	6	NaN	NaN	0.36237	0.34582	64.164	4	NaN	1	74.946	3	8.26247
-0.793082	-0.691756	-0.952408	-0.876723	8.49795	8.2897	8.27402	8.53614						1.3572e-125	8.57572	NaN	11	11	174.8	1	NaN	4	3	5	2	NaN	2	1	3	3	NaN	2	1	NaN	1	NaN	2	2	NaN	2	NaN	0.90151	0.91904	53.465	29	30.655	16	34.005	13	8.26884
NaN	NaN	NaN	NaN	NaN	NaN	5.67458	5.97203						7.8161e-05	7.09142	NaN	2	2.6	95.317	NaN	NaN	NaN	1	1	NaN	NaN	NaN	NaN	2	NaN	NaN	NaN	NaN	NaN	NaN	NaN	NaN	NaN	NaN	NaN	NaN	1.0348	1.0627	65.374	2	NaN	1	NaN	1	7.00629
0.352307	0.453017	0.353948	0.448883	8.46376	8.60012	8.60954	8.4526						1.8579e-61	8.77438	NaN	15	11.8	194.29	NaN	2	5	1	4	1	2	NaN	4	4	5	1	1	NaN	NaN	2	2	5	1	NaN	NaN	NaN	1.1072	1.1865	37.603	36	15.797	19	11.755	17	8.45874
-0.0960363	-0.0414765	-0.0332292	0.0597054	8.3092	8.29671	8.15972	8.09388						2.7152e-30	8.56116	NaN	7	8.1	132.19	NaN	2	2	NaN	NaN	6	8	1	NaN	NaN	2	NaN	NaN	NaN	NaN	5	2	NaN	NaN	NaN	NaN	NaN	0.98988	0.96836	26.586	28	26.117	14	28.03	14	8.2966
0.197865	0.248413	0.208078	0.291539	8.59643	8.67122	8.67559	8.58159						7.0194e-43	9.15691	10	7	7.2	201.38	NaN	NaN	1	1	5	2	NaN	NaN	NaN	NaN	NaN	NaN	NaN	2	1	2	NaN	4	3	NaN	NaN	NaN	0.94473	0.97776	29.541	21	27.133	9	20.43	12	8.91827
-0.530906	-0.442909	-0.293841	-0.180657	8.03068	7.89736	8.0566	8.12791						1.8111e-08	8.12979	NaN	3	2.6	104.68	NaN	NaN	NaN	NaN	NaN	NaN	1	NaN	NaN	2	NaN	NaN	NaN	NaN	NaN	NaN	NaN	NaN	NaN	NaN	2	NaN	0.72632	0.76911	32.962	5	6.2894	2	43.724	3	7.70592
0.158079	0.23008	-0.143785	-0.109427	8.52154	8.5908	8.68787	8.72912						3.3804e-16	8.29226	NaN	7	7	112.22	NaN	NaN	NaN	NaN	NaN	2	1	NaN	1	NaN	NaN	NaN	NaN	1	3	NaN	2	1	NaN	3	4	NaN	1.11	1.1069	13.724	18	11.691	9	14.707	9	7.97224
-0.491146	-0.39034	-0.427177	-0.349365	9.22996	9.11244	9.26839	9.40456						1.5417e-31	9.18673	NaN	7	62.4	15.224	4	NaN	NaN	1	2	NaN	NaN	NaN	NaN	NaN	NaN	NaN	NaN	NaN	NaN	6	9	4	NaN	2	4	NaN	0.79004	0.84159	26.995	31	11.138	17	20.01	14	8.84134
-0.0540777	0.0114957	-0.129481	0.00403063	9.79156	9.79503	9.84012	9.91082						3.9292e-23	9.92785	NaN	5	34.6	15.347	1	NaN	NaN	1	3	2	NaN	NaN	NaN	2	1	5	2	2	2	2	6	4	4	NaN	NaN	NaN	1.0235	0.99721	10.195	37	10.947	20	9.3784	17	9.59449
0.15562	0.218843	0.115347	0.24366	8.3784	8.44426	8.50344	8.48738						4.7145e-38	8.74251	NaN	6	26.2	33.589	NaN	2	2	NaN	2	1	NaN	NaN	2	NaN	NaN	NaN	2	6	2	3	NaN	NaN	NaN	NaN	NaN	NaN	0.92576	0.91902	21.327	20	17.678	9	12.29	11	8.29973
0.705845	0.795601	0.619958	0.713923	7.7968	8.03631	8.19184	8.02498						2.9346e-19	8.2101	NaN	3	10.4	76.323	NaN	NaN	2	NaN	NaN	NaN	NaN	NaN	NaN	NaN	1	2	NaN	3	3	2	NaN	NaN	NaN	NaN	NaN	NaN	0.76969	0.71997	54.746	10	10.021	4	12.327	6	7.77981
0.426211	0.484499	0.164852	0.245933	6.99106	7.13691	7.59606	7.59496						2.18e-14	7.7411	NaN	4	9.4	69.96	NaN	2	1	1	NaN	NaN	NaN	NaN	NaN	NaN	1	1	NaN	NaN	NaN	NaN	1	NaN	NaN	NaN	NaN	NaN	1.1349	1.1963	38.137	7	33.09	5	9.9164	2	7.53528
0.139862	0.204767	NaN	NaN	8.44965	8.5113	NaN	NaN						1.1613e-11	8.61156	5	4	2.9	164.72	NaN	1	NaN	NaN	NaN	NaN	NaN	NaN	NaN	1	NaN	1	NaN	1	2	NaN	NaN	NaN	NaN	NaN	NaN	NaN	1.0341	1.0835	22.706	6	22.147	5	NaN	1	8.60624
0.535555	0.617487	0.830716	0.933959	8.70973	8.8956	8.90613	8.68811						4.6677e-177	8.81625	NaN	21	21.1	144.77	4	NaN	2	5	2	5	NaN	NaN	2	5	NaN	4	5	2	2	2	2	2	4	NaN	2	NaN	0.95066	0.93933	53.211	48	14.067	23	25.628	25	8.49383
-0.672497	-0.615132	-0.508733	-0.398132	7.46316	7.278	7.49147	7.58136						4.7223e-09	8.16897	NaN	3	15.6	21.919	4	NaN	NaN	NaN	NaN	NaN	2	NaN	NaN	NaN	NaN	NaN	NaN	NaN	NaN	NaN	NaN	NaN	NaN	NaN	NaN	NaN	0.90599	0.89101	36.906	6	6.8035	3	16.043	3	7.75768
-0.126643	-0.0269839	-0.276556	-0.143002	8.77661	8.7685	7.9128	8.00199						2.3167e-06	8.93868	NaN	2	13.7	22.628	NaN	NaN	NaN	NaN	NaN	NaN	2	NaN	NaN	2	2	2	1	2	2	NaN	NaN	NaN	NaN	NaN	NaN	NaN	1.0046	1.0183	48.157	13	60.995	7	18.126	6	8.90335
0.21176	0.308827	0.171108	0.267826	9.12766	9.22061	NaN	NaN						7.9776e-08	8.52397	NaN	3	3.3	126.61	NaN	1	NaN	NaN	NaN	NaN	NaN	NaN	NaN	NaN	2	NaN	NaN	NaN	NaN	NaN	NaN	NaN	NaN	NaN	2	NaN	1.047	0.98115	34.023	5	31.765	3	23.563	2	8.39782
-0.266871	-0.200598	-0.240009	-0.163885	8.77625	8.71586	8.68647	8.71134						1.2505e-38	8.51509	NaN	5	12	61.701	NaN	NaN	NaN	NaN	NaN	NaN	2	NaN	2	4	4	2	NaN	NaN	NaN	NaN	2	3	5	1	NaN	NaN	0.87337	0.91204	30.329	25	7.8285	13	42.813	12	8.21229
0.164658	0.261471	0.0938174	0.189252	8.10826	8.18696	8.27242	8.32274						1.9886e-07	8.29088	NaN	4	2.8	190.72	NaN	2	NaN	NaN	NaN	NaN	NaN	NaN	NaN	NaN	NaN	2	3	2	NaN	NaN	NaN	NaN	NaN	NaN	3	NaN	1.0258	1.0319	75.358	12	98.085	6	53.34	6	7.93687
0.356144	0.4246	0.557561	0.607749	7.71221	7.84004	7.30931	7.18721						1.1243e-05	7.4419	NaN	3	3	113.36	1	NaN	NaN	NaN	NaN	NaN	NaN	NaN	2	1	NaN	NaN	NaN	NaN	NaN	NaN	NaN	1	1	NaN	NaN	NaN	0.70913	0.67119	81.765	6	49.014	3	85.797	3	7.29451
0.23217	0.313246	0.34119	0.425346	8.06145	8.15573	8.0911	8.00393						1.449e-48	8.46993	NaN	6	22.6	45.926	NaN	2	2	3	NaN	2	2	1	NaN	NaN	NaN	NaN	NaN	NaN	1	NaN	NaN	NaN	NaN	NaN	2	NaN	0.83973	0.86207	29.824	15	21.997	6	17.154	9	8.13459
0.137241	0.220082	0.1538	0.227625	8.81885	8.8851	8.82592	8.82004						7.7908e-163	9.17409	17	15	47.4	59.291	5	2	5	8	2	1	3	8	1	NaN	8	5	1	NaN	4	3	3	1	NaN	NaN	2	2	0.98705	0.97903	23.89	57	16.73	28	15.439	29	8.87306
0.347099	0.442333	0.598304	0.729579	7.97917	8.11234	8.10137	8.01089						2.151e-20	8.12975	NaN	3	1.7	262.16	NaN	NaN	2	2	NaN	NaN	NaN	NaN	NaN	NaN	NaN	NaN	NaN	NaN	NaN	NaN	2	1	NaN	NaN	NaN	NaN	0.74217	0.72695	45.18	7	7.0317	3	12.348	4	7.75247
0.382612	0.463099	0.437623	0.562559	9.39907	9.53847	9.52829	9.45174						0	9.62199	NaN	21	49.2	82.955	4	NaN	6	6	3	2	2	2	9	5	3	NaN	NaN	7	3	8	19	8	6	3	10	NaN	0.98676	0.96757	45.085	89	44.328	46	19.607	43	9.30591
0.0321009	0.135666	-0.190299	-0.108625	8.0419	8.08279	7.96114	7.97168						8.0292e-08	7.82474	NaN	2	4.3	67.83	NaN	NaN	NaN	NaN	NaN	NaN	NaN	NaN	NaN	NaN	NaN	NaN	NaN	NaN	NaN	2	2	2	1	NaN	NaN	NaN	1.131	1.0849	7.466	7	11.083	3	3.526	4	7.4734
-0.150353	-0.0739702	-0.153027	-0.0263043	7.65393	7.63167	7.75222	7.65062						9.9913e-12	7.95255	NaN	4	5.6	100.64	NaN	2	NaN	2	2	NaN	NaN	NaN	NaN	NaN	NaN	NaN	NaN	NaN	NaN	2	NaN	NaN	NaN	NaN	NaN	NaN	1.0144	0.99968	21.503	8	18.895	3	24.26	5	7.51287
-0.928704	-0.912157	1.99839	2.10569	8.81483	8.54026	NaN	NaN				+	+	2.0128e-25	8.94454	NaN	4	1.3	503.9	NaN	1	1	NaN	2	NaN	NaN	NaN	NaN	1	NaN	NaN	NaN	NaN	NaN	NaN	NaN	NaN	NaN	NaN	NaN	NaN	0.52533	0.53139	166.25	5	182.81	3	208.59	2	8.93348
-0.58316	-0.502832	-0.810566	-0.713432	8.56147	8.4101	8.46944	8.68681						2.385e-25	8.18024	NaN	8	7.6	140.21	NaN	NaN	2	2	NaN	NaN	NaN	NaN	NaN	NaN	NaN	NaN	NaN	NaN	NaN	2	2	1	3	3	1	NaN	0.74953	0.78874	48.087	16	16.443	9	9.7646	7	7.84247
-0.00372694	0.0932897	-0.136848	-0.0429245	7.85379	7.88188	7.99323	7.98423						3.17e-35	7.9699	NaN	4	11.8	61.916	1	1	NaN	NaN	NaN	NaN	NaN	2	NaN	NaN	NaN	NaN	NaN	NaN	2	NaN	NaN	2	NaN	NaN	NaN	NaN	1.0384	1.0625	6.1915	8	3.3551	4	8.5461	4	7.57351
0.0977456	0.173127	0.209211	0.3182	8.30177	8.3539	8.26628	8.15023						2.9542e-44	8.19893	NaN	8	15.5	77.867	NaN	2	2	NaN	NaN	NaN	NaN	NaN	NaN	NaN	NaN	NaN	NaN	NaN	2	2	2	1	NaN	1	1	NaN	0.93719	0.97344	34.593	13	43.376	7	18.868	6	7.93155
-1.68738	-1.59728	NaN	NaN	8.19676	7.71594	NaN	NaN				+		2.7278e-10	7.76555	NaN	3	5.2	111.1	NaN	NaN	NaN	NaN	NaN	1	NaN	NaN	NaN	NaN	NaN	NaN	NaN	NaN	NaN	1	2	NaN	NaN	NaN	NaN	NaN	0.5222	0.54954	60.614	4	60.277	3	NaN	1	7.57346
-0.276642	-0.200614	-0.29066	-0.194844	10.1263	10.0659	10.0163	10.182						1.3475e-277	9.7328	NaN	47	21.3	308.96	2	6	6	7	9	7	NaN	5	9	15	16	8	12	6	8	9	2	6	7	8	2	NaN	1.029	0.99329	34.741	146	37.771	75	26.923	71	9.40388
-0.186656	-0.146068	-0.364348	-0.270828	NaN	NaN	7.77833	7.85985						6.179e-09	7.7432	3	3	4.8	68.454	NaN	NaN	NaN	NaN	NaN	1	NaN	NaN	NaN	NaN	NaN	1	NaN	NaN	NaN	NaN	2	1	NaN	NaN	NaN	NaN	1.0759	1.1105	20.263	5	18.922	3	1.3504	2	7.47747
-0.215881	-0.151779	-0.319271	-0.206768	8.11237	8.06666	7.89695	8.02387						7.2556e-45	8.4951	NaN	5	27	25.049	NaN	NaN	1	2	4	3	NaN	NaN	NaN	NaN	NaN	1	NaN	1	4	NaN	NaN	NaN	NaN	NaN	NaN	NaN	1.0464	1.0482	23.509	16	22.894	8	7.7298	8	8.2405
0.156397	0.251325	-0.0297002	0.0698758	9.39021	9.46584	9.34268	9.41895						9.183e-67	9.20943	NaN	11	40.6	37.567	NaN	NaN	NaN	2	NaN	2	3	2	3	1	2	1	NaN	NaN	NaN	3	2	5	7	6	1	NaN	1.0511	1.0456	17.58	38	14.656	18	15.751	20	8.97642
-0.074593	0.00920381	-0.160146	-0.0608774	9.50576	9.50854	9.45558	9.511						0	9.94001	NaN	45	38.3	144.21	13	18	24	21	15	16	9	4	13	12	6	4	3	7	9	13	13	6	4	3	NaN	NaN	1.0507	1.0248	22.785	209	25.905	99	19.644	110	9.63789
-0.0818427	0.0114957	-0.1153	-0.00604658	8.99844	9.00191	9.1013	9.14186						1.2017e-101	8.99602	NaN	8	25.5	47.844	NaN	NaN	2	4	1	7	6	1	NaN	NaN	NaN	2	NaN	NaN	NaN	2	NaN	NaN	NaN	NaN	4	NaN	0.97864	1.008	17.998	28	18.605	14	17.169	14	8.66651
0.0366088	0.125651	-0.0890913	0.0358011	9.05816	9.09597	9.16379	9.18321						4.4568e-60	9.17739	NaN	7	48.8	19.586	4	4	1	NaN	NaN	NaN	NaN	1	NaN	NaN	1	2	2	2	NaN	1	5	2	1	NaN	NaN	NaN	1.0334	1.0335	24.268	25	16.54	12	30.41	13	8.82532
0.0579701	0.131853	-0.109829	0.0157388	8.51343	8.55313	8.60431	8.67668						8.7643e-36	8.54419	NaN	10	14.2	82.019	NaN	NaN	NaN	NaN	4	NaN	NaN	NaN	2	NaN	4	1	NaN	NaN	3	NaN	2	1	4	2	NaN	NaN	1.0512	1.0793	16.806	23	16.839	12	14.915	11	8.14139
0.0586628	0.135929	-0.0024506	0.0726648	8.44871	8.48963	8.55175	8.58225						1.1664e-29	8.36845	7	7	5.6	175.69	NaN	NaN	NaN	NaN	NaN	NaN	2	NaN	2	NaN	NaN	NaN	NaN	2	2	3	4	1	2	2	NaN	NaN	1.0373	0.9786	16.36	20	11.693	8	18.224	12	7.9153
0.511164	0.586885	0.438034	0.545845	NaN	NaN	8.13884	7.97454						9.2292e-15	7.67069	NaN	6	3.3	209.4	NaN	1	NaN	NaN	NaN	NaN	2	NaN	NaN	NaN	NaN	NaN	NaN	1	NaN	NaN	NaN	NaN	NaN	3	3	NaN	0.74804	0.72205	37.301	9	2.9705	2	16.932	7	7.14882
-0.0451932	0.0196308	-0.205267	-0.127105	7.30216	7.30807	7.21026	7.17038						2.6638e-45	8.0003	NaN	6	12.2	57.412	NaN	4	2	NaN	1	NaN	1	1	NaN	NaN	NaN	NaN	1	NaN	NaN	NaN	NaN	NaN	NaN	NaN	NaN	NaN	1.0225	1.0137	12.593	9	7.5836	5	14.62	4	7.85033
-0.431968	-0.363865	-0.295958	-0.181675	7.92673	7.81719	7.93759	7.77087						3.2198e-129	8.61813	NaN	10	5.4	303.97	1	NaN	5	NaN	NaN	2	2	4	NaN	NaN	2	NaN	NaN	2	1	NaN	NaN	NaN	NaN	NaN	NaN	NaN	0.95865	0.88986	81.536	19	16.774	9	114.21	10	7.90301
0.510557	0.595504	0.408129	0.497853	8.37048	8.54975	8.70441	8.64106						5.1955e-51	8.73748	NaN	9	26.5	56.3	2	NaN	NaN	NaN	2	3	2	3	2	NaN	NaN	NaN	NaN	2	8	6	1	1	NaN	NaN	NaN	NaN	1.0123	0.99507	39.551	30	22.843	13	23.853	17	8.22287
0.103531	0.196733	-0.136848	-0.0110662	8.61609	8.67529	8.313	8.37488						1.2545e-06	8.57233	NaN	2	29.9	7.645	NaN	NaN	NaN	NaN	NaN	NaN	NaN	NaN	NaN	NaN	NaN	NaN	NaN	6	4	NaN	NaN	NaN	NaN	NaN	NaN	NaN	1.0869	1.0509	21.586	10	9.4355	5	30.686	5	8.14696
0.776778	0.875151	1.64147	1.7557	7.41186	7.6753	7.56803	7.13975					+	5.4113e-19	8.07067	NaN	3	4.5	109.85	NaN	NaN	NaN	NaN	NaN	NaN	NaN	2	NaN	4	NaN	NaN	NaN	NaN	NaN	NaN	NaN	NaN	NaN	NaN	NaN	NaN	0.80369	0.80481	90.895	6	13.116	3	23.404	3	7.80766
-0.273936	-0.167134	-0.317999	-0.235972	9.05983	9.00954	9.03957	9.17768						1.3976e-194	9.44835	30	30	24.7	152.01	NaN	NaN	2	2	7	3	9	3	8	10	11	14	9	6	7	3	4	1	NaN	NaN	NaN	NaN	0.95937	0.95278	22.489	97	20.646	52	12.765	45	9.10714
0.154713	0.231187	0.100639	0.22538	8.40953	8.47913	8.4718	8.44217						8.7582e-21	8.13887	NaN	7	3.7	231.35	NaN	2	1	NaN	2	NaN	NaN	NaN	1	1	1	NaN	NaN	NaN	NaN	NaN	NaN	NaN	2	3	2	NaN	0.98987	0.99509	21.829	14	8.2008	6	16.62	8	7.83702
0.0543624	0.13606	0.0278809	0.140905	9.85768	9.89864	9.88953	9.88698						0	9.92365	NaN	38	39.4	136.85	11	10	9	13	13	12	12	1	4	NaN	NaN	5	5	10	7	10	20	16	12	5	4	NaN	1.0008	0.98853	21.801	174	22.964	87	16.311	87	9.57015
-0.0781524	0.0630887	0.151779	0.212551	8.55532	8.57433	8.54215	8.4303						7.7444e-16	8.09142	NaN	5	8.9	70.539	2	2	NaN	NaN	NaN	NaN	NaN	NaN	NaN	NaN	NaN	1	NaN	NaN	NaN	NaN	NaN	2	5	4	NaN	NaN	0.93602	0.88778	25.864	16	35.735	7	15.393	9	7.78927
0.372283	0.473735	0.396726	0.508834	9.0714	9.21405	9.1637	9.02816						3.3816e-40	8.82515	NaN	5	11.2	58.135	NaN	NaN	NaN	2	2	2	2	NaN	NaN	NaN	NaN	1	NaN	NaN	2	NaN	4	NaN	NaN	4	4	NaN	1.1457	1.178	39.424	19	8.597	9	23.684	10	8.51467
-0.382476	-0.282842	-0.635801	-0.525067	7.72533	7.64019	7.60359	7.85087						8.5542e-43	8.19002	NaN	7	3.4	342.47	NaN	2	NaN	1	2	NaN	NaN	NaN	NaN	NaN	NaN	1	NaN	NaN	NaN	2	NaN	2	NaN	NaN	NaN	NaN	1.4	1.2775	109.47	10	163.6	5	13.243	5	7.3782
0.513188	0.612305	0.225076	0.310057	8.11364	8.29796	8.26345	8.24025						2.6033e-21	8.46172	NaN	6	14.1	61.9	NaN	NaN	NaN	NaN	2	2	2	NaN	NaN	NaN	1	NaN	NaN	NaN	2	4	2	NaN	NaN	NaN	NaN	NaN	0.97886	0.92267	36.54	15	23.494	7	23.617	8	8.07056
0.0196308	0.0836559	-0.243425	-0.140124	7.64274	7.66794	7.67807	7.72867						6.2021e-09	7.77764	4	4	2.5	180.95	NaN	NaN	NaN	1	2	2	NaN	NaN	NaN	NaN	NaN	NaN	NaN	NaN	1	NaN	NaN	2	1	NaN	NaN	NaN	1.0741	1.102	27.75	9	12.225	4	37.684	5	7.3574
0.686344	0.758985	-0.0367494	0.0709817	NaN	NaN	8.48025	8.45888						1.0208e-240	8.83537	NaN	2	61.4	36.978	19	4	11	10	8	11	2	1	4	4	5	4	5	15	10	2	4	7	7	5	4	NaN	1.0453	0.95879	31.944	9	44.253	3	17.582	6	8.51095
-0.676618	-0.603468	-0.577924	-0.469261	9.79914	9.61748	9.69304	9.87072						2.4102e-290	9.79409	NaN	29	48.9	95.923	2	4	5	1	10	3	NaN	2	14	19	10	6	9	11	7	4	4	12	6	11	5	2	0.91571	0.91317	39.404	144	20.008	73	14.581	71	9.43497
-0.308216	-0.249548	-0.443182	-0.365581	8.82663	8.7515	8.69592	8.79978						1.3728e-115	8.90113	NaN	21	15.6	198.53	1	3	7	7	5	2	NaN	NaN	4	NaN	2	3	2	NaN	NaN	2	4	NaN	1	2	3	NaN	0.965	1.0148	39.515	46	15.924	22	50.336	24	8.55514
0.204141	0.287709	0.198129	0.276782	8.79824	8.88485	8.79962	8.93153						3.6315e-52	8.71512	18	18	9.9	265.77	2	3	1	NaN	NaN	NaN	NaN	3	4	2	NaN	3	2	NaN	NaN	10	2	NaN	3	5	2	NaN	0.96597	0.99436	40.944	42	40.575	20	38.955	22	8.40489
0.0531114	0.157561	-0.0333701	0.0711332	9.34088	9.38831	9.37802	9.41175						1.5066e-115	9.20501	NaN	16	30.7	93.841	NaN	10	10	2	3	3	2	NaN	2	3	3	NaN	1	2	4	1	3	7	6	5	14	NaN	1.0288	1.0417	17.538	65	10.062	32	18.652	33	8.8675
NaN	NaN	-0.237931	-0.202136	NaN	NaN	6.80299	6.86382						8.811e-07	7.3448	NaN	2	7.6	45.863	NaN	NaN	NaN	NaN	NaN	NaN	1	NaN	1	NaN	NaN	NaN	NaN	NaN	NaN	NaN	NaN	NaN	NaN	NaN	NaN	NaN	1.1793	1.1504	37.565	2	NaN	0	37.565	2	NaN
0.264957	0.333996	0.419816	0.524998	7.0571	7.15767	7.307	7.23134						8.8092e-07	7.73559	NaN	2	4	58.772	NaN	1	NaN	NaN	NaN	NaN	NaN	NaN	NaN	2	4	NaN	NaN	NaN	NaN	NaN	NaN	NaN	NaN	NaN	NaN	NaN	0.89333	0.83756	41.971	7	30.608	4	31.554	3	7.25669
0.202763	0.289008	NaN	NaN	6.78953	6.87652	NaN	NaN						2.4635e-06	7.3063	NaN	2	1.2	296.18	NaN	NaN	NaN	1	NaN	NaN	1	NaN	NaN	NaN	NaN	NaN	NaN	NaN	NaN	NaN	NaN	NaN	NaN	NaN	NaN	NaN	1.1509	1.2218	21.026	2	21.026	2	NaN	0	7.3063
0.175557	0.308594	0.244258	0.319352	8.01017	8.10305	8.11002	7.92036						6.5302e-07	7.64171	NaN	2	13.5	20.923	NaN	2	1	NaN	NaN	NaN	NaN	NaN	NaN	NaN	NaN	NaN	NaN	NaN	NaN	NaN	NaN	NaN	NaN	NaN	2	NaN	0.88053	0.84113	27.849	5	9.5689	2	11.744	3	7.38374
0.215244	0.304394	0.426994	0.533597	8.74815	8.8398	8.81008	8.70406						4.0516e-41	8.68374	13	13	9.1	204.57	NaN	2	NaN	3	NaN	NaN	NaN	NaN	NaN	NaN	3	8	2	NaN	4	3	1	NaN	4	4	1	NaN	0.94071	0.90866	36.918	35	20.404	16	28.426	19	8.33836
0.0749164	0.122739	0.0804539	0.176137	8.03635	8.07331	7.99875	7.97443						9.895e-38	8.76588	NaN	5	25.3	26.388	3	NaN	NaN	4	3	NaN	4	NaN	NaN	NaN	NaN	NaN	NaN	NaN	NaN	NaN	NaN	NaN	NaN	NaN	NaN	NaN	1.0378	1.07	13.387	13	4.2724	8	9.6536	5	8.48578
-0.154522	-0.102326	-0.145612	-0.0822938	8.52395	8.49314	8.52596	8.61715						5.5765e-133	8.73231	NaN	17	11.4	237.02	2	3	2	3	3	5	2	NaN	NaN	2	4	2	4	2	2	NaN	1	NaN	NaN	NaN	2	NaN	1.0148	0.97681	23.528	39	21.716	19	21.967	20	8.36344
0.0485151	0.129613	-0.0423642	0.0626104	8.02156	8.06058	7.90761	7.90689						4.99e-23	8.22068	NaN	4	11.7	46.217	NaN	NaN	NaN	NaN	NaN	NaN	NaN	NaN	NaN	NaN	3	2	2	NaN	NaN	NaN	NaN	2	NaN	NaN	NaN	NaN	1.0298	1.0157	15.091	8	16.039	4	10.731	4	7.86824
-0.19136	-0.0932171	-0.119423	-0.0769695	9.99532	9.96726	9.98672	10.0923						9.7679e-127	9.69172	NaN	15	39.8	59.698	5	1	4	2	1	2	5	2	6	2	NaN	2	NaN	NaN	7	1	NaN	NaN	7	11	18	1	0.94398	0.98188	12.586	76	13.066	38	9.001	38	9.39752
-0.108316	-0.0269398	-0.485839	-0.390998	7.04481	7.03671	7.139	7.25049						6.4548e-21	7.70712	NaN	4	10.7	65.762	NaN	NaN	NaN	2	1	NaN	NaN	NaN	2	NaN	1	NaN	NaN	NaN	NaN	NaN	NaN	NaN	NaN	NaN	NaN	NaN	1.016	1.0688	29.851	5	23.443	3	27.036	2	7.45488
0.519944	0.587365	0.37202	0.495227	8.84566	9.02247	8.96341	8.83614						1.9594e-113	8.82893	NaN	23	18.8	172.76	1	NaN	2	4	NaN	3	1	NaN	NaN	7	2	3	2	4	NaN	1	3	1	4	2	2	NaN	0.99085	1.0019	39.302	41	24.043	20	23.812	21	8.56567
0.235114	0.298658	0.222784	0.334716	8.90327	8.99316	8.97622	8.85835						5.2581e-196	9.18407	NaN	37	22.8	226.45	6	7	7	7	11	11	1	2	2	5	1	NaN	2	NaN	4	5	2	NaN	4	NaN	NaN	NaN	0.94968	0.91528	37.438	77	20.052	38	34.897	39	8.82913
-0.208978	-0.109763	-0.249627	-0.203264	8.54691	8.51387	8.38782	8.5182						1.1811e-33	8.08831	NaN	4	1.6	332.91	NaN	NaN	NaN	NaN	NaN	NaN	NaN	1	1	NaN	NaN	NaN	NaN	NaN	NaN	2	NaN	1	2	2	2	NaN	0.91779	0.98488	59.141	11	8.6386	6	92.593	5	7.87671
0.328492	0.405992	0.0714971	0.184818	8.72758	8.84979	8.80017	8.77804						8.6045e-174	9.19997	NaN	23	26.7	125.02	NaN	NaN	2	2	4	5	1	3	4	3	10	10	6	4	1	5	4	5	1	NaN	NaN	NaN	1.1008	1.0397	29.7	61	13.975	26	29.855	35	8.87511
-0.281421	-0.186032	-0.364012	-0.279293	9.94864	9.89265	9.84451	10.0134						2.4323e-23	9.66028	9	9	12.4	73.697	NaN	NaN	NaN	6	5	3	3	4	1	NaN	NaN	NaN	4	4	2	2	NaN	NaN	NaN	2	2	1	0.97078	1.0508	29.621	39	14.067	20	29.423	19	9.40674
-0.468491	-0.401635	-0.446786	-0.362105	8.46503	8.34412	8.46315	8.47467						8.8175e-47	8.78488	NaN	11	23.3	71.011	NaN	NaN	4	NaN	5	3	2	2	1	NaN	1	NaN	NaN	NaN	NaN	NaN	3	NaN	NaN	NaN	2	NaN	0.76879	0.80545	53.122	22	26.419	13	75.799	9	8.42529
-0.0707695	-0.027675	-0.224164	-0.127105	7.89699	7.88866	8.03032	7.96084						9.0872e-14	7.8674	NaN	3	8.5	54.11	NaN	NaN	NaN	NaN	2	NaN	NaN	NaN	NaN	2	NaN	NaN	NaN	NaN	NaN	NaN	3	3	1	NaN	NaN	NaN	0.97635	1.0741	26.532	9	18.206	3	30.966	6	7.44751
-1.15502	-1.00214	-2.12744	-2.02428	9.12509	8.8234	NaN	NaN				+	+	9.1316e-09	8.23348	NaN	3	3.5	120.82	NaN	NaN	NaN	NaN	NaN	NaN	1	NaN	NaN	NaN	NaN	NaN	NaN	NaN	NaN	NaN	NaN	2	1	NaN	NaN	NaN	1.7949	1.8655	129.84	4	80.897	2	4.7314	2	8.13136
0.0227584	0.115699	-0.0863762	0.0201649	8.55394	8.5888	8.5389	8.55948						4.8218e-57	8.88083	NaN	16	7.4	285.66	NaN	NaN	NaN	5	7	2	NaN	2	1	NaN	2	NaN	6	2	3	2	4	NaN	NaN	1	1	NaN	1.0318	0.99683	17.305	38	13.086	19	19.933	19	8.77208
-0.704277	-0.624421	-0.914794	-0.823586	8.81319	8.62523	8.6408	8.88594						2.6758e-150	9.13985	19	19	26.8	108.77	5	NaN	2	5	6	5	4	6	1	3	NaN	NaN	5	5	2	1	NaN	NaN	2	1	NaN	NaN	1.1925	1.3249	54.67	52	27.926	26	18.464	26	8.82188
-0.455515	-0.376002	-0.522257	-0.424492	8.62883	8.51563	8.56804	8.66756						3.4214e-79	8.71329	NaN	17	7.3	324.44	1	5	3	4	2	2	2	NaN	NaN	4	NaN	NaN	4	3	1	NaN	3	2	3	1	NaN	NaN	0.83818	0.91878	44.335	39	20.168	20	44.969	19	8.34173
0.224781	0.312665	0.400206	0.502055	8.71104	8.80516	8.83004	8.70118						2.6161e-31	8.48134	NaN	6	9.9	84.778	NaN	NaN	NaN	NaN	NaN	NaN	NaN	1	2	1	NaN	NaN	1	3	NaN	NaN	1	2	4	2	NaN	NaN	0.82784	0.77138	34.281	17	23.639	9	6.1462	8	8.0911
0.156655	0.256648	0.0393994	0.148209	8.60061	8.67788	8.6631	8.57519						2.0029e-65	8.43815	NaN	11	17	82.225	NaN	NaN	NaN	2	4	2	2	NaN	2	NaN	4	1	NaN	NaN	NaN	NaN	NaN	NaN	2	3	3	NaN	1.057	0.99359	23.177	24	19.637	11	15.343	13	8.04076
-0.391096	-0.313441	-0.485015	-0.371615	11.0586	10.9642	10.9358	11.0846						0	11.3244	NaN	245	75.2	604.25	96	128	141	157	103	90	115	149	151	114	88	109	95	74	71	52	38	26	46	34	27	2	0.99292	0.99625	29.114	1874	19.577	937	17.444	937	10.9675
0.0690147	0.130008	0.140746	0.244993	7.77397	7.81311	7.89676	7.90756						2.739e-13	7.74945	NaN	5	4.2	144.99	NaN	NaN	NaN	NaN	NaN	NaN	2	NaN	2	NaN	1	2	1	1	NaN	NaN	NaN	NaN	NaN	NaN	2	NaN	1.0423	1.0831	20.212	11	5.1817	5	18.9	6	7.35902
-0.0133197	0.0677764	-0.0221902	0.0789446	9.53005	9.55045	9.59501	9.58978						4.2401e-141	9.39566	NaN	30	32.3	126.82	5	1	5	4	1	2	2	3	9	8	6	5	1	2	4	5	5	NaN	10	7	6	NaN	1.0054	0.98096	19.098	90	18.342	40	19.212	50	8.9961
-0.199421	-0.114254	-0.200379	-0.0984196	8.44741	8.41301	8.32344	8.38755						3.5249e-66	8.51988	NaN	10	18.9	76.128	2	4	2	3	1	NaN	NaN	2	NaN	2	NaN	NaN	NaN	NaN	1	NaN	4	3	NaN	NaN	1	NaN	1.0073	1.0333	22.02	25	16.653	12	21.889	13	8.21625
1.10595	1.1884	0.982335	1.07327	8.3868	8.74455	8.66142	8.4506				+	+	6.6321e-27	8.60574	NaN	8	18.3	78.543	2	NaN	NaN	NaN	NaN	3	3	2	NaN	2	3	4	NaN	NaN	NaN	NaN	NaN	2	2	1	1	NaN	1.2126	1.2111	80.3	22	16.597	11	18.48	11	8.28373
-0.063952	0.0418037	0.120969	0.200249	NaN	NaN	7.68437	7.62409						1.4871e-08	7.29522	NaN	4	3.9	130.06	NaN	NaN	NaN	1	NaN	NaN	NaN	NaN	NaN	NaN	NaN	NaN	NaN	2	NaN	NaN	1	NaN	NaN	1	NaN	NaN	0.91957	0.89466	16.198	5	19.835	2	17.094	3	6.97999
NaN	NaN	0.305414	0.39973	NaN	NaN	7.49665	7.37632						3.3498e-09	7.54657	3	3	10.2	45.333	NaN	NaN	NaN	NaN	NaN	NaN	1	NaN	NaN	NaN	2	NaN	NaN	NaN	NaN	NaN	NaN	1	NaN	NaN	NaN	NaN	0.95529	0.89415	47.692	4	NaN	1	36.25	3	7.04403
0.109695	0.181929	0.313441	0.370396	7.88745	7.94221	7.87348	7.83783						8.1149e-74	8.63136	NaN	11	13.3	143.44	1	NaN	4	3	5	4	NaN	5	NaN	NaN	NaN	NaN	NaN	NaN	NaN	NaN	NaN	NaN	NaN	NaN	NaN	NaN	0.96821	0.94772	49.902	22	59.22	11	12.402	11	8.34418
-0.173108	-0.104915	-0.139076	-0.0586628	9.11711	9.08554	9.02539	9.13101						2.842e-256	9.2897	NaN	21	20.2	166.58	NaN	NaN	3	4	2	4	16	5	4	8	1	1	4	4	NaN	2	NaN	NaN	NaN	10	4	NaN	0.99415	0.97677	36.31	65	44.434	26	30.342	39	8.91724
0.171207	0.24987	0.141382	0.211381	7.56339	7.6386	7.81119	7.73018						2.8371e-10	7.76889	NaN	4	9.4	53.59	NaN	NaN	NaN	2	1	NaN	NaN	NaN	NaN	NaN	NaN	NaN	NaN	2	NaN	NaN	NaN	4	NaN	NaN	NaN	NaN	1.0733	1.1242	32.151	9	33.731	5	34.26	4	7.3995
0.0843364	0.153676	-0.54745	-0.427499	9.07715	9.12343	9.00642	9.15317						1.4077e-22	9.0086	NaN	4	12.6	53.102	NaN	NaN	NaN	NaN	NaN	1	2	NaN	NaN	NaN	4	2	NaN	4	4	4	NaN	NaN	NaN	4	4	NaN	1.2135	1.2088	24.119	29	28.674	15	13.782	14	8.72089
-0.243301	-0.150994	-0.870345	-0.747516	7.74785	7.7024	7.36105	7.55397						8.7255e-05	7.87442	NaN	2	15.3	21.829	NaN	NaN	2	NaN	NaN	NaN	NaN	NaN	NaN	NaN	NaN	NaN	NaN	NaN	2	NaN	NaN	NaN	NaN	NaN	NaN	NaN	0.93212	0.92194	60.416	4	2.5841	2	84.051	2	7.61011
-0.414826	-0.306288	-0.385597	-0.292546	7.47773	7.38553	7.43379	7.69191						6.7023e-30	8.07533	6	6	5.7	144.35	NaN	2	1	2	1	2	NaN	NaN	1	NaN	NaN	NaN	NaN	1	3	NaN	NaN	NaN	NaN	NaN	NaN	NaN	0.91432	0.95793	47.684	13	15.711	6	48.264	7	7.64824
0.121679	0.198368	0.0713455	0.154008	8.86114	8.92085	8.87619	8.91196						5.1661e-144	8.88285	19	17	9.5	327.45	2	5	3	2	5	4	4	2	NaN	NaN	2	3	5	3	2	2	NaN	NaN	NaN	4	3	NaN	1.0292	1.0343	22.379	44	15.414	23	15.921	21	8.56913
-0.235042	-0.152404	-0.240986	-0.125519	9.56399	9.51812	9.49932	9.57017						9.7865e-270	9.36161	NaN	35	31	162.14	NaN	2	1	4	8	10	4	2	5	4	3	4	8	9	2	NaN	5	8	6	7	11	NaN	1.0637	1.0188	28.173	91	21.278	43	25.087	48	9.05069
-0.30463	-0.210363	-0.316493	-0.210888	8.75893	8.6956	8.60336	8.72463						1.7137e-56	8.73094	NaN	16	19.3	117.3	1	3	2	3	NaN	2	NaN	2	2	6	1	1	1	6	2	6	1	1	4	3	1	NaN	1.0356	0.9774	22.619	42	22.836	22	11.378	20	8.38346
-0.381837	-0.304469	-0.333996	-0.211884	7.80628	7.71462	NaN	NaN						4.3633e-37	8.31479	NaN	2	2.3	166.9	NaN	NaN	NaN	1	NaN	NaN	NaN	NaN	1	2	2	NaN	NaN	NaN	NaN	NaN	NaN	NaN	NaN	NaN	NaN	NaN	0.77572	0.81637	29.645	6	14.501	3	35.77	3	8.03274
0.693587	0.771209	0.736461	0.838486	9.85839	10.0905	10.1001	9.86297				+	+	0	10.3594	NaN	116	44.7	392.7	26	24	29	27	39	40	39	28	34	34	21	26	22	24	31	23	5	4	8	3	13	1	0.86528	0.84078	68.193	480	42.454	236	48.665	244	9.98375
-0.244754	-0.0858182	-0.0384361	0.0570464	7.18698	7.16113	7.14696	7.19882						5.9922e-15	8.07649	NaN	3	26.9	14.731	4	5	4	1	NaN	NaN	NaN	NaN	NaN	NaN	NaN	NaN	NaN	NaN	NaN	NaN	NaN	NaN	NaN	NaN	NaN	NaN	0.9916	0.95068	12.651	11	15.943	7	4.3209	4	7.85517
-0.228706	-0.158864	-0.138159	-0.0119249	8.13909	8.09128	8.18452	8.22285						1.048e-07	8.3437	NaN	2	23.3	9.8222	NaN	1	1	1	NaN	NaN	NaN	NaN	NaN	NaN	NaN	NaN	NaN	2	2	NaN	NaN	NaN	NaN	NaN	NaN	NaN	0.90819	0.94769	80.536	7	42.406	3	107.66	4	7.84814
-0.324419	-0.241117	-0.296193	-0.204141	7.93682	7.86424	7.84338	7.94393						3.4402e-34	7.74403	NaN	3	8	56.193	NaN	NaN	2	NaN	NaN	NaN	NaN	NaN	NaN	NaN	NaN	2	NaN	NaN	NaN	NaN	NaN	2	2	NaN	NaN	NaN	0.90751	0.91864	17.646	8	4.9674	4	12.304	4	7.40049
NaN	NaN	0.219119	0.325811	NaN	NaN	8.17155	8.07346						1.3462e-06	8.00156	NaN	3	3	97.175	NaN	NaN	NaN	NaN	1	NaN	NaN	NaN	NaN	NaN	NaN	NaN	NaN	NaN	NaN	NaN	NaN	1	2	NaN	NaN	NaN	0.79057	0.73438	63.865	4	NaN	1	10.812	3	7.32154
0.49057	0.56589	0.554125	0.652765	8.65305	8.82339	8.85224	8.61266						3.8982e-63	9.08228	NaN	13	19.9	84.487	2	5	2	7	3	NaN	NaN	NaN	NaN	2	NaN	2	6	4	9	4	NaN	NaN	2	NaN	NaN	NaN	0.83261	0.79683	46.422	48	39.473	23	18.352	25	8.71428
0.0388575	0.126576	-0.0626743	0.0242965	8.73335	8.77144	8.82974	8.808						8.4012e-48	8.46982	NaN	7	8.3	118.2	NaN	2	NaN	NaN	NaN	NaN	NaN	NaN	NaN	NaN	NaN	NaN	1	NaN	NaN	3	2	2	2	2	1	NaN	1.0428	1.0163	33.993	15	7.1277	6	42.087	9	8.02226
-0.0382137	0.0586628	-0.0720373	-0.0639171	8.54401	8.56166	8.64553	8.64491						7.6051e-36	8.44429	10	10	7.9	203.75	2	2	3	4	1	4	NaN	NaN	NaN	NaN	NaN	NaN	NaN	NaN	2	2	2	2	2	4	1	NaN	1.012	1.0426	16.088	30	21.058	16	8.051	14	8.10568
0.538141	0.616264	0.692059	0.803267	7.78857	7.97409	7.97681	7.78911						1.7525e-92	8.34151	NaN	4	24.2	58.309	NaN	NaN	NaN	NaN	NaN	NaN	1	1	2	NaN	2	NaN	2	1	NaN	NaN	NaN	NaN	NaN	NaN	NaN	NaN	1.0786	1.0028	61.159	9	22.721	4	45.354	5	7.99037
-0.332789	-0.262192	-0.201258	-0.107956	NaN	NaN	7.43685	7.46935						3.8894e-18	8.15482	NaN	3	20.9	26.436	NaN	2	2	NaN	NaN	NaN	1	NaN	NaN	NaN	NaN	NaN	NaN	NaN	1	NaN	NaN	NaN	NaN	NaN	NaN	NaN	1.0852	1.0238	20.499	6	23.952	3	13.57	3	7.88115
-0.00109689	0.0717627	-0.14939	-0.0413831	8.91213	8.93374	8.79904	8.83868						1.5382e-52	8.75651	NaN	9	11.7	82.595	NaN	NaN	NaN	NaN	NaN	NaN	2	NaN	4	5	6	2	NaN	NaN	NaN	6	7	4	2	1	4	NaN	1.0588	1.0401	27.815	42	29.011	22	27.098	20	8.49247
-0.040037	0.0196308	-0.0708015	0.00303282	9.08279	9.0887	8.97613	9.02551						1.3205e-97	9.34974	NaN	13	35.4	61.629	1	10	10	1	NaN	4	4	NaN	4	3	3	4	6	8	5	6	2	NaN	2	2	NaN	NaN	1.0112	1.0031	19.045	58	19.709	28	18.741	30	9.03834
0.380508	0.454492	0.251711	0.315163	7.9033	8.04013	8.00441	7.9862						4.2242e-21	7.6853	4	4	3.6	176.66	NaN	NaN	NaN	NaN	NaN	NaN	NaN	NaN	2	NaN	NaN	2	NaN	NaN	NaN	NaN	NaN	NaN	NaN	2	1	NaN	0.9657	1.0313	26.518	7	16.566	3	16.982	4	7.35284
-0.323083	-0.284458	-0.345737	-0.23008	8.72124	8.63561	8.71676	8.81552						7.6472e-40	8.69835	NaN	13	9.1	195.99	NaN	1	1	1	1	2	4	NaN	NaN	NaN	NaN	NaN	1	3	4	3	NaN	NaN	3	5	1	NaN	0.92187	0.95743	22.324	30	14.551	15	21.498	15	8.36483
-0.0596904	0.018919	-0.0633648	0.0333924	9.79969	9.80541	9.72972	9.76028						0	9.97202	74	48	46.3	235.63	21	13	20	26	26	27	23	17	9	13	19	13	6	11	9	11	5	13	17	6	3	3	0.99946	0.99568	20.926	202	20.113	102	21.147	100	9.66138
-0.190618	-0.103891	-0.25544	-0.152118	8.89218	8.86091	8.91968	9.01741						3.8387e-75	8.69384	NaN	17	12.7	171.62	1	NaN	2	4	NaN	1	1	4	NaN	3	NaN	3	NaN	2	NaN	1	3	NaN	4	4	3	1	1.1044	1.0795	14.545	34	12.193	15	11.143	19	8.34163
1.27548	1.36081	1.79892	1.86565	7.76682	8.17647	8.23353	7.74859				+	+	8.7173e-27	8.40112	6	4	7.3	78.196	2	NaN	NaN	NaN	NaN	NaN	1	4	1	NaN	NaN	2	1	4	5	1	2	4	3	2	2	NaN	1.7579	1.8718	114.27	11	18.47	6	13.908	5	8.00685
-0.390661	-0.259582	-0.0903114	0.020677	NaN	NaN	7.73894	7.73271						2.6787e-23	7.93259	NaN	3	6.5	82.025	NaN	NaN	NaN	NaN	2	NaN	NaN	NaN	NaN	NaN	1	NaN	NaN	NaN	NaN	NaN	NaN	3	NaN	NaN	NaN	NaN	0.85257	0.83533	25.849	6	0	2	30.428	4	7.3221
-0.302422	-0.205464	-0.255924	-0.140909	8.54158	8.47972	8.43191	8.51907						3.1245e-71	8.66656	NaN	11	19.1	70.932	NaN	1	2	2	2	2	2	NaN	2	3	4	NaN	NaN	NaN	NaN	NaN	1	2	2	1	NaN	NaN	0.95763	0.99829	30.852	25	24.913	13	35.146	12	8.36076
-0.0195944	0.0581087	-0.148479	-0.0304066	9.20887	9.22634	9.16328	9.23073						4.6193e-82	9.27061	NaN	14	29.9	54.325	NaN	NaN	NaN	6	4	8	1	NaN	1	8	4	1	2	2	NaN	2	3	2	1	1	2	NaN	1.0314	1.0241	13.165	47	13.922	25	12.56	22	8.97725
-0.0313268	0.0344974	-0.0350608	0.0924325	8.39557	8.40594	8.35811	8.4008						2.9262e-27	9.04571	NaN	6	62.5	10.605	4	3	4	2	6	6	12	3	NaN	NaN	2	2	2	NaN	NaN	NaN	NaN	NaN	NaN	NaN	NaN	NaN	0.99183	0.99565	16.908	37	15.331	18	16.86	19	8.73518
0.66339	0.740366	0.768125	0.861421	7.35154	7.57441	7.71473	7.52077						1.0207e-127	8.04104	NaN	7	15.5	122.29	2	1	1	3	3	NaN	NaN	NaN	NaN	NaN	NaN	NaN	NaN	NaN	2	NaN	NaN	NaN	NaN	NaN	NaN	NaN	0.75262	0.70991	61.066	11	6.8509	5	23.727	6	7.6385
0.00762616	0.0788831	0.0382581	0.142497	8.4935	8.51726	8.64202	8.6385						1.4608e-142	9.04155	NaN	7	34.6	34.515	NaN	NaN	NaN	NaN	NaN	NaN	2	2	5	5	NaN	NaN	2	4	3	NaN	NaN	NaN	NaN	NaN	NaN	NaN	0.98113	0.95407	12.072	23	12.245	11	10.861	12	8.55057
0.15562	0.235604	-0.0918015	0.00871122	8.31603	8.38696	8.44253	8.49495						6.9151e-28	8.39254	NaN	7	10.5	89.942	NaN	NaN	NaN	1	NaN	NaN	2	NaN	2	NaN	NaN	5	1	1	NaN	NaN	NaN	2	2	1	3	NaN	1.0667	1.0692	16.596	20	17.834	11	8.4385	9	8.09486
-0.184539	-0.0886535	-0.350724	-0.240986	8.45621	8.42953	8.22201	8.39465						4.4055e-27	8.44945	NaN	5	10.5	61.734	NaN	NaN	2	2	NaN	1	NaN	NaN	NaN	2	NaN	2	1	NaN	NaN	NaN	NaN	NaN	NaN	2	NaN	NaN	1.0923	1.0724	13.242	12	5.7174	5	11.259	7	8.083
-2.28581	-2.20085	-0.273456	-0.166844	8.12975	7.46722	NaN	NaN				+		1.599e-10	7.92559	NaN	3	3.1	184.85	NaN	NaN	NaN	NaN	NaN	NaN	NaN	NaN	2	NaN	NaN	NaN	NaN	NaN	NaN	NaN	NaN	1	1	1	NaN	NaN	0.73978	0.79239	258.64	5	300.63	3	0.059356	2	7.53983
-0.203004	-0.111352	-0.145482	-0.0633648	8.32728	8.29376	8.1625	8.22089						2.9489e-28	8.56963	NaN	9	11.2	131.6	NaN	NaN	4	5	2	NaN	2	NaN	NaN	NaN	NaN	2	4	2	NaN	NaN	2	1	NaN	NaN	NaN	NaN	0.99692	0.96779	66.626	24	97.615	11	23.044	13	8.30863
-0.0155492	0.0661237	-0.157561	-0.032524	8.1502	8.17011	8.25375	8.30123						7.6264e-09	8.13004	2	2	4.4	59.786	NaN	NaN	NaN	NaN	NaN	NaN	NaN	NaN	NaN	NaN	NaN	2	4	NaN	NaN	NaN	4	3	NaN	NaN	NaN	NaN	1.1045	1.0228	18.791	13	26.438	6	8.667	7	7.70712
0.103531	0.181802	-0.0275787	0.0817358	9.18472	9.23943	9.1865	9.19438						1.0293e-119	8.97398	NaN	17	20.4	140.74	NaN	NaN	2	2	1	NaN	NaN	3	NaN	4	9	8	1	1	NaN	1	4	3	10	6	4	NaN	1.0512	1.0979	23.016	48	21.269	26	23.257	22	8.66044
0.182819	0.245861	NaN	NaN	7.52598	7.59997	NaN	NaN						1.3038e-06	8.15048	3	3	3.7	75.42	1	NaN	1	NaN	NaN	NaN	NaN	1	NaN	NaN	NaN	NaN	NaN	NaN	NaN	NaN	NaN	NaN	NaN	NaN	NaN	NaN	1.0087	0.94301	26.886	3	32.394	2	NaN	1	7.86834
0.235727	0.322159	0.0796	0.188003	7.00013	7.09712	7.10799	7.2						2.4663e-06	7.67277	NaN	2	2.7	142.55	NaN	NaN	NaN	NaN	NaN	1	2	NaN	NaN	NaN	2	NaN	NaN	NaN	NaN	NaN	NaN	NaN	NaN	NaN	NaN	NaN	1.0725	1.0594	26.798	5	20.497	3	17.554	2	7.32253
-0.313172	-0.220866	-0.165558	-0.104739	7.86677	7.80028	7.68823	7.8491						5.5436e-66	8.26316	NaN	7	22.4	67.057	3	3	2	2	4	1	NaN	NaN	NaN	NaN	NaN	NaN	NaN	4	2	NaN	NaN	NaN	NaN	NaN	NaN	NaN	1.015	0.97821	16.163	15	16.286	6	12.323	9	7.88843
0.784923	0.856388	0.811827	0.918879	8.34341	8.60121	8.64666	8.42664					+	8.9969e-27	8.50374	NaN	4	7.8	69.665	NaN	2	NaN	NaN	2	1	2	NaN	NaN	NaN	NaN	NaN	2	NaN	NaN	NaN	NaN	NaN	NaN	2	2	NaN	1.1597	1.1253	61.894	13	40.606	6	44.663	7	8.09489
0.312084	0.387804	0.278461	0.382043	9.9349	10.0517	10.0434	9.96539						0	10.0973	NaN	39	52.3	104.1	17	11	13	10	7	6	6	10	7	7	2	2	8	7	23	19	13	8	14	13	8	2	0.99135	0.97329	35.019	207	24.863	110	27.315	97	9.73298
0.090447	0.166972	0.0842268	0.200382	9.22006	9.27035	9.31658	9.28845						2.1022e-175	9.48042	NaN	19	36.7	66.076	NaN	6	8	2	2	5	7	5	4	4	8	12	3	1	3	2	NaN	3	4	2	NaN	NaN	0.98234	0.96823	20.509	80	15.944	41	18.511	39	9.14712
-0.0713151	-0.00579687	-0.141564	-0.0321009	7.8944	7.89266	7.89502	7.91581						1.7737e-05	8.5371	NaN	2	9.7	19.808	NaN	1	2	1	NaN	NaN	NaN	NaN	NaN	2	2	NaN	NaN	NaN	NaN	NaN	NaN	NaN	NaN	NaN	NaN	NaN	1.0564	1.0115	7.3058	8	9.042	3	5.208	5	8.15661
-0.793657	-0.711299	-0.848237	-0.753605	7.78751	7.57338	7.53325	7.84743						4.3686e-07	7.96911	NaN	3	27	16.081	NaN	NaN	1	2	NaN	NaN	NaN	NaN	NaN	1	1	NaN	NaN	2	1	NaN	NaN	NaN	NaN	NaN	NaN	NaN	1.1126	1.1257	53.443	8	13.194	4	3.1902	4	7.6455
0.0139266	0.0903115	-0.00633399	0.105691	8.5577	8.58488	8.58862	8.56926						2.5668e-37	8.87101	NaN	11	23.3	53.317	2	1	2	2	NaN	2	6	NaN	NaN	NaN	NaN	NaN	2	7	1	2	2	1	NaN	NaN	NaN	NaN	1.0048	1.0406	14.826	27	14.15	14	11.053	13	8.54989
-0.197832	-0.124645	-0.236095	-0.104471	8.29484	8.25732	8.30922	8.34163						1.6197e-30	8.35203	NaN	7	9	122.43	2	NaN	2	NaN	NaN	NaN	NaN	NaN	2	NaN	NaN	NaN	NaN	2	2	NaN	3	3	NaN	NaN	NaN	NaN	1.04	1.0277	16.138	16	13.057	7	11.481	9	7.88293
0.103128	0.196733	0.368886	0.449592	6.80327	6.86251	6.80083	6.73753						1.5113e-25	7.59929	NaN	2	2.1	164.39	NaN	2	NaN	2	2	NaN	NaN	NaN	NaN	NaN	NaN	NaN	NaN	NaN	NaN	NaN	NaN	NaN	NaN	NaN	NaN	NaN	1.0103	1.0059	33.639	6	29.269	3	16.121	3	7.28858
0.0583859	0.132774	0.0693762	0.169323	8.29699	8.33696	8.23058	8.18681						4.4927e-24	8.01808	6	6	4.2	199.18	2	NaN	NaN	NaN	NaN	NaN	NaN	NaN	NaN	2	NaN	NaN	NaN	2	NaN	2	NaN	NaN	NaN	2	NaN	NaN	0.98133	0.95691	17.666	10	14.661	6	10.981	4	7.7905
-0.1976	-0.104821	-0.393526	-0.335369	7.93017	7.89862	7.41867	7.58323						2.6454e-33	7.98471	NaN	4	22	25.61	NaN	NaN	NaN	NaN	NaN	NaN	NaN	NaN	2	NaN	NaN	1	4	NaN	1	NaN	NaN	NaN	NaN	NaN	NaN	NaN	0.94894	1.0054	16.694	8	8.5434	5	3.5279	3	7.77
NaN	NaN	NaN	NaN	NaN	NaN	7.54523	7.45629						1.2132e-19	7.43669	NaN	2	2.5	134.8	NaN	NaN	NaN	NaN	NaN	NaN	NaN	NaN	1	NaN	NaN	NaN	NaN	NaN	NaN	2	NaN	NaN	NaN	NaN	NaN	NaN	1.2581	1.2455	59.558	2	NaN	1	NaN	1	7.05053
0.304511	0.419215	0.188118	0.282825	9.00186	9.12808	9.11384	9.06937						3.8542e-10	9.11823	NaN	5	4.7	174.58	NaN	NaN	2	NaN	1	NaN	NaN	NaN	NaN	NaN	NaN	NaN	NaN	NaN	8	4	1	NaN	NaN	NaN	NaN	NaN	1.026	1.0483	28.759	16	15.173	7	23.197	9	8.71301
-0.34749	-0.28988	-0.253384	-0.142217	7.87775	7.79048	7.74313	7.84734						4.7413e-16	8.24964	NaN	5	5.3	127.72	NaN	2	NaN	NaN	2	NaN	NaN	NaN	1	2	1	NaN	2	3	NaN	NaN	NaN	NaN	NaN	NaN	NaN	NaN	0.97556	0.99957	22.771	13	20.353	6	14.386	7	7.89823
3.66004	3.75403	NaN	NaN	7.55774	8.6878	NaN	NaN				+		0.00027853	8.27825	NaN	2	0.9	223.58	NaN	NaN	NaN	NaN	NaN	NaN	NaN	NaN	NaN	NaN	NaN	2	NaN	NaN	NaN	1	NaN	NaN	NaN	NaN	NaN	NaN	1.362	1.4687	276.84	3	313.63	2	NaN	1	8.17289
0.0951818	0.20201	0.0928786	0.196575	9.51833	9.57913	9.61449	9.60397						2.2569e-111	9.44411	NaN	16	35.9	64.808	NaN	2	4	3	5	10	6	1	NaN	NaN	NaN	NaN	1	NaN	1	1	NaN	17	10	4	8	NaN	1.0011	1.002	25.057	72	14.503	33	28.88	39	9.06785
-0.0813084	0.00144204	0.0413132	0.0822551	8.8839	8.88435	8.94671	8.96605						2.4948e-180	8.89358	NaN	23	29.2	143.45	4	4	1	2	4	NaN	2	2	NaN	6	NaN	3	4	4	NaN	4	3	4	NaN	2	4	1	0.96927	0.96179	19.041	54	16.806	25	18.685	29	8.53026
-0.278531	-0.187822	0.114941	0.209929	7.9236	7.86706	7.44003	7.62858						3.1491e-16	7.84349	3	3	3.8	124.39	NaN	2	1	NaN	NaN	NaN	NaN	NaN	NaN	2	NaN	NaN	NaN	NaN	NaN	NaN	NaN	NaN	NaN	1	NaN	NaN	0.87252	0.87123	57.721	6	32.48	3	82.056	3	7.6546
-0.0364075	0.0447438	0.0934634	0.16955	8.25777	8.27126	8.36239	8.39363						1.3902e-61	8.69476	NaN	9	17.4	70.78	NaN	NaN	2	2	2	5	4	NaN	2	NaN	NaN	NaN	6	2	3	4	NaN	NaN	NaN	NaN	NaN	NaN	0.96675	0.96982	12.203	30	11.461	16	9.7014	14	8.42633
0.336398	0.36614	0.36775	0.467932	8.07137	8.18156	8.00531	7.88153						1.4578e-82	8.32976	NaN	4	15.3	40.639	2	1	NaN	NaN	NaN	NaN	NaN	2	NaN	NaN	1	1	NaN	NaN	NaN	NaN	1	2	NaN	NaN	NaN	NaN	1.0289	1.0204	39.826	10	21.345	5	10.199	5	8.05162
-0.0946799	-0.0111372	-0.128821	-0.0446039	8.48983	8.48649	8.43194	8.45891						5.9174e-18	8.29835	5	5	13.7	48.29	NaN	NaN	NaN	2	NaN	NaN	NaN	NaN	2	NaN	NaN	NaN	NaN	NaN	1	2	NaN	NaN	NaN	NaN	2	1	1.0787	1.0314	10.428	10	11.789	4	10.588	6	8.02259
-0.137886	-0.0512049	-0.139993	-0.024887	8.84639	8.83097	8.92044	8.99244						5.8748e-132	9.24608	NaN	22	33.1	72.474	3	3	4	5	4	4	5	3	5	8	3	2	3	1	2	2	NaN	3	NaN	NaN	2	NaN	0.96334	0.99071	23.553	61	13.302	34	32.194	27	8.92991
-0.0687859	0.00891703	-0.0612924	0.057677	9.27068	9.27337	9.17059	9.17409						1.5574e-111	9.22809	25	25	16.9	207.05	NaN	2	2	1	1	2	1	5	6	2	4	7	3	5	5	7	11	3	3	2	3	NaN	0.98891	0.97733	22.682	74	21.659	36	23.746	38	8.92887
0.22132	0.271067	-0.429214	-0.318693	NaN	NaN	7.74795	7.84387						1.4167e-12	7.42586	NaN	2	10.3	24.83	NaN	2	2	NaN	NaN	NaN	NaN	NaN	NaN	NaN	NaN	NaN	NaN	NaN	NaN	NaN	NaN	NaN	NaN	1	NaN	NaN	1.3465	1.2472	27.556	5	49.833	2	16.585	3	6.9818
-0.240657	-0.0786856	-0.551393	-0.494672	NaN	NaN	7.61703	7.76593						6.886e-06	8.09188	NaN	2	3.6	66.075	1	1	NaN	NaN	NaN	NaN	NaN	NaN	NaN	NaN	NaN	NaN	NaN	NaN	NaN	NaN	NaN	NaN	NaN	2	2	NaN	1.2065	1.1213	29.006	6	16.329	2	25.413	4	6.31668
0.238542	0.320427	-0.17594	-0.102591	7.13149	7.22796	7.09805	7.2566						1.1959e-39	7.69821	NaN	4	5.2	105.31	NaN	1	1	2	1	NaN	NaN	NaN	NaN	NaN	4	1	NaN	NaN	NaN	NaN	NaN	NaN	NaN	NaN	NaN	NaN	1.1421	1.0926	13.306	9	14.696	5	13.124	4	7.46852
0.292428	0.355129	0.477763	0.563881	8.65052	8.75741	8.7797	8.67336						9.4459e-85	9.04052	NaN	10	49.3	46.71	NaN	1	4	NaN	NaN	3	3	4	4	2	2	3	8	4	4	6	2	NaN	NaN	NaN	NaN	NaN	0.87799	0.88268	33.898	32	12.554	15	15.294	17	8.75759
-0.0807743	0.00791302	-0.127897	-0.0533895	9.72352	9.72589	9.67142	9.7778						0	9.91492	NaN	45	33.5	216.37	12	20	17	12	9	11	24	19	8	9	9	13	13	12	14	20	9	7	9	6	7	NaN	1.0111	1.0176	33.885	203	38.811	104	27.712	99	9.56211
0.0625362	0.151079	0.434559	0.560217	8.31896	8.36446	8.30138	8.29336						1.3794e-19	7.70728	NaN	3	12.9	47.622	NaN	NaN	1	NaN	NaN	NaN	NaN	NaN	NaN	NaN	NaN	NaN	NaN	NaN	NaN	NaN	NaN	NaN	NaN	4	NaN	NaN	1.0027	0.97582	25.622	5	4.9378	2	21.331	3	7.36421
-0.0200771	0.0586628	0.0541076	0.149025	9.93585	9.95351	10.0127	10.0517						7.5824e-71	10.2172	NaN	14	43.6	24.146	NaN	NaN	NaN	NaN	NaN	NaN	4	10	13	16	15	24	26	21	23	20	22	14	15	11	8	NaN	0.97288	0.98189	30.341	234	38.162	123	16.947	111	9.89302
-0.142035	-0.0650533	-0.210513	-0.0927488	9.96945	9.94987	9.9067	9.97492						1.5096e-267	10.0002	NaN	36	46.5	101.43	7	1	1	NaN	3	NaN	5	6	19	16	6	17	17	15	15	12	5	5	3	7	3	1	1.012	0.99938	39.896	164	35.812	86	42.996	78	9.68926
-0.231633	-0.148449	-0.223299	-0.106616	8.41202	8.36734	8.28371	8.34145						8.1834e-24	8.95988	NaN	4	35	18.698	NaN	NaN	4	4	NaN	2	NaN	4	3	NaN	NaN	NaN	NaN	NaN	NaN	NaN	2	2	NaN	NaN	NaN	NaN	0.94312	0.96493	14.851	21	5.5957	10	17.897	11	8.62797
-0.389697	-0.249033	-0.427714	-0.414135	8.39159	8.31662	8.28317	8.45497						2.6938e-27	8.41115	NaN	4	13.7	53.245	NaN	NaN	NaN	NaN	NaN	NaN	NaN	NaN	NaN	NaN	NaN	NaN	2	3	3	4	1	NaN	NaN	NaN	NaN	NaN	1.1015	1.0743	25.808	12	11.993	6	10.316	6	8.05319
0.0773797	0.23131	0.112755	0.20302	8.2565	8.32611	8.21075	8.11451						2.8396e-30	8.22508	NaN	7	15.6	69.703	1	NaN	NaN	NaN	NaN	NaN	3	3	NaN	NaN	NaN	NaN	NaN	NaN	NaN	NaN	1	4	NaN	1	2	NaN	0.99294	1.0536	27.609	15	22.079	9	28.866	6	7.92781
-0.076828	0.000576887	-0.0705267	0.0200917	8.32187	8.32205	8.29903	8.34252						1.2135e-67	8.766	NaN	16	25.6	77.92	2	NaN	3	3	1	3	3	2	NaN	2	2	5	4	4	2	NaN	NaN	NaN	NaN	NaN	NaN	NaN	0.97829	0.98617	26.99	36	23.995	18	30.13	18	8.42697
-0.0762043	0.010923	-0.138814	-0.0404014	8.29126	8.29456	8.54564	8.60143						2.988e-40	8.59085	NaN	9	11.7	105.38	2	NaN	1	2	2	2	1	1	NaN	NaN	NaN	1	3	NaN	NaN	2	NaN	NaN	NaN	2	NaN	NaN	0.99683	1.0113	17.118	19	16.805	10	18.462	9	8.20055
-0.719281	-0.659859	-0.811553	-0.698841	8.91666	8.71802	8.71457	8.90567						1.1106e-05	9.62187	NaN	2	1.7	157.42	1	2	2	2	2	1	NaN	NaN	NaN	NaN	NaN	NaN	NaN	NaN	NaN	NaN	NaN	NaN	NaN	NaN	2	NaN	0.77291	0.76106	55.248	12	34.428	7	31.183	5	9.27857
-0.441595	-0.370266	-0.450802	-0.383939	9.0177	8.90625	8.85322	8.96514						9.37e-83	8.93267	NaN	17	14.2	184.67	2	2	5	6	NaN	NaN	NaN	2	3	6	2	NaN	NaN	NaN	2	4	NaN	2	4	NaN	2	NaN	1.0167	0.94901	31.943	41	22.577	19	21.613	22	8.59487
0.218967	0.31603	0.0818122	0.139506	6.95193	7.04704	6.80833	6.7817						1.4534e-18	7.52785	NaN	2	5.1	81.444	3	2	NaN	NaN	NaN	NaN	NaN	NaN	NaN	2	NaN	NaN	NaN	NaN	NaN	NaN	NaN	NaN	NaN	NaN	NaN	NaN	1.0483	1.0069	18.696	6	18.25	3	14.539	3	7.24944
-0.208844	-0.123167	-0.212507	-0.104068	8.7362	8.69913	8.72325	8.80116						3.0437e-118	8.88765	NaN	18	20.3	130.66	NaN	2	1	5	NaN	2	4	5	2	4	1	3	NaN	4	3	1	6	3	NaN	NaN	NaN	NaN	0.9526	1.0023	32.95	46	9.8515	21	43.732	25	8.46483
-0.459873	-0.376583	-0.336969	-0.245617	8.05652	7.94317	8.05873	8.19654						1.9512e-34	7.56121	NaN	2	5.5	61.851	NaN	2	NaN	NaN	NaN	NaN	NaN	NaN	NaN	NaN	NaN	NaN	NaN	NaN	NaN	NaN	NaN	NaN	NaN	NaN	2	NaN	0.95327	0.95483	26.068	4	9.3208	2	9.5607	2	7.24294
0.330444	0.406863	0.113973	0.210346	8.57822	8.70068	8.70856	8.67601						3.118e-13	8.46577	NaN	4	12.6	52.904	NaN	NaN	NaN	NaN	NaN	NaN	2	NaN	NaN	NaN	NaN	NaN	NaN	NaN	NaN	NaN	NaN	2	1	2	2	NaN	1.0799	1.1702	32.127	9	15.147	4	32.102	5	8.00873
-0.113442	-0.0300888	-0.404794	-0.289952	8.12254	8.11351	8.02082	8.19573						1.7462e-39	8.16459	NaN	9	4.6	286.21	NaN	5	3	4	NaN	NaN	1	2	1	NaN	NaN	NaN	NaN	1	NaN	2	2	NaN	2	NaN	NaN	NaN	1.1232	1.1252	30.35	21	33.226	12	22.209	9	7.88299
-0.092617	-0.00852262	-0.0216219	0.108363	8.01945	8.01691	7.89233	8.09878						4.4373e-67	8.35127	NaN	6	7.8	127.51	NaN	NaN	NaN	NaN	NaN	1	5	NaN	1	NaN	NaN	1	NaN	2	1	1	NaN	NaN	NaN	NaN	NaN	NaN	0.98473	0.96087	36.043	12	9.1499	5	47.208	7	7.89242
-1.34483	-1.25739	-1.32941	-1.20232	8.24665	7.86813	8.02502	8.36567				+	+	2.0119e-51	8.52978	NaN	6	20.7	69.437	NaN	NaN	NaN	2	NaN	NaN	NaN	3	2	NaN	1	4	5	5	3	3	3	1	1	NaN	NaN	NaN	0.61093	0.6386	84.642	20	27.33	11	35.527	9	8.1295
-0.560558	-0.493499	-0.501719	-0.392207	7.4777	7.32913	7.21458	7.38028						1.9979e-38	8.15491	NaN	6	13.2	53.846	NaN	2	1	2	6	NaN	NaN	NaN	NaN	NaN	NaN	NaN	NaN	NaN	NaN	NaN	NaN	NaN	NaN	NaN	NaN	NaN	0.7135	0.75882	39.041	11	4.5408	5	43.448	6	7.82964
0.0137839	0.0844725	0.0125918	0.119887	9.1754	9.20082	9.15473	9.13574						5.0147e-184	9.41524	NaN	25	32.4	99.818	9	5	6	2	3	3	1	4	7	6	1	8	8	2	4	1	NaN	NaN	NaN	NaN	7	NaN	0.99775	0.98067	19.005	74	17.861	39	17.302	35	9.08425
-0.188184	-0.11115	-0.313362	-0.228603	9.65149	9.61804	9.60979	9.73692						3.9004e-213	9.72923	NaN	26	30.6	115.95	NaN	6	8	4	5	NaN	8	4	4	15	16	7	2	6	6	12	11	6	1	2	3	1	1.0929	1.0558	23.27	124	19.396	60	22.299	64	9.38373
0.23585	0.306962	0.143197	0.241083	9.39905	9.49145	9.43761	9.40255						2.7296e-251	9.6003	NaN	19	37.7	80.091	2	3	6	5	8	13	6	6	2	NaN	3	4	5	6	3	NaN	NaN	NaN	4	3	NaN	NaN	1.0236	0.99692	24.605	79	21.584	39	14.343	40	9.28472
0.354565	0.428786	0.46168	0.550233	8.90732	9.03639	9.09033	9.00996						6.901e-167	9.02938	NaN	22	37.9	94.144	2	1	1	1	3	1	2	NaN	NaN	1	NaN	6	1	4	5	8	2	4	4	2	4	NaN	1.0511	1.0303	39.233	52	18.491	24	27.316	28	8.61365
-0.70703	-0.636436	-0.886277	-0.800827	8.79968	8.6081	8.50982	8.77154						4.1296e-296	8.95453	NaN	17	20.1	138.36	NaN	2	1	5	6	NaN	3	2	3	4	2	4	4	1	NaN	NaN	NaN	NaN	NaN	3	NaN	NaN	0.69704	0.74895	52.048	40	17.967	23	15.414	17	8.707
-0.339436	-0.264946	-0.159629	-0.090718	7.99076	7.911	7.94045	7.98265						2.5479e-24	7.91358	NaN	3	19.2	26.354	NaN	NaN	NaN	NaN	NaN	NaN	2	NaN	NaN	NaN	NaN	NaN	NaN	NaN	2	1	NaN	NaN	1	NaN	NaN	NaN	0.93062	0.92235	18.674	6	17.008	3	7.0808	3	7.47324
-0.845469	-0.781306	-0.54201	-0.441377	8.02131	7.78613	7.82865	8.06989						2.1109e-06	7.54409	NaN	2	3.4	59.231	NaN	NaN	NaN	NaN	NaN	NaN	NaN	NaN	NaN	NaN	NaN	2	NaN	NaN	NaN	NaN	NaN	NaN	1	2	NaN	NaN	0.73817	0.80735	45.208	5	22.307	3	6.5896	2	7.23686
-0.0109773	0.0738203	-0.0590784	0.0174317	7.99398	8.0162	7.87221	7.97909						9.3686e-36	8.3258	NaN	9	14.2	89.085	NaN	2	NaN	NaN	3	3	3	NaN	2	NaN	NaN	1	NaN	NaN	NaN	3	NaN	NaN	NaN	NaN	NaN	NaN	1.0017	1.0425	47.999	17	12.37	9	70.794	8	7.99899
0.00201835	0.0805212	0.189631	0.307037	8.48334	8.50759	8.56807	8.58925						4.6361e-110	8.87066	NaN	13	19	96.868	NaN	2	2	3	2	5	5	2	NaN	NaN	NaN	NaN	2	NaN	3	NaN	2	1	NaN	NaN	2	NaN	0.94426	0.94275	22.502	31	23.043	16	19.12	15	8.48896
-0.223694	-0.167167	-0.00475299	0.0982585	7.30664	7.25631	7.03205	7.09433						3.5447e-18	7.7115	NaN	3	4.7	84.612	1	1	NaN	1	NaN	NaN	NaN	NaN	NaN	NaN	NaN	NaN	2	NaN	NaN	NaN	NaN	NaN	NaN	NaN	NaN	NaN	0.85637	0.89059	15.058	5	7.2607	3	27.54	2	7.51296
-0.0269545	0.081067	0.0320052	0.108441	9.17222	9.19665	9.10374	9.11813						1.137e-66	8.85088	NaN	5	26.4	23.334	NaN	NaN	NaN	NaN	NaN	NaN	2	1	NaN	NaN	NaN	NaN	NaN	NaN	NaN	NaN	NaN	4	3	4	2	2	0.97977	0.98221	11.009	18	9.2575	9	8.9548	9	8.52673
1.19742	1.2787	1.35727	1.45293	9.22881	9.61375	9.64941	9.26989				+	+	6.3036e-219	9.76409	NaN	29	30.7	130.67	5	4	6	6	7	2	1	14	10	12	3	5	5	NaN	NaN	6	10	7	6	1	NaN	4	0.60033	0.5656	95.342	112	12.068	53	26.384	59	9.40567
-0.132705	-0.0325067	-0.0606008	0.0263078	8.94791	8.93813	8.9962	8.99029						1.6993e-160	9.22799	NaN	18	20.5	136.48	10	4	4	4	1	4	NaN	6	4	3	2	NaN	NaN	3	3	4	4	3	4	2	NaN	NaN	0.99993	0.97772	20.204	65	13.843	33	25.279	32	8.82406
-0.267097	-0.17441	-0.257493	-0.158208	8.82637	8.77387	8.8064	8.89866						4.9795e-62	8.74589	NaN	14	15.4	131.89	NaN	NaN	5	2	2	3	2	NaN	2	2	3	NaN	NaN	NaN	NaN	2	7	4	NaN	2	3	NaN	1.0592	1.0422	44.34	39	19.373	19	59.775	20	8.34122
-0.094572	-0.0163807	-0.0784732	0.036955	7.81643	7.8115	7.72446	8.03286						6.076e-11	8.11926	NaN	5	16.2	42.967	NaN	NaN	2	1	NaN	NaN	1	1	NaN	NaN	NaN	NaN	1	NaN	2	NaN	NaN	NaN	NaN	NaN	NaN	NaN	0.97216	0.98169	39.233	8	7.7758	3	50.926	5	7.66908
0.371726	0.419323	0.323606	0.427751	8.60965	8.73586	8.70445	8.65215						1.1953e-38	8.4843	NaN	5	17.6	39.432	2	2	NaN	NaN	NaN	NaN	NaN	4	NaN	NaN	NaN	NaN	NaN	NaN	NaN	NaN	2	NaN	NaN	NaN	2	1	0.90266	0.83539	30.729	13	10.283	6	5.1914	7	8.15993
0.038998	0.131458	-0.0354831	0.0599761	8.5477	8.58726	8.62389	8.62831						3.1768e-29	9.23867	NaN	4	1.3	406.1	NaN	NaN	NaN	1	NaN	2	2	2	NaN	NaN	NaN	NaN	NaN	NaN	NaN	NaN	NaN	2	1	NaN	NaN	NaN	1.0249	1.0237	10.715	10	9.1377	4	6.8258	6	8.9357
0.0190613	0.0886844	-0.140124	-0.0464211	NaN	NaN	8.0693	8.08325						1.3909e-22	7.88106	NaN	4	20.6	31.739	NaN	NaN	NaN	1	NaN	NaN	NaN	NaN	NaN	NaN	NaN	1	NaN	NaN	NaN	NaN	2	1	1	NaN	NaN	NaN	1.0693	1.058	29.932	6	1.6311	2	37.509	4	7.03747
-0.512946	-0.415518	-0.433707	-0.323197	8.49365	8.36857	8.35378	8.51352						1.5731e-55	8.58791	NaN	11	12.2	121.68	1	NaN	3	NaN	NaN	NaN	NaN	NaN	NaN	NaN	5	4	NaN	1	NaN	8	3	NaN	NaN	2	NaN	NaN	0.91024	0.91383	50.493	26	22.238	12	51.589	14	8.03739
0.0576928	0.160533	-0.284277	-0.161565	8.15293	8.20126	8.16235	8.22474						1.3427e-20	8.37136	NaN	6	18.9	47.422	NaN	3	NaN	NaN	NaN	NaN	NaN	NaN	1	2	1	NaN	NaN	NaN	NaN	NaN	2	1	NaN	NaN	NaN	NaN	1.2178	1.1185	34.155	9	30.581	4	40.199	5	8.03036
0.403377	0.468531	0.307894	0.418331	8.10667	8.2477	8.15857	8.08099						2.6102e-91	8.8925	NaN	7	26.5	42.532	NaN	NaN	5	7	NaN	1	2	3	NaN	2	NaN	NaN	NaN	2	NaN	NaN	NaN	NaN	NaN	NaN	NaN	NaN	0.91405	0.86699	42.936	22	27.949	10	35.566	12	8.60113
-0.454427	-0.372897	-0.342213	-0.225275	9.14001	9.02776	8.93633	9.02873						1.7582e-178	9.18515	NaN	22	25.2	120.1	1	NaN	9	11	3	2	4	NaN	1	2	NaN	4	2	5	4	2	NaN	6	2	2	6	NaN	1.0026	0.96021	33.288	60	22.997	29	32.373	31	8.92008
1.13363	1.21537	1.01707	1.12545	8.12859	8.49446	8.6274	8.26602				+		5.2166e-19	8.12057	NaN	6	12	66.365	NaN	NaN	NaN	NaN	NaN	NaN	NaN	NaN	NaN	NaN	NaN	6	1	NaN	NaN	NaN	NaN	2	3	1	2	NaN	1.4375	1.5463	83.717	13	20.419	7	12.387	6	7.80331
-0.0974401	-0.0293524	-0.161565	-0.067501	8.29155	8.28271	8.31867	8.34488						4.9048e-80	8.67999	NaN	19	12.4	214.46	7	2	1	1	2	5	4	NaN	NaN	4	2	NaN	NaN	1	5	3	3	NaN	NaN	2	1	NaN	1.0577	1.0337	15.19	41	16.785	20	13.31	21	8.22766
0.0639171	0.14978	-0.0721745	0.0314448	9.27651	9.3216	9.25154	9.28475						8.1848e-96	9.18969	NaN	15	32.1	67.333	3	1	4	3	2	NaN	NaN	NaN	NaN	2	2	4	1	2	1	3	6	1	NaN	5	5	1	1.0453	1.0162	45.61	46	42.157	20	46.19	26	8.81124
0.189666	0.249263	0.16537	0.271879	9.5078	9.58284	9.38755	9.37829						1.8736e-39	10.0721	NaN	4	76.5	9.0303	1	NaN	NaN	NaN	NaN	1	2	2	25	8	4	4	9	11	3	1	1	NaN	NaN	NaN	NaN	NaN	1.0007	0.96026	26.597	57	20.293	27	16.068	30	9.75139
-0.242362	-0.108114	-0.367371	-0.268075	8.26112	8.22858	8.17961	8.295						0	8.82889	NaN	3	54.6	517.31	2	NaN	NaN	NaN	NaN	NaN	NaN	NaN	1	5	3	NaN	NaN	NaN	NaN	NaN	NaN	NaN	NaN	NaN	NaN	NaN	1.0152	1.008	18.917	11	11.301	5	11.55	6	8.50413
-0.328471	-0.241901	-0.387473	-0.291721	9.26036	9.18752	9.07907	9.22269						4.6022e-89	9.51614	NaN	17	19.8	122.8	1	2	3	7	11	7	7	2	2	4	6	2	2	1	1	NaN	2	2	NaN	2	4	NaN	1.0026	0.98307	29.921	66	17.072	33	32.051	33	9.24684
-0.506947	-0.419102	-0.560324	-0.449324	9.79842	9.67225	9.63002	9.80636						1.4595e-178	9.85389	NaN	24	35.5	86.906	NaN	2	2	2	10	7	4	6	4	9	4	NaN	6	13	8	7	9	7	6	4	1	NaN	1.1075	1.0378	37.084	110	23.327	53	16.124	57	9.51196
-0.368551	-0.257787	-0.52667	-0.453228	8.10411	8.02649	8.19271	8.12258						1.7048e-08	8.02653	NaN	3	6.9	58.575	NaN	NaN	NaN	NaN	NaN	NaN	NaN	1	2	1	NaN	NaN	NaN	NaN	NaN	NaN	2	NaN	NaN	NaN	1	NaN	0.80991	0.8443	61.022	7	6.0481	4	105.13	3	7.70579
-0.0549317	0.0264459	-0.0558898	0.0473683	8.22003	8.22796	8.21651	8.22966						1.2032e-72	8.89664	NaN	7	21.5	45.538	NaN	NaN	7	7	2	NaN	NaN	NaN	6	3	4	4	4	3	NaN	NaN	NaN	NaN	NaN	NaN	NaN	NaN	0.97374	1.0105	18.41	40	19.731	20	16.144	20	8.55934
0.176067	0.263876	0.124535	0.213069	9.25811	9.33754	9.34829	9.30276						0	9.67842	NaN	34	20.7	197.09	8	10	12	6	2	7	11	9	3	11	10	4	6	15	8	9	3	3	1	1	3	NaN	1.0234	1.0364	40.908	139	16.482	67	50.694	72	9.32854
-0.902254	-0.814184	-1.03147	-0.905967	9.28024	9.03515	9.00617	9.26364					+	0	8.77892	NaN	8	54.5	533.53	118	89	85	81	74	92	105	129	96	68	63	56	47	69	69	66	73	71	80	72	59	2	0.92098	0.89932	60.595	28	12.127	14	25.759	14	8.47732
-0.523878	-0.442477	NaN	NaN	7.6121	7.4789	NaN	NaN						2.2054e-16	7.52657	NaN	3	7.4	82.86	NaN	NaN	NaN	NaN	NaN	NaN	NaN	NaN	1	NaN	NaN	NaN	1	4	NaN	NaN	NaN	NaN	NaN	NaN	NaN	NaN	0.72476	0.77033	32.766	3	6.4708	2	NaN	1	7.3111
0.472072	0.52085	0.885526	0.976078	7.1417	7.29853	7.1805	7.05015						6.2812e-06	7.85773	NaN	2	2.4	117.28	4	NaN	NaN	NaN	NaN	NaN	NaN	NaN	NaN	NaN	NaN	NaN	NaN	NaN	NaN	NaN	NaN	NaN	NaN	NaN	NaN	NaN	0.99668	0.97641	82.8	4	48.463	2	86.328	2	7.48171
0.097476	0.169668	0.164496	0.274041	6.91268	6.96375	NaN	NaN						2.5401e-10	7.7233	NaN	3	3.8	101.12	NaN	1	NaN	NaN	NaN	NaN	NaN	NaN	2	NaN	NaN	NaN	NaN	NaN	NaN	NaN	1	NaN	NaN	NaN	NaN	NaN	0.96319	0.94429	18.257	4	7.2478	2	1.2692	2	7.19512
-0.0582326	0.044464	-0.0919366	0.0111372	8.32728	8.34064	8.43222	8.46972						8.1413e-28	8.52489	NaN	8	6.6	188.78	NaN	2	3	NaN	NaN	NaN	NaN	2	NaN	1	2	2	2	1	NaN	NaN	NaN	2	1	1	NaN	NaN	1.011	1.0151	15.107	18	9.778	8	18.881	10	8.07478
0.0706641	0.144177	0.244617	0.327023	8.47588	8.51928	8.61569	8.49853						2.1375e-51	8.66795	NaN	10	26.9	52.369	NaN	NaN	NaN	NaN	4	1	NaN	2	1	NaN	2	1	NaN	1	NaN	NaN	5	2	NaN	1	1	NaN	0.88634	0.83597	68.432	20	22.562	9	82.815	11	8.12698
-0.220144	-0.134018	-0.236707	-0.129877	10.3961	10.3558	10.3701	10.4566						0	10.3364	NaN	42	36.2	149.69	11	11	5	3	12	23	31	23	28	17	17	13	11	8	7	13	11	30	26	25	18	NaN	0.97029	0.9922	24.215	327	20.393	165	24.859	162	9.98793
0.0415233	0.101516	-0.0130691	0.0960979	9.15531	9.18588	9.09398	9.09332						4.3307e-31	9.13168	NaN	6	26.7	27.539	NaN	NaN	NaN	NaN	2	NaN	2	2	NaN	NaN	2	1	NaN	4	2	1	2	4	4	2	NaN	NaN	1.0162	0.99789	18.028	28	14.504	12	17.27	16	8.81206
-0.314715	-0.249754	-0.184725	-0.0859685	7.04309	6.96792	6.95969	7.03683						6.7268e-05	7.7917	NaN	2	11.8	17.875	NaN	NaN	2	1	NaN	2	1	NaN	NaN	NaN	NaN	NaN	NaN	NaN	NaN	NaN	NaN	NaN	NaN	NaN	NaN	NaN	0.96639	0.95235	15.835	6	5.7257	2	15.17	4	7.40295
NaN	NaN	0.321261	0.418581	NaN	NaN	7.93598	7.80998						1.0502e-14	7.63571	NaN	2	6.2	43.561	NaN	1	1	NaN	NaN	NaN	NaN	NaN	NaN	NaN	NaN	NaN	NaN	NaN	NaN	NaN	NaN	1	NaN	NaN	NaN	NaN	0.96459	0.89951	48.25	3	NaN	1	26.054	2	6.71109
-0.511506	-0.41325	-0.400757	-0.346418	7.87751	7.75312	7.68195	7.88153						3.6949e-15	8.08117	NaN	4	4.3	155.28	NaN	NaN	NaN	NaN	2	NaN	NaN	NaN	2	2	NaN	NaN	NaN	NaN	3	1	NaN	NaN	NaN	NaN	NaN	NaN	1.1746	1.074	28.235	10	13.2	4	14.112	6	7.54902
0.198368	0.257976	0.198345	0.281702	8.57634	8.654	8.61124	8.55934						4.8785e-118	8.69853	NaN	24	6.9	520.22	2	5	3	2	5	3	3	NaN	1	2	NaN	1	2	2	7	5	4	1	NaN	4	1	NaN	0.9299	0.91033	32.882	51	32.042	23	24.919	28	8.36118
-0.389319	-0.297218	-0.232661	-0.177089	9.22034	9.13088	9.0937	9.18387						1.8258e-37	9.13389	NaN	5	22.4	32.316	NaN	NaN	NaN	2	2	NaN	NaN	NaN	NaN	NaN	NaN	NaN	1	3	2	NaN	NaN	2	1	4	2	NaN	0.87808	0.89874	26.042	19	21.92	11	13.998	8	8.81842
-0.278251	-0.175419	0.15719	0.268713	7.56104	7.50823	7.58954	7.56388						3.3074e-09	7.68904	NaN	3	1.9	163.75	NaN	NaN	NaN	NaN	NaN	NaN	NaN	NaN	NaN	NaN	2	NaN	NaN	NaN	2	NaN	NaN	2	NaN	NaN	NaN	NaN	0.85993	0.85141	23.184	6	31.423	3	12.295	3	7.30677
-0.22727	-0.138632	-0.142609	-0.0567222	6.85317	6.81143	6.88573	6.88214						1.4339e-07	7.74947	NaN	2	3.9	94.113	NaN	2	4	NaN	NaN	NaN	NaN	NaN	NaN	NaN	NaN	NaN	NaN	NaN	NaN	NaN	NaN	NaN	NaN	NaN	NaN	NaN	0.94156	0.94717	22.518	6	21.506	4	27.508	2	7.48312
-0.406159	-0.326118	-0.462052	-0.349025	9.79227	9.6941	9.63286	9.81156						0	9.65286	NaN	78	15.8	782.13	2	15	14	9	3	7	2	5	11	9	12	9	4	3	13	8	7	8	14	3	2	NaN	1.1471	1.1227	43.803	156	27.336	79	46.002	77	9.36964
0.0764222	0.16092	-0.00331438	0.110184	8.57778	8.62621	8.56764	8.53081						4.9948e-35	8.36566	NaN	7	11.1	91.785	NaN	NaN	NaN	NaN	NaN	NaN	NaN	NaN	NaN	NaN	NaN	3	2	NaN	1	5	1	2	2	1	2	NaN	1.0359	1.0385	35.282	18	45.406	10	16.047	8	8.06386
0.373063	0.485015	0.442732	0.563561	7.89172	8.03774	8.19379	8.00333						2.6773e-11	7.60505	NaN	3	3.3	146.66	NaN	NaN	NaN	NaN	NaN	NaN	NaN	NaN	NaN	NaN	NaN	NaN	NaN	NaN	NaN	NaN	NaN	2	1	3	NaN	NaN	0.7368	0.6932	86.979	5	13.175	2	81.39	3	7.16023
-0.063952	0.0211954	-0.275365	-0.200379	8.85687	8.86324	8.7628	8.84285						1.4218e-91	8.81403	NaN	15	17.8	120.22	4	1	NaN	2	1	NaN	NaN	2	NaN	2	4	8	NaN	NaN	NaN	NaN	8	5	3	3	4	NaN	1.0988	1.0563	22.415	47	20.762	19	22.159	28	8.41451
-0.773343	-0.698295	-0.872317	-0.762476	9.33451	9.12431	9.01085	9.30886						1.835e-228	9.41687	NaN	33	35	129.68	2	3	16	6	4	2	5	6	5	1	10	5	2	2	7	4	2	7	8	2	NaN	NaN	1.1583	1.067	55.922	95	14.948	45	39.133	50	9.07918
-0.235127	-0.157657	-0.324465	-0.206768	9.50387	9.45641	9.38167	9.49449						1.4958e-203	9.50061	NaN	25	24.3	150.33	NaN	2	5	3	13	7	4	NaN	1	12	5	8	3	2	3	7	8	6	4	3	2	NaN	1.0045	1.003	19.758	96	13.943	46	20.026	50	9.1756
-0.0124754	0.0517201	-0.181166	-0.0590784	8.44863	8.46421	NaN	NaN						1.4828e-21	8.43324	NaN	2	0.8	309.27	NaN	NaN	NaN	NaN	NaN	NaN	NaN	NaN	NaN	NaN	NaN	2	2	NaN	NaN	NaN	NaN	NaN	NaN	1	NaN	NaN	1.0931	1.0365	114.1	5	148.62	3	3.3547	2	8.12192
0.207018	0.301939	0.256252	0.388941	8.68815	8.77903	8.7544	8.70584						3.3494e-72	8.661	NaN	16	28.9	82.914	2	3	NaN	4	5	1	2	3	NaN	NaN	NaN	4	NaN	2	5	NaN	3	4	1	1	2	NaN	0.96	0.94727	31.043	38	20.927	19	9.8975	19	8.33232
0.790772	0.859492	0.88574	1.03564	8.02604	8.28477	8.08217	7.73404						2.7348e-13	8.46018	NaN	3	20.6	19.784	1	NaN	NaN	NaN	NaN	NaN	NaN	NaN	NaN	NaN	4	3	NaN	1	2	NaN	NaN	NaN	NaN	NaN	NaN	NaN	1.5681	1.64	69.397	11	9.611	6	10.869	5	8.19304
0.0844725	0.140124	0.0668353	0.173482	7.85495	7.89713	7.89097	7.88488						8.9648e-136	8.53495	NaN	19	6.1	433.63	7	4	5	4	1	4	5	2	2	2	NaN	NaN	NaN	NaN	2	NaN	NaN	NaN	NaN	NaN	NaN	NaN	0.98857	0.9964	22.042	37	17.097	19	21.395	18	8.18611
0.260628	0.281194	-0.455334	-0.368824	NaN	NaN	7.25096	7.36197						8.1127e-16	7.82631	NaN	2	4.4	89.906	NaN	NaN	NaN	2	NaN	NaN	NaN	NaN	NaN	NaN	NaN	NaN	NaN	NaN	NaN	3	1	NaN	NaN	NaN	NaN	NaN	1.198	1.2152	11.166	5	10.469	3	10.167	2	7.75875
0.0628125	0.183836	-0.187514	-0.138421	7.1786	7.23396	6.95857	6.98017						1.2807e-10	7.55564	NaN	3	4.9	94.786	NaN	NaN	1	NaN	NaN	NaN	NaN	NaN	NaN	NaN	NaN	3	1	NaN	NaN	NaN	NaN	NaN	NaN	NaN	NaN	NaN	1.0445	1.1359	11.551	5	9.3319	3	18.766	2	7.41243
-0.140714	-0.0586984	0.0499647	0.142497	7.00286	6.98517	6.97506	7.02407						1.1902e-08	7.85631	NaN	3	4.6	76.81	2	2	2	2	NaN	NaN	NaN	NaN	NaN	NaN	NaN	NaN	NaN	NaN	NaN	NaN	NaN	NaN	NaN	NaN	NaN	NaN	0.90707	0.96013	19.111	8	18.448	4	20.918	4	7.44105
-1.18863	-1.11001	-1.1279	-1.01157	8.77079	8.43664	8.40233	8.83755				+	+	5.8969e-46	8.59743	NaN	9	26.3	66.973	NaN	NaN	2	7	NaN	NaN	NaN	NaN	1	NaN	2	NaN	2	3	NaN	NaN	NaN	2	2	1	1	NaN	1.3431	1.2334	71.13	23	19.782	10	34.286	13	8.25307
-0.13868	-0.0596904	-0.15562	-0.0597706	8.51553	8.49755	8.4292	8.44997						3.9695e-29	8.31833	NaN	7	17.7	60.935	NaN	2	1	NaN	2	NaN	NaN	NaN	2	NaN	NaN	2	NaN	1	2	NaN	NaN	NaN	6	3	NaN	NaN	1.0242	1.0305	14.753	19	11.379	9	17.891	10	7.99039
0.295488	0.385486	0.255305	0.330556	8.08792	8.20398	8.12205	8.05388						1.51e-36	8.30505	NaN	8	12.5	89.898	2	5	NaN	1	2	NaN	NaN	NaN	NaN	NaN	NaN	4	1	NaN	2	NaN	NaN	2	NaN	NaN	NaN	NaN	1.0483	1.0865	31.409	19	15.818	10	20.986	9	7.99463
0.970338	1.06357	0.979288	1.07829	9.47784	9.79801	9.74746	9.51675				+	+	0	9.72476	NaN	85	25.8	506.26	8	7	10	20	18	10	11	7	15	15	5	8	11	11	5	10	11	6	16	9	9	NaN	1.0602	1.0684	79.697	214	37.898	109	38.134	105	9.40793
-0.0337615	0.0370308	-0.0292761	0.092371	8.10243	8.11361	8.00415	7.99132						1.9514e-82	7.77157	NaN	3	8.8	180.25	NaN	NaN	NaN	NaN	NaN	NaN	1	1	1	NaN	NaN	NaN	NaN	NaN	NaN	NaN	NaN	NaN	2	1	NaN	NaN	1.004	0.97143	6.1143	5	6.7634	2	2.8683	3	7.47714
-0.0156805	0.0863761	-0.0112093	0.095435	9.12888	9.15488	8.93571	8.93872						4.2123e-10	8.7197	NaN	2	26.4	9.6308	NaN	NaN	NaN	2	2	NaN	NaN	NaN	NaN	NaN	NaN	NaN	NaN	NaN	NaN	NaN	NaN	NaN	NaN	2	2	NaN	1.0078	1.0098	13.26	8	11.947	4	10.265	4	8.44669
-0.09068	-0.0204575	-0.201634	-0.10017	10.5108	10.5047	10.3802	10.4878						1.1275e-34	10.2393	NaN	10	38.5	16.733	4	3	3	3	4	2	2	5	4	4	3	1	5	2	4	5	3	4	7	9	12	1	1.0611	1.0311	53.838	88	54.496	47	53.361	41	9.93817
0.209765	0.301002	0.205497	0.322559	9.78373	9.87433	9.87765	9.75409						5.7111e-112	9.64181	NaN	9	37	32.318	4	1	NaN	NaN	NaN	NaN	NaN	NaN	NaN	12	5	NaN	NaN	2	2	4	2	2	NaN	3	4	1	0.9884	0.99525	23.116	40	11.252	20	10.004	20	9.26604
0.467175	0.539233	0.354501	0.43817	8.48177	8.64411	8.65886	8.59981						1.9822e-41	8.29717	NaN	6	4.5	212.75	NaN	NaN	NaN	NaN	NaN	NaN	NaN	4	NaN	NaN	NaN	NaN	NaN	NaN	NaN	2	NaN	1	NaN	3	2	NaN	1.038	1.1279	36.219	12	15.809	7	9.9354	5	8.00672
-0.338487	-0.227996	-0.260387	-0.177216	8.78129	8.71266	8.58577	8.62848						1.2376e-58	9.02531	NaN	5	32.7	33.603	NaN	NaN	NaN	NaN	NaN	NaN	NaN	2	4	NaN	NaN	2	3	4	3	NaN	2	NaN	NaN	NaN	NaN	NaN	0.86554	0.90054	27.175	20	11.291	10	34.652	10	8.76356
-0.205181	-0.127668	-0.317536	-0.234747	9.34906	9.31063	9.1427	9.25662						3.9568e-76	9.17149	NaN	12	34.4	39.913	1	NaN	NaN	NaN	1	3	6	2	2	3	6	NaN	3	2	2	NaN	NaN	NaN	NaN	4	6	NaN	1.0692	1.0592	15.452	41	11.235	20	8.6367	21	8.83572
-0.0689524	-0.0319609	-0.0387171	0.0427243	8.75071	8.74109	8.61547	8.56729						1.8396e-65	8.66263	NaN	3	39.4	18.756	1	NaN	NaN	NaN	NaN	NaN	NaN	NaN	1	5	6	1	NaN	NaN	NaN	3	2	4	6	1	2	NaN	0.99747	0.97445	10.799	10	7.3992	5	14.309	5	8.2588
0.256528	0.334339	0.405738	0.471649	8.56348	8.66412	7.51807	7.42974						3.7916e-05	7.72819	NaN	2	3.7	64.555	NaN	NaN	NaN	NaN	NaN	NaN	NaN	NaN	NaN	NaN	1	1	1	NaN	NaN	NaN	NaN	NaN	NaN	2	NaN	NaN	1.0754	1.1504	32.749	5	7.8261	3	23.326	2	7.55434
-0.247782	-0.167474	-0.408168	-0.323197	8.81221	8.7618	8.71461	8.87085						2.436e-16	8.58225	NaN	6	6.8	117.77	NaN	NaN	NaN	NaN	NaN	NaN	NaN	NaN	NaN	3	2	1	NaN	2	1	NaN	NaN	NaN	NaN	4	1	NaN	0.91903	0.97204	44.44	14	24.238	8	64.548	6	8.17146
-0.00400182	0.124461	-0.161565	-0.0655722	7.49237	7.52983	7.71973	7.80893						1.5905e-21	7.69788	6	2	24	34.56	NaN	NaN	NaN	2	NaN	NaN	NaN	NaN	NaN	NaN	NaN	NaN	NaN	NaN	NaN	2	1	NaN	NaN	NaN	NaN	NaN	1.0412	1.0901	9.7769	5	11.065	3	10.99	2	7.22549
NaN	NaN	-0.166715	-0.0790197	NaN	NaN	6.84773	6.87151						2.6915e-06	7.47708	NaN	2	6.4	39.242	NaN	NaN	NaN	NaN	NaN	NaN	3	NaN	NaN	NaN	NaN	NaN	NaN	NaN	NaN	NaN	NaN	NaN	NaN	NaN	NaN	NaN	1.0275	0.94364	21.344	3	NaN	1	15.949	2	6.84449
-0.404	-0.255839	-0.426748	-0.291721	8.78399	8.70697	8.6239	8.82638						1.952e-49	8.6339	NaN	8	15.2	88.257	NaN	NaN	NaN	NaN	NaN	NaN	NaN	5	6	2	NaN	2	4	1	NaN	NaN	NaN	NaN	NaN	6	5	NaN	1.0195	0.99565	29.873	31	12.423	15	26.845	16	8.34153
0.0687396	0.13829	0.0281015	0.121173	9.42562	9.46722	9.44136	9.43215						1.7803e-120	9.66581	NaN	21	17.9	143.54	2	NaN	4	3	5	11	9	11	8	6	9	4	8	3	NaN	NaN	2	2	2	1	4	NaN	1.0204	0.99495	18.54	94	14.798	45	18.641	49	9.35518
-0.305057	-0.204399	-0.217231	-0.119821	8.54699	8.48545	8.51445	8.59081						1.3265e-67	8.8968	NaN	8	25.6	49.742	1	NaN	NaN	NaN	2	1	2	NaN	NaN	2	NaN	6	2	NaN	NaN	1	2	2	NaN	NaN	NaN	NaN	1.0188	0.99285	18.964	21	22.653	11	10.091	10	8.53633
-0.325286	-0.246875	-0.221444	-0.109695	8.5463	8.47198	8.53226	8.58941						6.3899e-15	8.63072	NaN	4	20.4	26.586	NaN	NaN	NaN	NaN	NaN	NaN	NaN	NaN	6	1	NaN	NaN	NaN	NaN	NaN	NaN	5	3	1	NaN	NaN	NaN	0.99059	0.93543	16.393	15	17.603	8	12.358	7	8.34333
0.0753272	0.131063	0.217323	0.336737	7.56751	7.60695	7.70468	7.56944						4.6985e-09	8.15746	NaN	2	4.6	62.973	NaN	NaN	NaN	2	1	NaN	NaN	NaN	NaN	NaN	NaN	NaN	NaN	NaN	NaN	NaN	3	NaN	NaN	NaN	NaN	NaN	0.95198	0.98727	19.289	6	12.723	3	22.892	3	7.81301
-0.438796	-0.348041	-0.496513	-0.382833	9.81927	9.71451	9.65228	9.83539						1.3389e-201	9.84982	NaN	34	37.4	114.15	11	1	4	8	15	7	2	10	11	8	8	4	4	6	8	9	4	2	8	9	4	NaN	1.1432	1.1033	30.269	140	21.464	68	14.022	72	9.52534
NaN	NaN	-0.872159	-0.787683	NaN	NaN	8.02551	8.26262						7.7154e-24	7.50719	NaN	2	15.1	23.819	NaN	NaN	NaN	NaN	NaN	NaN	NaN	NaN	NaN	NaN	NaN	NaN	NaN	NaN	NaN	NaN	NaN	NaN	3	NaN	NaN	NaN	0.98367	1.0568	72.235	3	NaN	1	93.97	2	7.10762
-0.136823	-0.0671829	-0.278342	-0.176833	7.45541	7.43518	7.63175	7.73672						4.1577e-06	7.79461	NaN	2	11.7	26.457	NaN	NaN	1	2	NaN	NaN	NaN	NaN	NaN	NaN	NaN	NaN	NaN	NaN	NaN	2	NaN	NaN	NaN	NaN	NaN	NaN	1.0988	1.0395	11.74	5	10.833	3	11.857	2	7.39877
0.00877379	0.0677764	-0.307079	-0.184598	8.31568	8.3361	8.3266	8.45211						1.2761e-47	8.6227	NaN	7	28.1	35.523	NaN	NaN	NaN	2	3	1	1	2	4	NaN	NaN	NaN	NaN	2	NaN	1	2	NaN	NaN	NaN	NaN	NaN	1.1386	1.0914	22.648	16	22.305	7	24.02	9	8.22492
-0.00364022	0.0805212	-0.182819	-0.0697022	7.54978	7.57402	7.37683	7.45927						1.1602e-11	8.11601	NaN	4	19.8	28.808	3	NaN	NaN	NaN	NaN	NaN	NaN	NaN	2	1	NaN	1	NaN	NaN	NaN	NaN	NaN	NaN	NaN	NaN	NaN	NaN	1.0654	1.0495	9.0156	7	3.807	2	10.795	5	7.58686
-0.101273	-0.000187559	-0.160017	-0.0543624	8.72844	8.72839	8.64766	8.74158						5.6652e-72	8.56944	NaN	15	5.6	370.68	NaN	2	NaN	NaN	1	NaN	2	3	NaN	3	NaN	NaN	NaN	NaN	NaN	5	3	6	2	4	NaN	NaN	0.99584	1.0033	19.319	29	18.829	14	20.23	15	8.19595
0.143394	0.248535	-0.0749165	0.0265577	7.56151	7.63633	6.91359	6.98374						3.4255e-06	7.43443	NaN	3	2.6	112.22	NaN	NaN	NaN	NaN	NaN	NaN	NaN	NaN	2	1	NaN	NaN	2	2	NaN	1	NaN	NaN	NaN	NaN	NaN	NaN	1.0923	1.1428	20.695	8	17.917	5	28.389	3	7.32079
-0.107353	-0.0683624	-0.0295589	0.0593596	8.4339	8.41332	8.55992	8.57248						2.4955e-20	8.93458	NaN	7	34.2	24.874	3	2	NaN	NaN	NaN	NaN	NaN	NaN	NaN	NaN	6	11	4	2	NaN	NaN	NaN	NaN	NaN	NaN	NaN	NaN	0.97643	0.95884	18.591	26	17.199	15	20.317	11	8.49848
1.06102	1.14594	1.32474	1.40476	8.11378	8.45876	8.41394	7.99858				+	+	6.4119e-62	8.72241	NaN	10	14	127.14	2	NaN	NaN	NaN	1	NaN	NaN	6	3	5	1	1	1	NaN	NaN	2	4	NaN	NaN	NaN	NaN	NaN	1.4831	1.5812	101.06	26	16.937	14	40.568	12	8.40348
0.353436	0.44074	0.158751	0.277621	8.44937	8.58204	8.51068	8.44638						1.434e-57	8.31376	NaN	6	15.9	67.67	NaN	NaN	NaN	2	NaN	2	NaN	NaN	NaN	NaN	NaN	NaN	NaN	NaN	2	4	2	4	3	NaN	NaN	NaN	1.0406	1.0767	30.363	19	21.296	11	10.125	8	8.02206
0.243791	0.31487	0.656058	0.766971	7.58129	7.67606	7.62785	7.41186						2.8689e-10	7.96426	NaN	3	9.5	50.791	2	NaN	NaN	NaN	NaN	NaN	NaN	NaN	1	1	NaN	NaN	NaN	2	NaN	NaN	NaN	NaN	NaN	NaN	NaN	NaN	0.85071	0.83475	44.676	6	14.657	3	1.331	3	7.62211
-0.0954041	-0.0174755	-0.0769695	0.034914	7.10254	7.09726	7.31515	7.35428						6.006e-24	7.80536	NaN	2	8.8	28.501	NaN	NaN	NaN	NaN	NaN	2	NaN	NaN	NaN	NaN	NaN	2	NaN	NaN	NaN	NaN	NaN	NaN	NaN	NaN	NaN	NaN	1.0242	0.97609	5.7821	4	9.7385	2	2.0002	2	7.32632
0.292899	0.37529	0.282983	0.368849	9.16516	9.27814	9.04665	8.96995						8.047e-50	8.85967	NaN	5	34.1	19.914	NaN	NaN	NaN	NaN	NaN	1	NaN	NaN	NaN	NaN	2	1	NaN	NaN	NaN	NaN	6	5	11	1	NaN	NaN	1.0838	1.0834	31.846	26	9.9499	12	22.068	14	8.56166
0.498047	0.609282	1.11466	1.20204	8.16533	8.34873	8.60557	8.30854						4.0919e-06	7.87854	NaN	3	12.1	39.883	NaN	NaN	NaN	NaN	NaN	NaN	NaN	NaN	1	NaN	NaN	NaN	NaN	NaN	NaN	NaN	NaN	1	1	NaN	2	NaN	0.55743	0.51852	67.223	5	5.0978	2	12.232	3	7.55155
0.202637	0.27262	0.193519	0.291839	9.90013	9.98221	9.90724	9.865						0	10.3178	NaN	11	48.1	27.7	11	10	19	27	28	23	19	11	6	4	2	NaN	1	2	10	3	2	2	NaN	NaN	NaN	2	0.96629	0.97251	25.8	141	19.016	70	12.269	71	9.98097
-0.927442	-0.863887	-0.42094	-0.357496	NaN	NaN	6.86651	6.97414						4.9248e-06	7.70354	NaN	3	1.4	219.9	NaN	NaN	NaN	NaN	1	2	NaN	NaN	NaN	NaN	NaN	1	1	NaN	NaN	NaN	NaN	NaN	NaN	NaN	NaN	NaN	1.0278	1.0146	59.14	4	57.538	2	3.7956	2	7.5409
-0.234041	-0.145063	-0.368713	-0.250719	7.21208	7.16841	7.59784	7.65074						7.9179e-25	8.16947	NaN	3	4.6	82.601	NaN	NaN	1	NaN	NaN	2	NaN	2	NaN	NaN	NaN	NaN	NaN	NaN	NaN	NaN	NaN	NaN	NaN	NaN	NaN	NaN	1.2767	1.185	35.89	5	48.787	3	0.56471	2	7.93636
NaN	NaN	0.456365	0.565332	NaN	NaN	7.65022	7.48004						2.8512e-10	7.40836	NaN	2	8.6	37.08	NaN	NaN	NaN	NaN	NaN	1	NaN	NaN	NaN	NaN	NaN	NaN	NaN	NaN	NaN	NaN	NaN	2	NaN	NaN	NaN	NaN	0.75365	0.69215	45.748	3	NaN	1	3.3811	2	6.67481
0.190046	0.242572	0.216032	0.303258	7.78158	7.85462	7.97114	7.9136						1.1248e-16	8.23497	NaN	4	7.7	84.902	NaN	NaN	2	NaN	NaN	2	4	NaN	NaN	NaN	NaN	NaN	NaN	NaN	NaN	NaN	3	1	NaN	NaN	NaN	NaN	0.98166	1.0496	32.786	12	36.057	7	19.253	5	7.86817
0.488721	0.568129	0.491348	0.644014	9.64565	9.81669	9.74571	9.57405						9.5701e-25	9.1799	NaN	4	68.2	9.1175	NaN	NaN	NaN	NaN	NaN	NaN	3	1	1	NaN	NaN	NaN	NaN	NaN	NaN	NaN	NaN	NaN	1	8	4	NaN	1.334	1.4411	42.645	18	4.0736	9	29.898	9	8.87825
0.0745054	0.152118	0.273989	0.312097	7.33905	7.38484	7.5753	7.42398						2.3929e-13	8.04583	NaN	4	6.1	76.641	2	NaN	NaN	NaN	2	1	NaN	NaN	2	2	NaN	NaN	1	NaN	NaN	NaN	NaN	NaN	NaN	NaN	NaN	NaN	0.9397	0.88949	32.373	10	30.969	5	18.374	5	7.69022
-0.30107	-0.230567	-0.229711	-0.114633	8.73038	8.66097	8.75994	8.83365						3.4284e-14	9.05789	NaN	4	29.3	23.456	NaN	NaN	NaN	1	2	2	NaN	2	NaN	NaN	NaN	NaN	NaN	NaN	2	NaN	NaN	2	4	1	1	NaN	1.0259	0.95937	19.343	17	21.363	9	14.099	8	8.68251
-0.353874	-0.281719	-0.262193	-0.15004	8.96424	8.87944	8.99547	9.09093						4.4442e-77	9.2243	NaN	13	24.8	53.963	3	4	6	3	3	2	NaN	NaN	NaN	NaN	3	NaN	1	2	2	1	1	6	2	NaN	4	NaN	1.0727	1.0161	30.546	38	29.777	19	19.36	19	8.86685
-0.139156	-0.0638012	-0.299596	-0.187641	8.78364	8.76443	8.77407	8.83221						1.7273e-38	8.77665	NaN	12	13.3	132.68	NaN	NaN	5	1	NaN	2	3	2	NaN	NaN	1	2	NaN	NaN	5	2	2	4	6	2	2	NaN	0.99627	0.98844	48.392	37	13.639	19	69.003	18	8.41466
-0.600905	-0.555439	NaN	NaN	6.99442	6.82722	NaN	NaN						0.00010929	6.97847	NaN	2	5.8	58.466	NaN	NaN	NaN	NaN	NaN	1	NaN	NaN	NaN	NaN	NaN	NaN	3	NaN	NaN	NaN	NaN	NaN	NaN	NaN	NaN	NaN	0.70041	0.72302	35.201	3	8.5802	2	NaN	1	6.88907
0.000865329	0.0684644	-0.0432046	0.0714363	9.0197	9.04032	9.00165	8.87442						1.0286e-93	9.25845	NaN	19	25.3	104.46	NaN	NaN	NaN	5	2	4	3	NaN	1	2	6	8	8	9	9	4	2	3	2	NaN	NaN	NaN	1.015	0.99211	45.877	68	48.129	37	43.581	31	9.00065
0.168642	0.246104	0.0878407	0.206878	9.32263	9.39672	9.23982	9.20281						5.3131e-17	9.21357	NaN	4	26	14.309	NaN	NaN	2	NaN	NaN	NaN	NaN	NaN	NaN	NaN	NaN	NaN	2	2	NaN	NaN	14	8	3	NaN	NaN	NaN	1.0337	1.0106	21.294	28	15.77	14	12.764	14	8.87006
-0.160863	-0.0988918	-0.462995	-0.355242	8.35438	8.32461	8.35098	8.41439						1.0265e-14	8.44858	NaN	5	56.8	9.701	1	NaN	NaN	2	NaN	4	NaN	NaN	NaN	NaN	NaN	NaN	NaN	NaN	NaN	3	2	NaN	NaN	NaN	NaN	NaN	0.91672	0.97594	17.341	11	4.3371	7	8.9953	4	8.13577
-0.213253	-0.153783	0.125478	0.245454	8.32701	8.28072	8.31226	8.16355						7.8034e-34	8.59545	NaN	9	18.9	80.363	NaN	NaN	2	NaN	2	4	7	1	NaN	NaN	NaN	NaN	NaN	NaN	1	1	NaN	NaN	NaN	2	NaN	NaN	0.89308	0.87317	49.221	19	23.093	10	64.441	9	8.27411
-0.0811559	-0.0353722	-0.0892269	0.0300594	8.07188	8.06123	8.16486	8.23887						3.9084e-23	8.23553	NaN	5	3.3	203.22	NaN	NaN	NaN	NaN	1	2	NaN	NaN	2	2	2	4	1	NaN	NaN	NaN	NaN	NaN	2	NaN	NaN	NaN	0.98402	0.97758	29.159	14	31.927	7	28.687	7	7.89521
0.0549179	0.0920721	0.0311351	0.149761	9.48463	9.51235	9.49916	9.53084						3.9754e-97	10.0937	NaN	9	45.4	24.611	NaN	NaN	3	3	5	7	9	14	9	5	5	3	3	3	2	NaN	7	5	2	1	3	NaN	1.001	0.97874	54.972	86	74.903	42	24.869	44	9.73337
-0.547236	-0.475956	-0.597603	-0.498864	9.427	9.28373	9.26698	9.42408						0	9.46353	NaN	68	15.6	584.78	8	3	8	9	12	14	12	9	12	1	2	NaN	3	12	NaN	12	12	14	7	8	2	NaN	1.0955	1.024	61.195	154	68.584	74	21.804	80	9.20428
0.261711	0.343351	0.284827	0.377388	8.82245	8.92582	8.83327	8.79818						0	9.49454	NaN	18	25	125.98	9	14	18	7	4	7	6	7	2	9	6	12	4	2	2	NaN	NaN	NaN	NaN	NaN	NaN	NaN	0.97183	0.94366	27.481	92	15.181	45	16.098	47	9.18373
-0.0521319	0.0265876	-0.167229	-0.0867838	9.24423	9.25225	9.24438	9.2642						3.8636e-246	9.46963	NaN	21	44.6	73.279	1	NaN	8	2	2	1	1	3	7	NaN	6	3	8	5	2	3	8	2	NaN	NaN	NaN	NaN	1.0315	1.0231	27.818	61	31.368	31	23.867	30	9.09426
-0.00479769	0.0855606	NaN	NaN	7.80442	7.83018	NaN	NaN						5.1876e-06	7.80463	NaN	2	1.9	104.94	NaN	NaN	NaN	NaN	NaN	1	NaN	NaN	NaN	NaN	NaN	NaN	NaN	NaN	NaN	NaN	NaN	2	NaN	NaN	NaN	NaN	0.99433	0.92408	16.322	3	20.134	2	NaN	1	7.66912
0.018919	0.0985544	0.111399	0.226561	8.27603	8.3057	8.36463	8.36433						3.7068e-43	8.44456	NaN	9	9.1	150.86	NaN	NaN	NaN	NaN	NaN	2	3	NaN	NaN	NaN	1	NaN	3	6	NaN	NaN	2	NaN	1	NaN	NaN	NaN	0.95935	0.94741	18.592	18	12.843	9	14.084	9	8.09472
[truncated: 4,947 more rows]
[truncated: 9 more columns]
