# Supplementary material for: The Initiator Methionine tRNA Drives Secretion of Type II Collagen from Stromal Fibroblasts to Promote Tumor Growth and Angiogenesis
Source: Curr Biol. 2016 Mar 21;26(6):755–65. doi: 10.1016/j.cub.2016.01.045 (PMC4819511; doi:10.1016/j.cub.2016.01.045)
Supplement: Table S2. SILAC Comparison of the Secretome of iMEF-Vector and iMEF-tRNAi Met Cells, Related to Figure 4 — iMEF-vector and iMEF-tRNAi Met cells were labelled with light (Arg0/Lys0) and heavy amino acids (Arg10/Lys8). In the case of the forward experiment (column G) iMEF-vector cells were labelled with light amino acids, and iMEF-tRNAi Met cells with heavy amino acids, while in the reverse experiment (column H) iMEF-vector cells were labelled with heavy amino acids and iMEF-tRNAi Met cells with light amino acids. Secreted proteins were concentrated using Strataclean beads and were analysed on an Orbitrap Elite mass spectrometer. Data were searched and quantified against Swissprot MOUSE using MaxQuant. Please see Excel spreadsheet. [file mmc3.xlsx]

## Sheet: RESULTS
Table S2.
Majority protein IDs	Protein names	Gene names	Mol. wgt [kDa]		log 2 Ratio H/L normalized FWD	1 / log 2 [Ratio H/L normalized REV]
P28481-7;P28481-6;P28481;P28481-2;P28481-5;P28481-4;P28481-1	Collagen alpha-1(II) chain;Collagen alpha-1(II) chain;Chondrocalcin	Col2a1	134.72		5.96438	6.14734
Q9JIE3	Otoraplin	Otor	14.328		4.70027	4.56784
P97299	Secreted frizzled-related protein 2	Sfrp2	33.469		4.57912	4.244
Q9WVH6	Angiopoietin-4	Angpt4	57.805		4.50494	4.51075
Q80Z71;E9Q1F6	Tenascin-N	Tnn	173.09		3.77336	4.17215
Q59IW6;E9Q8E3;Q59IW9;Q59IW5		Abi3bp	129.54		3.734	3.4907
Q8CFZ6;P43025	Tetranectin	Clec3b	22.255		3.59562	NaN
O88200	C-type lectin domain family 11 member A	Clec11a	36.451		3.42948	3.28055
Q8R4W6	Procollagen C-endopeptidase enhancer 2	Pcolce2	45.408		3.34554	3.38811
E9PZ87		Pappa2	198.82		3.3238	2.82787
P27090	Transforming growth factor beta-2;Latency-associated peptide	Tgfb2	47.588		3.31374	3.02809
P22777;G5E899	Plasminogen activator inhibitor 1	Serpine1	45.17		3.14037	3.08976
P48759	Pentraxin-related protein PTX3	Ptx3	41.811		3.12805	2.82562
Q6GU68	Immunoglobulin superfamily containing leucine-rich repeat protein	Islr	45.614		3.09796	3.14778
O08665;E9Q668	Semaphorin-3A	Sema3a	88.812		3.03342	2.59868
P70180	Atrial natriuretic peptide receptor 3	Npr3	59.807		2.88567	2.88481
O35103	Osteomodulin	Omd	49.745		2.87971	3.07984
P14602-2;P14602;P14602-3;D3YZ06	Heat shock protein beta-1	Hspb1	21.96		2.65688	3.01952
Q9QUN9	Dickkopf-related protein 3	Dkk3	38.387		2.58758	2.53132
Q63870	Collagen alpha-1(VII) chain	Col7a1	295.23		2.51458	1.08155
P55065;A2A5K2	Phospholipid transfer protein	Pltp	54.452		2.50561	2.41727
Q61245-2;Q61245	Collagen alpha-1(XI) chain	Col11a1	171.4		2.47941	2.55648
P50608	Fibromodulin	Fmod	43.054		2.44406	2.70811
Q62356	Follistatin-related protein 1	Fstl1	34.554		2.34565	2.15297
P97857	A disintegrin and metalloproteinase with thrombospondin motifs 1	Adamts1	105.8		2.3376	2.09702
Q64299	Protein NOV homolog	Nov	38.928		2.32749	2.3749
P70663	SPARC-like protein 1	Sparcl1	72.286		2.30897	2.04341
Q61576;A2A4H9	Peptidyl-prolyl cis-trans isomerase FKBP10	Fkbp10	64.697		2.30579	2.15297
Q60847;E9PX70;Q60847-2;Q60847-5;Q60847-3;J3KMS9;Q60847-4	Collagen alpha-1(XII) chain	Col12a1	340.21		2.29863	2.12954
Q62000	Mimecan	Ogn	34.012		2.28786	2.11017
Q06890;E9PUU2;E9PXG5;E9Q8Y5	Clusterin;Clusterin beta chain;Clusterin alpha chain	Clu	51.655		2.2857	2.22999
Q9WVH9	Fibulin-5	Fbln5	50.193		2.25187	2.02815
Q62009;Q62009-3;Q62009-2;Q62009-4;Q62009-5	Periostin	Postn	93.142		2.23912	2.58433
Q9R0E1	Procollagen-lysine,2-oxoglutarate 5-dioxygenase 3	Plod3	84.921		2.2282	2.04145
Q9EP52	Twisted gastrulation protein homolog 1	Twsg1	24.8		2.22543	2.83506
Q99KV1	DnaJ homolog subfamily B member 11	Dnajb11	40.555		2.20489	2.0187
F8WHS3;Q8K479	Complement C1q tumor necrosis factor-related protein 5	C1qtnf5	23.205		2.17361	2.60261
Q925I7-2;Q925I7;Q925I7-3	Platelet-derived growth factor D;Platelet-derived growth factor D, latent form;Platelet-derived growth factor D, receptor-binding form	Pdgfd	42.127		2.15273	2.11379
P12023;P12023-2;P12023-3	Amyloid beta A4 protein;N-APP;Soluble APP-alpha;Soluble APP-beta;C99;Beta-amyloid protein 42;Beta-amyloid protein 40;C83;P3(42);P3(40);C80;Gamma-secretase C-terminal fragment 59;Gamma-secretase C-terminal fragment 57;Gamma-secretase C-terminal fragment 50;C31	App	86.721		2.06867	2.09105
O88322	Nidogen-2	Nid2	153.91		2.05998	2.02345
Q80UW0-2;Q80UW0;Q80UW0-3	Heparan-sulfate 6-O-sulfotransferase 2	Hs6st2	53.736		2.01789	NaN
Q9WVJ9;G5E8D6;E9Q3N9;E9Q3F3;F6Z1C2	EGF-containing fibulin-like extracellular matrix protein 2	Efemp2	49.425		1.90142	1.97302
Q08761	Vitamin K-dependent protein S	Pros1	74.934		1.89952	1.75069
Q9QYR9;O55137	Acyl-coenzyme A thioesterase 2, mitochondrial;Acyl-coenzyme A thioesterase 1	Acot2;Acot1	49.656		1.89689	1.84192
Q3V1M1	Immunoglobulin superfamily member 10	Igsf10	285.59		1.89484	1.66988
F8VQ06;Q61810;Q61810-2	Latent-transforming growth factor beta-binding protein 3	Ltbp3	134.36		1.88186	2.19251
P35441;Q80YQ1	Thrombospondin-1	Thbs1	129.65		1.87602	1.95708
Q8R2G6	Coiled-coil domain-containing protein 80	Ccdc80	107.61		1.82175	1.72638
Q6PE55	Platelet-derived growth factor receptor-like protein	Pdgfrl	41.927		1.79668	1.62798
Q924C6;E9Q600	Lysyl oxidase homolog 4	Loxl4	84.778		1.78848	1.89084
Q5NCU4;P07214	SPARC	Sparc	34.322		1.76833	1.74029
P30412	Peptidyl-prolyl cis-trans isomerase C	Ppic	22.794		1.76192	1.67471
P36363	Fibroblast growth factor 7	Fgf7	22.347		1.74114	1.52566
Q9Z247	Peptidyl-prolyl cis-trans isomerase FKBP9	Fkbp9	62.995		1.73218	1.59001
A2AQV2;Q80V53	Carbohydrate sulfotransferase 14	Chst14	40.068		1.70376	0.993465
O35887;G3UWV3;G3UWR0;G3V004	Calumenin	Calu	37.063		1.69314	1.53057
O35664-2;O35664-3;O35664;H3BJ04;F7BJH9;F6XX07	Interferon alpha/beta receptor 2	Ifnar2;Gm21970	27.609		1.69006	1.33235
Q9WTZ2	Membrane-bound transcription factor site-1 protease	Mbtps1	117.46		1.6622	1.42105
Q00493	Carboxypeptidase E	Cpe	53.255		1.63826	1.43355
Q8BM72	Heat shock 70 kDa protein 13	Hspa13	51.709		1.62171	1.65959
Q80YX1-2	Tenascin	Tnc	221.88		1.58928	0.721444
Q9D6X6	Serine protease 23	Prss23	43.071		1.57381	1.21016
G3X9I1;Q91VU0;G5E911;E9Q0W5	Protein FAM3C	Fam3c	21.486		1.55983	1.48431
Q99K41	EMILIN-1	Emilin1	107.58		1.52527	1.54313
E9PWF0;Q05895	Thrombospondin-3	Thbs3	100.18		1.51833	1.47333
E9PZ00;Q8BFQ1;K3W4L3;Q61207;J3QPG5	Sulfated glycoprotein 1	Psap	60.672		1.51733	1.62736
Q62470;Q62470-2;Q62470-3	Integrin alpha-3;Integrin alpha-3 heavy chain;Integrin alpha-3 light chain	Itga3	116.74		1.51617	1.46212
D3Z598;Q8K4G1-2;E9QPS5;Q8K4G1-3;Q8K4G1;E9Q6B8	Latent-transforming growth factor beta-binding protein 4	Ltbp4	166.77		1.49303	1.27771
P14211	Calreticulin	Calr	47.994		1.49134	1.33635
Q61112;Q61112-2	45 kDa calcium-binding protein	Sdf4	42.064		1.4899	1.03534
Q9QXT0	Protein canopy homolog 2	Cnpy2	20.767		1.48574	1.43557
Q9CQU0	Thioredoxin domain-containing protein 12	Txndc12	19.048		1.48403	1.46208
P19324	Serpin H1	Serpinh1	46.533		1.47923	1.39263
A2AVA0	Sushi, von Willebrand factor type A, EGF and pentraxin domain-containing protein 1	Svep1	387.45		1.47871	1.13135
P28798;Q3U9N4;H3BJE0	Granulins;Acrogranin;Granulin-1;Granulin-2;Granulin-3;Granulin-4;Granulin-5;Granulin-6;Granulin-7	Grn	63.458		1.47835	1.54347
O08746-2;O08746	Matrilin-2	Matn2	104.66		1.47342	1.42244
Q6PI17;P25785;B1AQJ3	Metalloproteinase inhibitor 2	Timp2	24.356		1.46827	1.45415
Q01149	Collagen alpha-2(I) chain	Col1a2	129.56		1.46357	1.50451
Q3UQ28	Peroxidasin homolog	Pxdn	165.1		1.46027	1.3541
Q9CZT5	Vasorin	Vasn	72.26		1.44461	1.50345
Q80UW2	F-box only protein 2	Fbxo2	33.676		1.43573	1.56256
P18872-2;P18872;D3Z2M7	Guanine nucleotide-binding protein G(o) subunit alpha	Gnao1	40.036		1.42766	1.60511
O89026;G5E843	Roundabout homolog 1	Robo1	176.4		1.42503	2.0622
P21460;A2APX3	Cystatin-C	Cst3	15.531		1.42153	1.20606
Q9Z175;E9Q0X7	Lysyl oxidase homolog 3	Loxl3	83.739		1.41673	1.15714
P08122	Collagen alpha-2(IV) chain;Canstatin	Col4a2	167.32		1.415	1.10352
P51569;Q8BGZ6	Alpha-galactosidase A	Gla	47.642		1.41235	-0.618427
E9Q0X4;Q8BLX7	Collagen alpha-1(XVI) chain	Col16a1	104.68		1.41045	0.802965
P11087;P11087-2	Collagen alpha-1(I) chain	Col1a1	138.03		1.40158	1.49692
P98063	Bone morphogenetic protein 1	Bmp1	111.67		1.38477	1.29043
P14094	Sodium/potassium-transporting ATPase subunit beta-1	Atp1b1	35.194		1.36048	1.3681
Q9CYD3	Cartilage-associated protein	Crtap	46.169		1.35907	1.47377
P28301	Protein-lysine 6-oxidase	Lox	46.7		1.35344	1.30736
Q6PB93-2;Q6PB93	Polypeptide N-acetylgalactosaminyltransferase 2;Polypeptide N-acetylgalactosaminyltransferase 2 soluble form	Galnt2	60.985		1.35315	1.16757
Q8K135;Q8K135-2;A2A786;A2A787;A2A788	Dyslexia-associated protein KIAA0319-like protein	Kiaa0319l;AU040320	115.31		1.33125	1.33876
Q9ERE7;D3YVR4	LDLR chaperone MESD	Mesdc2	25.206		1.32682	1.2121
P97298	Pigment epithelium-derived factor	Serpinf1	46.233		1.32245	1.14232
E9PYF2;O35598	Disintegrin and metalloproteinase domain-containing protein 10	Adam10	57.791		1.32199	0.50228
Q05186	Reticulocalbin-1	Rcn1	38.113		1.31985	1.05263
Q921E2;Q3TXV4	Ras-related protein Rab-31	Rab31	21.331		1.31266	-0.0086304
G3X8R0		Reep5	21.447		1.31249	1.29811
P02463	Collagen alpha-1(IV) chain;Arresten	Col4a1	160.68		1.31185	0.7051
Q9CPT4	UPF0556 protein C19orf10 homolog	D17Wsu104e	17.982		1.30282	1.11379
Q05793	Basement membrane-specific heparan sulfate proteoglycan core protein;Endorepellin;LG3 peptide	Hspg2	398.29		1.288	1.12447
P55012;E9QM38	Solute carrier family 12 member 2	Slc12a2	131.03		1.28694	1.51928
P20029	78 kDa glucose-regulated protein	Hspa5	72.421		1.28582	1.22685
Q3V1G4	Olfactomedin-like protein 2B	Olfml2b	83.502		1.28481	1.09342
H3BIX4;P97300-3;P97300-1;P97300	Neuroplastin	Nptn	24.293		1.28054	1.08525
Q6XLQ8		Calu	37.117		1.2803	1.59292
B1AXY5;P15535-2;P15535	Beta-1,4-galactosyltransferase 1;Lactose synthase A protein;N-acetyllactosamine synthase;Beta-N-acetylglucosaminylglycopeptide beta-1,4-galactosyltransferase;Beta-N-acetylglucosaminyl-glycolipid beta-1,4-galactosyltransferase;Processed beta-1,4-galactosyltransferase 1	B4galt1	37.688		1.27346	1.21491
Q9D1Q6	Endoplasmic reticulum resident protein 44	Erp44	46.852		1.26885	1.40369
P51655	Glypican-4;Secreted glypican-4	Gpc4	62.586		1.26261	1.2189
Q7TMR0	Lysosomal Pro-X carboxypeptidase	Prcp	55.026		1.26099	1.29708
P08113;F7C312	Endoplasmin	Hsp90b1	92.475		1.25985	1.17736
Q8CG19;Q8CG19-2;Q8CG19-3;B1B1E2	Latent-transforming growth factor beta-binding protein 1	Ltbp1	186.72		1.25562	1.20098
P04925	Major prion protein	Prnp	27.977		1.25023	NaN
Q66PY1;F7A487;Q66PY1-2	Signal peptide, CUB and EGF-like domain-containing protein 3	Scube3	108.98		1.24635	1.08116
B0F2B4;F6VE93;Q69ZK9	Neuroligin 4-like;Neuroligin-2	Nlgn4l;Nlgn2	97.347		1.23622	1.59118
Q08091;Q08091-2	Calponin-1	Cnn1	33.355		1.23609	1.53195
P70275	Semaphorin-3E	Sema3e	89.542		1.2294	1.68631
Q922R8;Q3TML0	Protein disulfide-isomerase A6	Pdia6	48.1		1.22854	1.2568
P97873	Lysyl oxidase homolog 1	Loxl1	66.506		1.20621	1.17108
D3Z6G3;Q6PER3;D3YUY6	Microtubule-associated protein RP/EB family member 3	Mapre3	30.364		1.20464	0.595533
Q3U962	Collagen alpha-2(V) chain	Col5a2	145.02		1.19849	1.2556
P98064-2;P98064	Mannan-binding lectin serine protease 1;Mannan-binding lectin serine protease 1 heavy chain;Mannan-binding lectin serine protease 1 light chain	Masp1	82.445		1.19346	1.30907
Q9R087;Q8R3X6	Glypican-6;Secreted glypican-6	Gpc6	63.056		1.19163	1.28437
Q91XL3;D3YUF9	UDP-glucuronic acid decarboxylase 1	Uxs1	47.552		1.18644	NaN
O54782;F6TMZ3	Epididymis-specific alpha-mannosidase	Man2b2	115.61		1.17945	1.21988
Q9Z0F8-2;Q9Z0F8;E9PXU2;J3QNB3	Disintegrin and metalloproteinase domain-containing protein 17	Adam17	73.884		1.17836	0.717193
O35566	CD151 antigen	Cd151	28.246		1.176	1.15785
Q60790	Ras GTPase-activating protein 3	Rasa3	95.986		1.16472	0.824827
P10630;P10630-2;Q8BTU6;E9Q561	Eukaryotic initiation factor 4A-II	Eif4a2	46.402		1.16395	1.57141
O88207	Collagen alpha-1(V) chain	Col5a1	183.67		1.15763	1.17599
P15116;D3YYT0	Cadherin-2	Cdh2	99.795		1.1503	0.979914
Q02819;H3BK79	Nucleobindin-1	Nucb1	53.408		1.14385	1.23341
Q64191	N(4)-(beta-N-acetylglucosaminyl)-L-asparaginase;Glycosylasparaginase alpha chain;Glycosylasparaginase beta chain	Aga	37.022		1.13934	1.28416
Q08879	Fibulin-1	Fbln1	78.032		1.13606	0.969452
B2RY04	Dedicator of cytokinesis protein 5	Dock5	214.43		1.13429	-0.256045
Q3UGN9;P70297	Signal transducing adapter molecule 1	Stam	51.144		1.13027	0.512946
O54998	Peptidyl-prolyl cis-trans isomerase FKBP7	Fkbp7	24.913		1.12981	1.22455
E9Q638;Q61072	Disintegrin and metalloproteinase domain-containing protein 9	Adam9	91.848		1.1277	0.771421
Q91YJ2	Sorting nexin-4	Snx4	51.777		1.12578	0.516491
Q3TKX1;Q9R1Q9;B7FAU3	V-type proton ATPase subunit S1	Atp6ap1	45.534		1.11623	0.85048
P45878	Peptidyl-prolyl cis-trans isomerase FKBP2	Fkbp2	15.344		1.11503	0.907522
P07141;P07141-2;D3Z090;F6RNW8	Macrophage colony-stimulating factor 1;Processed macrophage colony-stimulating factor 1	Csf1	60.648		1.10963	0.959234
Q9WV54	Acid ceramidase;Acid ceramidase subunit alpha;Acid ceramidase subunit beta	Asah1	44.669		1.10414	1.32735
Q8BHN3;Q8BHN3-2;Q8BHN3-3	Neutral alpha-glucosidase AB	Ganab	106.91		1.09963	1.01511
Q3TXN1;Q8VDQ1-2;Q8VDQ1	Prostaglandin reductase 2	Ptgr2	34.268		1.09694	0.569693
D3Z3A9;D3Z7T1;Q8BH97	Reticulocalbin-3	Rcn3	31.843		1.09498	1.07412
E9Q1D6;Q0VD84;E9QNQ3;O08999	Latent-transforming growth factor beta-binding protein 2	Ltbp2	190.72		1.08984	0.475555
Q8QZY6	Tetraspanin-14	Tspan14	30.673		1.08617	NaN
O08543;O08543-2	Ephrin-A5	Efna5	26.339		1.08263	NaN
E9PXX7;Q91W90	Thioredoxin domain-containing protein 5	Txndc5	38.532		1.08257	0.896415
Q8K482	EMILIN-2	Emilin2	117.31		1.07375	0.999365
O09159	Lysosomal alpha-mannosidase	Man2b1	114.65		1.07348	1.0451
P10852;G3UWA6	4F2 cell-surface antigen heavy chain	Slc3a2	58.336		1.06709	1.02738
Q8BJW6;Q8BJW6-2	Eukaryotic translation initiation factor 2A	Eif2a	64.403		1.05638	1.18853
P08003	Protein disulfide-isomerase A4	Pdia4	71.982		1.05158	0.864938
P24369	Peptidyl-prolyl cis-trans isomerase B	Ppib	23.713		1.03879	0.77915
O88746;Q3UDC3	Target of Myb protein 1	Tom1	54.325		1.03858	1.00712
P28653	Biglycan	Bgn	41.639		1.03252	0.794357
Q9JHI0	Matrix metalloproteinase-19	Mmp19	59.121		1.02928	0.611755
Q8VCF1;Q8VCF1-3	Soluble calcium-activated nucleotidase 1	Cant1	45.652		1.02439	0.791832
F2Z4A3		Fat1	506.26		1.02098	1.07972
Q60715;Q60715-2;E9Q7B0	Prolyl 4-hydroxylase subunit alpha-1	P4ha1	60.909		1.01842	0.798743
F7C957;Q8R1G6	PDZ and LIM domain protein 2	Pdlim2	16.606		1.016	1.02087
P82347;A2ACH6	Delta-sarcoglycan	Sgcd	32.133		1.00949	0.720564
P27773	Protein disulfide-isomerase A3	Pdia3	56.678		1.00259	0.804778
G3UXC7		Adamtsl3	189.74		0.997401	0.550676
P28828	Receptor-type tyrosine-protein phosphatase mu	Ptprm	163.65		0.991173	2.11773
Q07797	Galectin-3-binding protein	Lgals3bp	64.49		0.991173	0.493175
P01887	Beta-2-microglobulin	B2m	13.779		0.983751	0.569329
Q9R0E2	Procollagen-lysine,2-oxoglutarate 5-dioxygenase 1	Plod1	83.594		0.978488	0.773245
Q9DD18;Q9DD18-2	D-tyrosyl-tRNA(Tyr) deacylase 1	Dtd1	23.384		0.975703	0.940479
P57759	Endoplasmic reticulum resident protein 29	Erp29	28.823		0.970117	0.948837
Q5SF07;A6X8Z3;Q5SF07-2	Insulin-like growth factor 2 mRNA-binding protein 2	Igf2bp2	65.583		0.963844	0.687219
O89017	Legumain	Lgmn	49.372		0.960956	1.17648
Q60648	Ganglioside GM2 activator	Gm2a	20.824		0.958954	1.08813
P36552	Coproporphyrinogen-III oxidase, mitochondrial	Cpox	49.714		0.955238	1.26743
Q02788;D3Z7D5	Collagen alpha-2(VI) chain	Col6a2	110.33		0.947255	0.791008
Q3TCN2-2;Q3TCN2	Putative phospholipase B-like 2;Putative phospholipase B-like 2 28 kDa form;Putative phospholipase B-like 2 40 kDa form;Putative phospholipase B-like 2 15 kDa form	Plbd2	49.935		0.945683	0.984274
O08795;O08795-2	Glucosidase 2 subunit beta	Prkcsh	58.792		0.942683	0.77512
Q8C5G6;Q9QZ06;F7AT44	Toll-interacting protein	Tollip	24.54		0.941858	0.671853
Q80ZP8;Q3TMX5;Q9CXI5;F6USD5;F6T4L3;E0CXA8	Mesencephalic astrocyte-derived neurotrophic factor	Manf	19.012		0.9387	0.825006
P08121	Collagen alpha-1(III) chain	Col3a1	138.94		0.93546	0.627092
P09055	Integrin beta-1	Itgb1	88.231		0.931456	0.958533
Q9DCL2	MIP18 family protein FAM96A	Fam96a	18.418		0.930094	0.0198284
Q8BU85	Methionine-R-sulfoxide reductase B3, mitochondrial	Msrb3	26.832		0.925316	0.851209
Q3TSR0;Q9ES89	Exostosin-like 2	Extl2	35.807		0.924024	0.505083
Q8BSL7	ADP-ribosylation factor 2	Arf2	20.746		0.92037	0.587945
P21956-2;P21956	Lactadherin	Mfge8	47.169		0.914947	0.809094
Q9CYN9	Renin receptor	Atp6ap2	39.091		0.899253	0.711016
F8WJG3;P62996	Transformer-2 protein homolog beta	Tra2b	21.935		0.898634	0.373551
Q04857	Collagen alpha-1(VI) chain	Col6a1	108.49		0.898634	0.804678
H7BWZ1;D3YW97;P61961;F6XUP5	Ubiquitin-fold modifier 1	Ufm1	6.1421		0.895845	0.922183
Q9D6H2	Heat shock protein beta-11	Hspb11	16.28		0.894915	0.868753
Q62165	Dystroglycan;Alpha-dystroglycan;Beta-dystroglycan	Dag1	96.904		0.891808	0.970667
Q9JKR6	Hypoxia up-regulated protein 1	Hyou1	111.18		0.889863	0.878666
Q91YZ8;D3Z5M2;A3KFU5;A3KFU8;Q6PHQ9		Pabpc4;Gm10110	67.852		0.885809	0.425327
Q91VA7		Idh3b	42.194		0.87208	0.134018
P18242;F8WIR1;F6Y6L6	Cathepsin D	Ctsd	44.953		0.871923	1.02104
Q8BK62	Olfactomedin-like protein 3	Olfml3	45.745		0.870187	0.697149
P09103	Protein disulfide-isomerase	P4hb	57.058		0.868529	0.682511
Q6P5E4	UDP-glucose:glycoprotein glucosyltransferase 1	Uggt1	176.43		0.865681	0.647852
F6RSR4;Q9CY18;F8WI30	Sorting nexin-7	Snx7	43.871		0.863304	0.826182
Q9WUK2-2;Q9WUK2	Eukaryotic translation initiation factor 4H	Eif4h	25.186		0.863066	0.814286
Q7TMJ8-2;Q7TMJ8;F6S185	Phosphoinositide-3-kinase-interacting protein 1	Pik3ip1	23.011		0.862908	0.725327
A2AQ53;Q61554	Fibrillin-1	Fbn1	312.3		0.861003	0.556393
D3Z6B9;Q8K009	Mitochondrial 10-formyltetrahydrofolate dehydrogenase	Aldh1l2	88.896		0.856946	0.223694
Q9QWR8	Alpha-N-acetylgalactosaminidase	Naga	47.234		0.855192	1.18905
Q9Z127	Large neutral amino acids transporter small subunit 1	Slc7a5	55.872		0.849519	0.768813
Q9ES97-3;Q9ES97-4;Q9ES97-5;Q9ES97-2;Q9ES97	Reticulon-3	Rtn3	25.428		0.847596	0.0202819
Q8CG14;E9Q6C2	Complement C1s-A subcomponent;Complement C1s-A subcomponent heavy chain;Complement C1s-A subcomponent light chain	C1sa;C1s	76.857		0.842295	0.70597
Q8BKG3	Inactive tyrosine-protein kinase 7	Ptk7	117.53		0.833821	0.887847
Q6P8I4;F8WI88;D3YWA4;Q3TM89	PEST proteolytic signal-containing nuclear protein	Pcnp	18.963		0.825623	0.438131
Q8CG16;Q8CFG9	Complement C1r-A subcomponent;Complement C1r-A subcomponent heavy chain;Complement C1r-A subcomponent light chain;Complement C1r-B subcomponent;Complement C1r-B subcomponent heavy chain;Complement C1r-B subcomponent light chain	C1ra;C1rb	80.072		0.823831	0.768494
Q9D2M8;Q9D2M8-2;A6X925	Ubiquitin-conjugating enzyme E2 variant 2	Ube2v2	16.367		0.821302	0.932086
Q9WVL0	Maleylacetoacetate isomerase	Gstz1	24.275		0.814837	1.06444
Q8VHL1	Histone-lysine N-methyltransferase SETD7	Setd7	40.506		0.814181	0.893464
O88968	Transcobalamin-2	Tcn2	47.585		0.805375	0.739541
Q8BND5-2;Q8BND5	Sulfhydryl oxidase 1	Qsox1	73.297		0.80331	0.679573
M0QWP1;A2ASQ1-3;A2ASQ1-2;A2ASQ1	Agrin;Agrin N-terminal 110 kDa subunit;Agrin C-terminal 110 kDa subunit;Agrin C-terminal 90 kDa fragment;Agrin C-terminal 22 kDa fragment	Agrn	216.65		0.8024	0.315989
Q8K2A1;Q8K2A1-2;E0CXC5	PTB domain-containing engulfment adapter protein 1	Gulp1	34.47		0.799833	0.975907
O08807;B1AZS9	Peroxiredoxin-4	Prdx4	31.052		0.792356	0.733267
Q8VEB4	Group XV phospholipase A2	Pla2g15	47.307		0.792022	0.985816
Q99MQ4	Asporin	Aspn	42.572		0.789521	NaN
P58774-2	Tropomyosin beta chain	Tpm2	32.957		0.787432	1.24797
O09044;Q9D3L3;B0R029;E9Q8A1;B0R030	Synaptosomal-associated protein 23;Synaptosomal-associated protein	Snap23	23.261		0.782744	0.730919
Q8BZQ7	Anaphase-promoting complex subunit 2	Anapc2	95.306		0.780058	0.530739
A2AD97;Q9DBV4	Matrix-remodeling-associated protein 8	Mxra8	35.084		0.779974	1.0253
P37804	Transgelin	Tagln	22.576		0.779386	0.836862
Q920A5	Retinoid-inducible serine carboxypeptidase	Scpep1	50.964		0.777704	0.724325
Q9Z0E0-2;Q9Z0E0	Neurochondrin	Ncdn	77.304		0.776946	0.586536
Q8BTZ4-2;Q8BTZ4	Anaphase-promoting complex subunit 5	Anapc5	81.695		0.774249	0.104108
A2AKI5;P43406	Integrin alpha-V;Integrin alpha-V heavy chain;Integrin alpha-V light chain	Itgav	111.51		0.770618	0.58916
P11438	Lysosome-associated membrane glycoprotein 1	Lamp1	43.865		0.769349	0.67436
Q91WK1	SPRY domain-containing protein 4	Spryd4	23.275		0.768587	0.753361
P61963	DDB1- and CUL4-associated factor 7	Dcaf7	38.926		0.763412	0.355793
P33434;P33434-2	72 kDa type IV collagenase;PEX	Mmp2	74.102		0.761626	0.615508
Q8R2Y2-2;Q8R2Y2	Cell surface glycoprotein MUC18	Mcam	66.9		0.757023	0.882252
Q6NV83-3;Q6NV83-2;Q6NV83	U2 snRNP-associated SURP motif-containing protein	U2surp	113.26		0.755144	0.191524
P35762	CD81 antigen	Cd81	25.814		0.755058	0.668662
Q3TMX0;O08992;H3BLG5;A2AKJ9;A2AKJ6	Syntenin-1	Sdcbp	32.251		0.754374	0.642977
F8WJI3;Q8R3Q6;E9Q4B5	Coiled-coil domain-containing protein 58	Ccdc58	15.601		0.749491	0.776059
Q64669	NAD(P)H dehydrogenase [quinone] 1	Nqo1	30.959		0.748118	0.629055
F6WKE4;F6R6P2;D3Z572;F8WGM3;F6ULV5;O70258;E9PX46;O70258-2	Epsilon-sarcoglycan	Sgce	46.433		0.745625	0.591223
O70400	PDZ and LIM domain protein 1	Pdlim1	35.774		0.745022	0.83087
P52633	Signal transducer and transcription activator 6	Stat6	93.496		0.737946	0.586666
Q03145	Ephrin type-A receptor 2	Epha2	108.85		0.735349	0.66502
Q9ET54-4;Q9ET54-6;Q9ET54-3;Q9ET54;Q9ET54-5;Q9ET54-2;D3Z1J5	Palladin	Palld	108.29		0.733701	0.678511
P16675;G3X8T3	Lysosomal protective protein;Lysosomal protective protein 32 kDa chain;Lysosomal protective protein 20 kDa chain	Ctsa	53.844		0.733441	0.516821
P51863	V-type proton ATPase subunit d 1	Atp6v0d1	40.301		0.732834	0.623932
Q9Z0J0	Epididymal secretory protein E1	Npc2	16.442		0.727093	1.09108
Q99LS3;D3Z4T3	Phosphoserine phosphatase	Psph	25.096		0.720541	0.633345
P11276	Fibronectin;Anastellin	Fn1	272.53		0.719227	0.944443
Q64511	DNA topoisomerase 2-beta	Top2b	181.91		0.718701	0.35032
Q9D1D4;Q9D1D4-2	Transmembrane emp24 domain-containing protein 10	Tmed10	24.911		0.712904	0.161686
Q9DAK9	14 kDa phosphohistidine phosphatase	Phpt1	13.996		0.709379	0.774379
P99025	GTP cyclohydrolase 1 feedback regulatory protein	Gchfr	9.584		0.707083	0.745672
Q6PDJ1-2;Q6PDJ1	VWFA and cache domain-containing protein 1	Cachd1	143.16		0.706553	0.0988146
Q9R045	Angiopoietin-related protein 2	Angptl2	57.105		0.70496	0.433253
P16092-6;P16092;P16092-3;J3QN85;D3Z4V6;P16092-4;P16092-5;P16092-2	Fibroblast growth factor receptor 1;Fibroblast growth factor receptor	Fgfr1	91.668		0.70115	0.474312
P03958	Adenosine deaminase	Ada	39.991		0.698752	0.673969
Q8JZL3	Thiamine-triphosphatase	Thtpa	24.264		0.698485	0.775589
Q9JIY5;F6TCV0;D3YX28;D3YX27	Serine protease HTRA2, mitochondrial	Htra2	49.348		0.696439	0.572372
F8WH41;O55106	Striatin	Strn	69.119		0.69635	-0.03492
O55222	Integrin-linked protein kinase	Ilk	51.373		0.695549	0.513193
E9PUH7;Q3TYK3;P70257-2;P70257-1;P70257;D3YZ00;B1AUB6;P70255-2;Q02780-3	Nuclear factor 1;Nuclear factor 1 X-type;Nuclear factor 1 C-type;Nuclear factor 1 A-type	Nfix;Nfia;Nfic	54.161		0.694657	0.739107
B1AW94;B1AW93;B1AW91;A6PWR1;Q99JB8;B1AW92	Protein kinase C and casein kinase II substrate protein 3	Pacsin3	13.115		0.69439	0.168966
Q8BP92	Reticulocalbin-2	Rcn2	37.27		0.69073	0.80672
F8VQJ3;P02468	Laminin subunit gamma-1	Lamc1	177.19		0.687777	0.540338
O09164	Extracellular superoxide dismutase [Cu-Zn]	Sod3	27.392		0.685985	0.311614
Q8CJ40-2;Q8CJ40-3;Q8CJ40	Rootletin	Crocc	208.27		0.684011	0.744656
P63038	60 kDa heat shock protein, mitochondrial	Hspd1	60.955		0.681494	0.262106
Q8VHN8;Q8VHN8-2	Protein syndesmos	Nudt16l1	23.414		0.681134	0.603512
O88531;B1B0P8;B1B0P9	Palmitoyl-protein thioesterase 1	Ppt1	34.49		0.67717	1.09715
P37889-2;P37889	Fibulin-2	Fbln2	126.5		0.675274	0.679758
Q8BFR4	N-acetylglucosamine-6-sulfatase	Gns	61.174		0.675274	0.790335
P97384;D3Z7U0	Annexin A11;Annexin	Anxa11	54.079		0.674732	0.981081
B1AXZ0;Q80UJ0;Q3UR02;Q60899;Q80Y51;B1AXZ6;B1AXZ4;B1AXZ5;A2A9S3;Q61701-2;Q60900-2;A2A9S2;A2A9R8;Q60900;A2A9R6;Q8BVA9;A2A9S0;Q61701	ELAV-like protein 2;ELAV-like protein 4;ELAV-like protein 3	Elavl2;Elavl4;Elavl3	38.001		0.671746	1.39551
F8WHM5;Q61543	Golgi apparatus protein 1	Glg1	132.35		0.669027	0.257787
Q8R5H1-5;Q8R5H1-2;Q8R5H1	Ubiquitin carboxyl-terminal hydrolase 15	Usp15	109.22		0.667483	0.581583
O35326;Q9D8S5	Serine/arginine-rich splicing factor 5	Srsf5	30.891		0.660837	0.175322
O09118	Netrin-1	Ntn1	67.81		0.65828	0.576583
Q3TPE9-2;Q3TPE9	Ankyrin repeat and MYND domain-containing protein 2	Ankmy2	33.626		0.657274	0.0297206
Q8CI70	Leucine-rich repeat-containing protein 20	Lrrc20	20.809		0.656817	1.06326
E9Q3B1;Q99LJ7-2;Q99LJ7;F6QHR6;F6X7I4;F6ZTZ2	RCC1 and BTB domain-containing protein 2	Rcbtb2	56.3		0.656634	0.318794
Q04750	DNA topoisomerase 1	Top1	90.875		0.651867	0.171953
Q08093;D3Z7R6	Calponin-2	Cnn2	33.155		0.650673	0.651201
A2AEX8;P97447;A2AEX6;A2AEY1;A2AEY2;A2AEX7;P97447-2	Four and a half LIM domains protein 1	Fhl1	33.563		0.647913	0.759796
Q99LE6	ATP-binding cassette sub-family F member 2	Abcf2	71.781		0.647269	-0.0374525
Q8R016;E9PY26	Bleomycin hydrolase	Blmh	52.511		0.645702	0.679827
Q9CR98;E9Q5M2	Protein FAM136A	Fam136a;Fam136b-ps	15.674		0.640714	0.512328
Q91ZJ5;Q91ZJ5-2	UTP--glucose-1-phosphate uridylyltransferase	Ugp2	56.979		0.63988	0.792507
Q8BH40;O70439	Syntaxin-7	Stx7	29.736		0.636822	0.828742
Q9DAS9	Guanine nucleotide-binding protein G(I)/G(S)/G(O) subunit gamma-12	Gng12	7.9972		0.636729	0.577896
P57722-2;P57722;E9Q7D8	Poly(rC)-binding protein 3	Pcbp3	39.166		0.633571	0.319082
Q9CR08	Ribonuclease P protein subunit p29	Pop4	25.637		0.631151	-0.232784
Q8R0P4;D3Z442;D3YZD8;D3YX09;Q8CF11;Q8R0P4-2;D3Z1Q3	Mth938 domain-containing protein	Aamdc	13.244		0.630592	0.587381
Q6PE15-2;Q6PE15;F6X5P5	Mycophenolic acid acyl-glucuronide esterase, mitochondrial	Abhd10	32.115		0.630499	NaN
Q8VHK9	Probable ATP-dependent RNA helicase DHX36	Dhx36	113.88		0.628634	0.95943
O35969;O35969-2	Guanidinoacetate N-methyltransferase	Gamt	26.336		0.626673	0.616171
Q9CXG3	Peptidyl-prolyl cis-trans isomerase-like 4	Ppil4	57.23		0.617204	0.468831
P54754	Ephrin type-B receptor 3	Ephb3	109.66		0.616546	0.968746
Q8R366;G3UYZ1	Immunoglobulin superfamily member 8	Igsf8	65.01		0.615981	0.426296
Q61235	Beta-2-syntrophin	Sntb2	56.381		0.615887	0.634554
P43407	Syndecan-2	Sdc2	22.131		0.614286	0.324726
Q8C0L6	Peroxisomal N(1)-acetyl-spermine/spermidine oxidase	Paox	55.446		0.612777	0.582836
Q922X9;F6RXJ8	Protein arginine N-methyltransferase 7	Prmt7	78.3		0.610228	0.575572
Q9D0S9	Histidine triad nucleotide-binding protein 2, mitochondrial	Hint2	17.32		0.610133	0.978975
P56480	ATP synthase subunit beta, mitochondrial	Atp5b	56.3		0.608809	0.57025
P46935	E3 ubiquitin-protein ligase NEDD4	Nedd4	102.71		0.608526	0.380164
O55128;E9Q317;D3YY73;D3Z2N9	Histone deacetylase complex subunit SAP18	Sap18;Gm10094	17.595		0.608147	0.0926786
P40237;A2AIJ2;A2AIJ1	CD82 antigen	Cd82	29.628		0.604925	0.937519
D3Z0Q6;Q9Z1E4	Glycogen [starch] synthase, muscle	Gys1	76.623		0.603976	0.132451
Q6P9Q4	FH1/FH2 domain-containing protein 1	Fhod1	129.6		0.603692	0.373757
Q9D4I9;P35288	Ras-related protein Rab-23	Rab23	26.777		0.601697	-0.237564
Q8CHP5-2;Q8CHP5	Partner of Y14 and mago	Wibg	22.678		0.601126	0.440029
P61514	60S ribosomal protein L37a	Rpl37a	10.275		0.60027	0.0691188
Q8CFE2	UPF0609 protein C4orf27 homolog		39.291		0.598651	0.960777
A3KG01;A3KG02;A3KG00;P54763;P54763-2;F6Q4H2	Ephrin type-B receptor 2	Ephb2	109.9		0.597221	0.831178
G3X9V2;P30999;E9Q8Z6;E9Q8Z8;E9Q986;D3Z7H6;E9Q907;E9Q905;E9Q8Z4;E9Q8Z9;D3Z2H2;E9Q901;P30999-2;E9Q904;P30999-3;E9Q8Z5;D3Z2H7;E9Q906;E9Q903	Catenin delta-1	Ctnnd1	104.1		0.597221	0.610191
P42703-2;P42703	Leukemia inhibitory factor receptor	Lifr	81.286		0.594071	0.369762
Q9D6J6	NADH dehydrogenase [ubiquinone] flavoprotein 2, mitochondrial	Ndufv2	27.285		0.593497	0.731853
O54833	Casein kinase II subunit alpha	Csnk2a2	41.215		0.593019	0.0837526
Q02013	Aquaporin-1	Aqp1	28.793		0.591871	0.488795
E9PUI4;Q8VDP3-3;Q8VDP3;Q8VDP3-2	Protein-methionine sulfoxide oxidase MICAL1	Mical1	103.76		0.591296	0.744004
O88851	Putative hydrolase RBBP9	Rbbp9	20.911		0.590434	0.713213
Q8VDN2	Sodium/potassium-transporting ATPase subunit alpha-1	Atp1a1	112.98		0.589859	0.480559
H3BJI4;H3BJN8;Q9CPR1	RWD domain-containing protein 4	Rwdd4a;Rwdd4	5.0345		0.588421	0.44044
Q9Z0L8-2;Q9Z0L8	Gamma-glutamyl hydrolase	Ggh	35.377		0.588421	0.405795
Q8R1V4;Q5SVW9	Transmembrane emp24 domain-containing protein 4	Tmed4	26.022		0.588229	NaN
P14869;D3YVM5	60S acidic ribosomal protein P0	Rplp0	34.216		0.585828	0.182983
P48774;E9PVM7;E9PV63	Glutathione S-transferase Mu 5	Gstm5	26.635		0.584963	0.809448
Q9WVJ3-2;Q9WVJ3	Carboxypeptidase Q	Cpq	50.49		0.583615	0.304808
P52800	Ephrin-B2	Efnb2	37.202		0.582845	0.636459
Q9JK92	Heat shock protein beta-8	Hspb8	21.533		0.581207	0.434013
Q91W96	Anaphase-promoting complex subunit 4	Anapc4	91.707		0.578311	0.265726
P12265	Beta-glucuronidase	Gusb	74.194		0.577731	0.765106
Q06335-2;Q06335;Q60709	Amyloid-like protein 2	Aplp2	78.998		0.577731	0.520128
A6H630;A6H630-2;A6H630-4;D6RG65	UPF0364 protein C6orf211 homolog	1700052N19Rik	50.548		0.572502	0.515769
P51410;G3UW34;D3Z629;D3YZT0	60S ribosomal protein L9	Rpl9;Rpl9-ps6	21.881		0.571434	0.115488
P45591	Cofilin-2	Cfl2	18.709		0.570463	0.720445
O88271	Craniofacial development protein 1	Cfdp1	32.921		0.566377	0.65331
Q8BMS2	Spondin-2	Spon2	35.964		0.565402	0.291557
O35639	Annexin A3	Anxa3	36.384		0.564524	0.718355
Q9JIK5	Nucleolar RNA helicase 2	Ddx21	93.55		0.564134	-0.0489337
Q3TMN1;O08663;Q3UI33	Methionine aminopeptidase;Methionine aminopeptidase 2	Metap2	50.526		0.561497	0.655172
P27659	60S ribosomal protein L3	Rpl3	46.109		0.559932	0.139681
P21278;P30677	Guanine nucleotide-binding protein subunit alpha-11;Guanine nucleotide-binding protein subunit alpha-14	Gna11;Gna14	42.024		0.558758	0.419912
P62257;E9Q3U1;J3KMU3;D3Z2I4	Ubiquitin-conjugating enzyme E2 H	Ube2h;Gm2058	20.655		0.558366	0.729675
Q91UZ6		D17H6S56E-5	65.92		0.555718	0.200797
Q62523	Zyxin	Zyx	60.545		0.55395	0.714326
Q61553	Fascin	Fscn1	54.507		0.551491	0.643225
P12032	Metalloproteinase inhibitor 1	Timp1	22.628		0.549226	0.186492
P56376;E9QJT5	Acylphosphatase-1;Acylphosphatase	Acyp1	11.241		0.546265	0.68687
Q8BWY9;D3Z7B5	Protein CIP2A	Kiaa1524;C330027C09Rik	102.04		0.544386	-0.0683268
Q9D0B0	Serine/arginine-rich splicing factor 9	Srsf9	25.661		0.54409	0.227506
Q9EPU0-2;Q9EPU0	Regulator of nonsense transcripts 1	Upf1	122.66		0.543001	0.316941
Q9QYJ0	DnaJ homolog subfamily A member 2	Dnaja2	45.745		0.542506	0.176202
O89023	Tripeptidyl-peptidase 1	Tpp1	61.341		0.539928	NaN
P52480-2	Pyruvate kinase PKM	Pkm	57.984		0.539729	0.401387
Q9D820;Q9D820-2	Prolyl-tRNA synthetase associated domain-containing protein 1	Prorsd1	18.862		0.539035	0.433506
Q9CX34	Suppressor of G2 allele of SKP1 homolog	Sugt1	38.158		0.538141	0.729005
Q63ZW6;F7CK55		Col4a5	161.8		0.534161	0.387393
Q99P72;Q8BH78;Q8BHF5;Q99P72-3;Q99P72-1	Reticulon-4	Rtn4	126.61		0.534062	0.151779
F8VPU2	FERM, RhoGEF and pleckstrin domain-containing protein 1	Farp1	118.87		0.532666	0.525081
Q9CYW4	Haloacid dehalogenase-like hydrolase domain-containing protein 3	Hdhd3	28.027		0.531069	0.506107
Q9JJV2-3;Q9JJV2;D3YWS3;Q9JJV2-2	Profilin-2;Profilin	Pfn2	9.7982		0.531069	0.917052
Q5XJF6;P53026	Ribosomal protein;60S ribosomal protein L10a	Rpl10a	24.831		0.53047	0.187395
P19253;E9Q5A0	60S ribosomal protein L13a	Rpl13a	23.464		0.528171	0.16238
Q921J2	GTP-binding protein Rheb	Rheb	20.451		0.526369	0.128787
Q8C167-2;Q8C167;Q8C167-3	Prolyl endopeptidase-like	Prepl	73.215		0.525868	0.616216
Q9D172	ES1 protein homolog, mitochondrial	D10Jhu81e	28.09		0.525568	0.703008
P43247	DNA mismatch repair protein Msh2	Msh2	104.15		0.525167	-0.573181
Q6F3F9	G-protein coupled receptor 126	Gpr126	129.72		0.52296	0.230178
Q7TN29-2;Q7TN29	Stromal membrane-associated protein 2	Smap2	27.633		0.52085	0.445952
Q8C650-2;Q8C650	Septin-10	2010-09-01	49.815		0.520447	0.28648
Q64012-2;Q64012;A2AU61;A2AU62;A2AU60	RNA-binding protein Raly	Raly	31.198		0.520146	0.104449
G3X8W7;Q8BGZ4;Q8BGZ4-2	Cell division cycle protein 23 homolog	Cdc23	65.877		0.520045	0.125258
Q9Z1K6	E3 ubiquitin-protein ligase ARIH2	Arih2	57.696		0.519643	1.72848
A2A8L5;F6Y3V0;F6S1X8	Receptor-type tyrosine-protein phosphatase F	Ptprf	211.49		0.519542	0.703126
P70452	Syntaxin-4	Stx4	34.165		0.517931	0.0209843
P24527	Leukotriene A-4 hydrolase	Lta4h	69.05		0.517427	0.600905
Q8BP27-2;Q8BP27;Q8BP27-3	Swi5-dependent recombination DNA repair protein 1 homolog	Sfr1	33.526		0.517326	0.41227
Q9CR57	60S ribosomal protein L14	Rpl14	23.564		0.516721	0.0652043
Q99LG2;E9PV58	Transportin-2	Tnpo2	100.46		0.51652	0.637513
P46414	Cyclin-dependent kinase inhibitor 1B	Cdkn1b	22.193		0.515309	0.746083
P62830	60S ribosomal protein L23	Rpl23	14.865		0.515208	0.0389101
P29595	NEDD8	Nedd8	8.9723		0.51339	0.600993
P39688;D3YZ57;P06240;E9Q696;P39688-2;Q80XU2;Q04736;P05480	Tyrosine-protein kinase Fyn;Proto-oncogene tyrosine-protein kinase LCK;Tyrosine-protein kinase Yes;Neuronal proto-oncogene tyrosine-protein kinase Src	Fyn;Lck;Src;Yes1	60.674		0.51076	0.551902
Q91VK1	Basic leucine zipper and W2 domain-containing protein 2	Bzw2	48.063		0.509544	0.613255
Q9D0F6	Replication factor C subunit 5	Rfc5	38.096		0.50924	-0.208392
Q8BPI2;F6V6T4;Q9R0Q3	Transmembrane emp24 domain-containing protein 2	Tmed2	13.011		0.507719	0.23011
Q91W53	Golgin subfamily A member 7	Golga7	15.792		0.506094	0.278059
Q9JIZ9;Q5F284	Phospholipid scramblase 3	Plscr3	31.802		0.504163	0.438034
Q80TL7-2;B9EKJ3;Q80TL7	Protein MON2 homolog	Mon2	188.28		0.503654	NaN
Q8BNU0;Q8BNU0-2	Armadillo repeat-containing protein 6	Armc6	50.683		0.503451	0.0885308
Q3UD01	Putative ataxin-7-like protein 3B	Atxn7l3b	10.731		0.501108	0.594923
Q9WUM4	Coronin-1C	Coro1c	53.12		0.501108	0.543572
Q8CCF0-3;Q8CCF0;Q8CCF0-2	U4/U6 small nuclear ribonucleoprotein Prp31	Prpf31	55.001		0.500394	-0.00662128
Q7TMC8		Fuk	119.27		0.499374	0.569158
O88587-2;O88587	Catechol O-methyltransferase	Comt	24.707		0.499272	0.641221
P49962;D3YZX8	Signal recognition particle 9 kDa protein	Srp9	10.194		0.498864	0.275437
P62717	60S ribosomal protein L18a	Rpl18a	20.732		0.498047	0.0557713
Q99M71	Mammalian ependymin-related protein 1	Epdr1	25.485		0.497944	0.53529
P18155	Bifunctional methylenetetrahydrofolate dehydrogenase/cyclohydrolase, mitochondrial;NAD-dependent methylenetetrahydrofolate dehydrogenase;Methenyltetrahydrofolate cyclohydrolase	Mthfd2	37.863		0.497842	0.23749
Q8K1E6;A2AKV7;A2AKV6	Alpha-ketoglutarate-dependent dioxygenase alkB homolog 3	Alkbh3	33.061		0.497638	-0.207768
O55091	Protein IMPACT	Impact	36.276		0.496718	0.376227
P23506;P23506-2;F7D432;E9PWE0;E0CYV0;F6V9F1	Protein-L-isoaspartate(D-aspartate) O-methyltransferase;Protein-L-isoaspartate O-methyltransferase	Pcmt1	24.634		0.496207	0.565481
P26040	Ezrin	Ezr	69.406		0.496002	0.767855
Q9CQ60;Q8CBG6;D3Z4X1	6-phosphogluconolactonase	Pgls	27.254		0.494876	0.61072
Q8BPA8;Q8BPA8-2	Protein DPCD	Dpcd	23.034		0.494672	0.12345
Q9DC53;B2RS65;Q1RLL3;Q8JZW4	Copine-8;Copine-9;Copine-5	Cpne8;Cpne9;Cpne5	63.122		0.49375	NaN
Q921F2;Q8R0B4;Q8BLD4;Q6VYI5;Q6VYI4	TAR DNA-binding protein 43	Tardbp	44.547		0.493442	-0.013498
P58774	Tropomyosin beta chain	Tpm2	32.836		0.493135	0.435281
P61750;E9Q798	ADP-ribosylation factor 4	Arf4	20.396		0.491597	0.320702
F6QKD2;Q9CWX9	Probable ATP-dependent RNA helicase DDX47	Ddx47	39.913		0.491494	-0.367483
P97314	Cysteine and glycine-rich protein 2	Csrp2	20.926		0.490467	0.678695
F8VQ43		Lama2	343.81		0.489543	0.476177
H3BKG0;H3BLK5;P49817;D3Z148;D3Z0J2;P49817-2	Caveolin-1;Caveolin	Cav1	10.391		0.488926	0.085466
O35405	Phospholipase D3	Pld3	54.388		0.488001	0.768002
P47857	6-phosphofructokinase, muscle type	Pfkm	85.268		0.486354	0.169664
Q7TPC1	Corneodesmosin	Cdsn	54.312		0.485221	0.174507
Q78ZM0;O70492;D3Z789;D3Z6Z0	Sorting nexin-3	Snx3	18.762		0.485118	0.598632
Q9CQE6	Histone chaperone ASF1A	Asf1a	22.942		0.484911	0.649458
Q3TWW8		Srsf6	39.025		0.483261	0.0817054
Q4KML4;E9QMV2	Costars family protein ABRACL	Abracl	9.0303		0.483158	0.645525
P47941	Crk-like protein	Crkl	33.83		0.482745	0.536984
Q91YR7;Q91YR7-2	Pre-mRNA-processing factor 6	Prpf6	106.72		0.482745	0.154698
Q91V98	Endosialin	Cd248	81.812		0.482538	0.443634
P41731	CD63 antigen	Cd63	25.766		0.481712	0.337794
Q9D8E6	60S ribosomal protein L4	Rpl4	47.153		0.480989	0.14264
Q6ZPU9;H3BIY2;Q6ZPU9-3	KIF1-binding protein	Kbp;2510003E04Rik	71.051		0.479644	0.464724
Q8CFQ9;P56959;G3UXT7	RNA-binding protein FUS	Fus	52.601		0.479541	0.400492
Q9CQM8;O09167;D3YX47	60S ribosomal protein L21	Rpl21;Rpl21-ps6	18.579		0.478092	0.0760978
Q9JJI8	60S ribosomal protein L38	Rpl38	8.2038		0.478092	0.145494
Q8K4R9-3;Q8K4R9-2;E9PUT4;Q8K4R9	Disks large-associated protein 5	Dlgap5	70.379		0.477263	0.010454
Q640N1;Q640N1-2	Adipocyte enhancer-binding protein 1	Aebp1	128.36		0.476434	0.731254
Q4VAA2-2;Q4VAA2	Protein CDV3	Cdv3	24.338		0.475811	0.644623
Q8BY87-2;Q8BY87	Ubiquitin carboxyl-terminal hydrolase 47	Usp47	154.84		0.475189	0.590028
P35980;G3UZJ6;G3UZK4	60S ribosomal protein L18	Rpl18	21.644		0.474877	0.103534
Q8CFI2;D3YZJ6	Ubiquitin-conjugating enzyme E2 R1	Cdc34;Cdc34-ps	26.621		0.473839	0.531323
Q62448-2;F7CBP1;Q62448;G3XA17	Eukaryotic translation initiation factor 4 gamma 2	Eif4g2	97.893		0.473527	0.362288
P11352	Glutathione peroxidase 1	Gpx1	22.347		0.47228	0.458624
E9PUM4;Q71LX4	Talin-2	Tln2	271.66		0.471656	0.187773
Q8CIB5	Fermitin family homolog 2	Fermt2	77.8		0.470407	0.585648
Q8R1F5;E9QLT0	Putative hydroxypyruvate isomerase;Hydroxypyruvate isomerase	Hyi	30.448		0.470407	0.502709
B2KGA7;Q505B7;Q505B7-2;A8Y5E9	Protein archease	Zbtb8os	19.58		0.469469	0.471989
P57746	V-type proton ATPase subunit D	Atp6v1d	28.369		0.466444	0.554782
P27546-2;P27546;E9QPW8;P27546-3	Microtubule-associated protein 4;Microtubule-associated protein	Map4	117.34		0.464982	0.472789
O70274;Q63739	Protein tyrosine phosphatase type IVA 2;Protein tyrosine phosphatase type IVA 1	Ptp4a2;Ptp4a1	19.127		0.464877	-0.210513
Q9Z2Q6	Septin-5	2005-09-01	42.747		0.463413	0.287026
P70428;E9Q1M5	Exostosin-2	Ext2	82.063		0.462576	0.494129
Q00PI9	Heterogeneous nuclear ribonucleoprotein U-like protein 2	Hnrnpul2	84.939		0.461738	0.0573017
G3X8Y3;Q80UM3	N-alpha-acetyltransferase 15, NatA auxiliary subunit	Naa15	101.09		0.461319	0.339455
P62880;E9QKR0;D3Z1M1;D3Z1T4;D3YZX3	Guanine nucleotide-binding protein G(I)/G(S)/G(T) subunit beta-2	Gnb2	37.331		0.460376	0.529385
G3X9P1;Q8BR92	Paralemmin-2	Gm20459;Palm2	16.196		0.457226	0.275786
Q9ET26	RING finger protein 114	Rnf114	25.745		0.456386	0.268799
Q4PZA2-3;Q4PZA2-2;Q4PZA2-4;Q4PZA2	Endothelin-converting enzyme 1	Ece1	85.462		0.45586	NaN
P14148;F6XI62	60S ribosomal protein L7	Rpl7	31.419		0.454913	0.107415
P97315	Cysteine and glycine-rich protein 1	Csrp1	20.583		0.454808	0.594182
Q99J62;Q3UI84;D6RGM1	Replication factor C subunit 4	Rfc4	39.866		0.454597	-0.110764
Q9R0M6;A2AFP5	Ras-related protein Rab-9A	Rab9a;Rab9	22.909		0.453333	0.268243
O55142	60S ribosomal protein L35a	Rpl35a	12.554		0.453228	0.0302804
P54731	FAS-associated factor 1	Faf1	73.862		0.453017	0.148593
Q8CI94	Glycogen phosphorylase, brain form	Pygb	96.729		0.453017	0.650725
Q8BQ30;Q8BQ30-2	Phostensin	Ppp1r18	65.629		0.452701	0.651881
Q8R1Q8	Cytoplasmic dynein 1 light intermediate chain 1	Dync1li1	56.614		0.452701	0.239362
Q99K01-3;Q99K01;Q99K01-2;Q99K01-4	Pyridoxal-dependent decarboxylase domain-containing protein 1	Pdxdc1	78.542		0.451646	0.478829
Q7TNE3;Q5SX56	Sperm-associated antigen 7	Spag7	25.921		0.450697	0.214809
D3YXP6;Q9D1G2;Q9D1G2-2	Phosphomevalonate kinase	Pmvk	17.942		0.448584	0.208828
P55937-1;P55937;E9QP99	Golgin subfamily A member 3	Golga3	162.82		0.448373	0.343458
Q99J45;D3YUV1	Nuclear receptor-binding protein	Nrbp1	59.865		0.447526	0.46337
Q3UGR5	Haloacid dehalogenase-like hydrolase domain-containing protein 2	Hdhd2	28.73		0.446997	0.557837
Q6PGB6-2;Q6PGB6;Q6PGB6-4;Q6PGB6-3;Q6PGB6-5	N-alpha-acetyltransferase 50	Naa50	19.327		0.445197	0.437233
P59235	Nucleoporin Nup43	Nup43	41.989		0.445091	-0.0629506
D3Z4S3	Putative peptidyl-tRNA hydrolase PTRHD1	Ptrhd1	16.037		0.442227	0.526701
Q99LL5	Periodic tryptophan protein 1 homolog	Pwp1	55.586		0.442015	0.00665172
Q61166	Microtubule-associated protein RP/EB family member 1	Mapre1	30.016		0.441696	0.458961
P06801	NADP-dependent malic enzyme	Me1	63.953		0.44159	0.612439
P35505	Fumarylacetoacetase	Fah	46.175		0.439783	0.528865
Q07076	Annexin A7	Anxa7	49.925		0.439676	0.555291
P63024;P63044;B0QZN5	Vesicle-associated membrane protein 3;Vesicle-associated membrane protein 2	Vamp3;Vamp2	11.48		0.439464	0.267288
A2BFF8;O88487;Q3TPJ8;A2BFF5;A2BFF9	Cytoplasmic dynein 1 intermediate chain 2	Dync1i2	68.265		0.437228	0.528802
A2A8E2;Q8BHG2;Q8BHG2-3;B7ZC72;B7ZC71;Q8BHG2-2	UPF0587 protein C1orf123 homolog	0610037L13Rik	15.783		0.435095	0.717548
P02469;E9QN70	Laminin subunit beta-1	Lamb1	197.09		0.433066	0.398646
P68037	Ubiquitin-conjugating enzyme E2 L3	Ube2l3	17.861		0.431676	0.560068
Q6ZQ73	Cullin-associated NEDD8-dissociated protein 2	Cand2	135.63		0.430928	0.215144
Q9QZH3	Peptidyl-prolyl cis-trans isomerase E	Ppie	33.448		0.430499	0.346591
Q9CZX0;Q9CZX0-2	Elongator complex protein 3	Elp3	62.384		0.430071	0.225885
P41105	60S ribosomal protein L28	Rpl28	15.733		0.429321	-0.06226
P27046	Alpha-mannosidase 2	Man2a1	131.63		0.429214	0.16762
Q9CPR4;Q6ZWZ7	60S ribosomal protein L17	Rpl17	21.423		0.429214	0.0939868
O08915;D3YW40	AH receptor-interacting protein	Aip	37.605		0.426855	0.606957
Q9DBH5	Vesicular integral-membrane protein VIP36	Lman2	40.429		0.426748	-0.024036
Q8BGB5	LIM domain-containing protein 2	Limd2	14.237		0.42664	0.450577
E9Q132;Q8BP67	60S ribosomal protein L24	Rpl24	15.347		0.423094	0.00927746
Q9JKB1;P58321	Ubiquitin carboxyl-terminal hydrolase isozyme L3;Ubiquitin carboxyl-terminal hydrolase isozyme L4	Uchl3;Uchl4	26.151		0.423094	0.409642
P35979	60S ribosomal protein L12	Rpl12	17.804		0.422879	0.158494
P52482;H3BL23;H3BL69;D3YXD1;Q91W82;P52483	Ubiquitin-conjugating enzyme E2 E1;Ubiquitin-conjugating enzyme E2 E2;Ubiquitin-conjugating enzyme E2 E3	Ube2e1;Ube2e2;Ube2e3	21.333		0.422125	0.394657
Q91WG4;Q91WG4-2	Elongator complex protein 2	Elp2	93.092		0.421587	0.471429
Q78JE5;Q3V492	F-box only protein 22	Fbxo22	44.202		0.421264	-0.197865
Q9D883;G3UW94	Splicing factor U2AF 35 kDa subunit	U2af1	27.815		0.421156	-0.234501
Q9EPC1;Q3UF75	Alpha-parvin	Parva	42.329		0.420078	0.518929
Q9D6Y7-2;Q9D6Y7;Q9D6Y7-3;Q9D6Y7-4	Mitochondrial peptide methionine sulfoxide reductase	Msra	23.779		0.419	0.485701
Q9CXW4;E9PYL9;D3Z3K1;A2BH06;E9PZB3;D3YW69	60S ribosomal protein L11	Rpl11;Gm10036;Gm10288;Gm5093;Gm7589	20.252		0.418136	0.018878
P97464	Exostosin-1	Ext1	86.307		0.41792	0.482432
A2BE28-2;A2BE28	Ribosomal biogenesis protein LAS1L	Las1l	87.577		0.417056	-0.168899
P62900	60S ribosomal protein L31	Rpl31	14.463		0.414244	-0.00288247
P47963;D3YX54	60S ribosomal protein L13	Rpl13;Rpl13-ps3	24.305		0.414027	-0.00877375
P30285;E9Q9E4;E9PZX7	Cyclin-dependent kinase 4	Cdk4	33.75		0.413811	0.413231
D3Z3F8;Q8R1X6-2;Q8R1X6;D3Z2D6;D3Z1M5	Spartin	Spg20	63.079		0.412185	0.416885
Q9DBP5	UMP-CMP kinase	Cmpk1	22.165		0.411643	0.556415
P14115	60S ribosomal protein L27a	Rpl27a	16.605		0.409472	-0.0270125
Q2PZL6	Protocadherin Fat 4	Fat4	540.31		0.409038	0.594378
Q7M6W1;A3QM89;Q8K0T0	Reticulon-1	Rtn1	23.557		0.407733	0.14551
P35822	Receptor-type tyrosine-protein phosphatase kappa	Ptprk	164.18		0.407298	0.520149
Q6WVG3	BTB/POZ domain-containing protein KCTD12	Kctd12	35.892		0.407298	0.0844256
Q8CD91	SPARC-related modular calcium-binding protein 2	Smoc2	49.891		0.406863	0.77633
P67984	60S ribosomal protein L22	Rpl22	14.759		0.405775	-0.162855
Q9D6S7	Ribosome-recycling factor, mitochondrial	Mrrf	29.05		0.405557	0.481223
Q8BGQ7	Alanine--tRNA ligase, cytoplasmic	Aars	106.91		0.404358	0.435632
P47955;E9Q3T0	60S acidic ribosomal protein P1	Rplp1;Gm10073	11.475		0.403813	0.336409
Q3TV70	Nuclear receptor 2C2-associated protein	Nr2c2ap	15.857		0.403268	0.591179
Q60876	Eukaryotic translation initiation factor 4E-binding protein 1	Eif4ebp1	12.325		0.402395	0.119808
J3QP68;P28656;E9PW66	Nucleosome assembly protein 1-like 1	Gm4204;Nap1l1	41.08		0.402286	0.344007
Q8VD75	Huntingtin-interacting protein 1	Hip1	115.2		0.40174	0.256856
P63037;B1AXY1;B1AXY0	DnaJ homolog subfamily A member 1	Dnaja1	44.868		0.400975	-0.00475299
Q9CWS0;D3YU15	N(G),N(G)-dimethylarginine dimethylaminohydrolase 1	Ddah1	31.381		0.400866	0.628809
Q3TN85;Q8CAP3;P54726	UV excision repair protein RAD23 homolog A	Rad23a	34.834		0.399991	0.625912
P47856-2;P47856	Glutamine--fructose-6-phosphate aminotransferase [isomerizing] 1	Gfpt1	76.722		0.399445	0.206162
Q9ER00	Syntaxin-12	Stx12	31.195		0.399007	0.356938
G8JL83;Q3U5F4	YrdC domain-containing protein, mitochondrial	Yrdc	11.267		0.39835	0.397087
Q8VHX6-2;Q8VHX6;D3YW87;D3Z576	Filamin-C	Flnc	287.36		0.397803	0.56796
D3YU23;D3Z6J2;D3YWR3;D3Z4V0;D3YWB1;Q80TS3-4;D3Z6H9;D3Z3X6;Q80TS3-2;D3Z6H7;D3Z634;D3Z593;D3Z3G4;Q80TS3-5;D3YTW7;Q80TS3;Q80TS3-3;K3W4M8;D3YVT9;D3Z4S7;D3Z5M6;Q80TS3-6	Latrophilin-3	Lphn3	138.08		0.397255	0.262902
Q91VR8	Protein BRICK1	Brk1	8.7608		0.396927	0.411387
Q9D142	Uridine diphosphate glucose pyrophosphatase	Nudt14	24.443		0.396269	0.381686
P62071	Ras-related protein R-Ras2	Rras2	23.399		0.396159	0.472609
Q9WV98	Mitochondrial import inner membrane translocase subunit Tim9	Timm9	10.344		0.395392	0.398722
D3Z7C6;Q9R0Q7	Prostaglandin E synthase 3	Ptges3	14.982		0.393526	0.291998
D3Z3R1;Q6ZWZ4;D3YW41;P47964	60S ribosomal protein L36	Gm5745;Rpl36;Rpl36-ps3	12.129		0.391768	0.0439731
Q9D1R9	60S ribosomal protein L34	Rpl34	13.293		0.391768	-0.0230425
Q61024	Asparagine synthetase [glutamine-hydrolyzing]	Asns	64.282		0.391328	0.376901
Q9CYL5;B1AWD6	Golgi-associated plant pathogenesis-related protein 1	Glipr2	17.09		0.391218	0.35679
Q8BI72	CDKN2A-interacting protein	Cdkn2aip	59.744		0.389567	0.312527
Q91YS8;D3Z368;Q8BW96-2;Q8BW96-3;Q8BW96	Calcium/calmodulin-dependent protein kinase type 1;Calcium/calmodulin-dependent protein kinase type 1D	Camk1;Camk1d	41.624		0.389126	0.194427
Q9QZ23	NFU1 iron-sulfur cluster scaffold homolog, mitochondrial	Nfu1	28.567		0.389016	0.503405
Q80UK8	Integrator complex subunit 2	Ints2	133.51		0.388465	-0.218719
Q99KF1	Transmembrane emp24 domain-containing protein 9	Tmed9	27.127		0.388024	NaN
Q8CH18;Q8CH18-3	Cell division cycle and apoptosis regulator protein 1	Ccar1	132.06		0.387693	0.279091
P61971	Nuclear transport factor 2	Nutf2	14.478		0.387362	0.428158
O70404	Vesicle-associated membrane protein 8	Vamp8	11.451		0.38648	0.279336
P56391	Cytochrome c oxidase subunit 6B1	Cox6b1	10.071		0.384823	0.279879
P21279	Guanine nucleotide-binding protein G(q) subunit alpha	Gnaq	42.158		0.383607	0.533597
Q61699;Q61699-2;E9Q0U7	Heat shock protein 105 kDa	Hsph1	96.406		0.383386	0.254255
Q8VED9	Galectin-related protein	Lgalsl	18.955		0.383276	0.455435
Q8BHA3;Q8BHA3-2	Probable D-tyrosyl-tRNA(Tyr) deacylase 2	Dtd2	18.236		0.382169	0.401921
Q9DB43;E0CX79;E0CXR3;E0CZD9;E0CXM9	Zinc finger protein-like 1	Zfpl1	34.155		0.381616	0.253206
Q9DBX2;A2AVP3	Phosducin-like protein	Pdcl	34.406		0.381062	0.260981
P63094-2;P63094;Q6R0H7-4;Q6R0H7;P63094-3	Guanine nucleotide-binding protein G(s) subunit alpha isoforms short;Guanine nucleotide-binding protein G(s) subunit alpha isoforms XLas	Gnas	44.265		0.37951	0.275419
Q9JIX0	Enhancer of yellow 2 transcription factor homolog	Eny2	11.528		0.37951	0.509533
P10605	Cathepsin B;Cathepsin B light chain;Cathepsin B heavy chain	Ctsb	37.279		0.379399	0.626112
Q78PG9	Coiled-coil domain-containing protein 25	Ccdc25	24.48		0.37829	0.543467
P08752	Guanine nucleotide-binding protein G(i) subunit alpha-2	Gnai2	40.489		0.378068	0.407383
Q9CQA1	Trafficking protein particle complex subunit 5	Trappc5	20.795		0.377068	0.248673
Q4VA53;Q4VA53-3;F8WHU5;Q4VA53-2	Sister chromatid cohesion protein PDS5 homolog B	Pds5b	164.42		0.376846	-0.109427
P35550	rRNA 2-O-methyltransferase fibrillarin	Fbl	34.306		0.376846	-0.212507
P62889	60S ribosomal protein L30	Rpl30	12.784		0.376624	-0.0825664
Q6ZWV3;I7HLV2;P86048	60S ribosomal protein L10;60S ribosomal protein L10-like	Rpl10;Rpl10l	24.604		0.376179	0.0203989
Q80Y98;Q80Y98-2	Phospholipase DDHD2	Ddhd2	79.576		0.376179	-0.124593
Q99K28;Q99K28-2	ADP-ribosylation factor GTPase-activating protein 2	Arfgap2	56.598		0.375512	0.707336
O35682	Myeloid-associated differentiation marker	Myadm	35.284		0.374845	0.310182
Q8CGA0	Protein phosphatase 1F	Ppm1f	49.61		0.374622	0.383943
Q60866;Q60866-2;A2AUR5	Phosphotriesterase-related protein	Pter	39.218		0.373175	0.175436
Q9DB29	Isoamyl acetate-hydrolyzing esterase 1 homolog	Iah1	27.974		0.372506	0.46345
Q9JHJ0	Tropomodulin-3	Tmod3	39.502		0.372506	0.372132
Q6PGK3		2700097O09Rik	34.156		0.371057	0.318776
P49615	Cyclin-dependent kinase 5	Cdk5	33.288		0.370611	0.123654
O55013	Trafficking protein particle complex subunit 3	Trappc3	20.302		0.370276	0.410812
Q9CZM2;E9QAZ2	60S ribosomal protein L15;Ribosomal protein L15	Rpl15;Gm10020	24.146		0.369159	-0.0996318
Q99LM2;Q60636-2	CDK5 regulatory subunit-associated protein 3	Cdk5rap3	56.99		0.368489	-0.0783365
Q8C253;P16110	Galectin-3	Lgals3	27.414		0.368266	0.577487
Q07813	Apoptosis regulator BAX	Bax	21.394		0.368266	0.536064
P83882	60S ribosomal protein L36a	Rpl36a	12.441		0.367371	-0.000576859
Q3SXD3	HD domain-containing protein 2	Hddc2	22.753		0.367259	0.370117
P62627;A2AVR9	Dynein light chain roadblock-type 1	Dynlrb1	10.99		0.366476	0.302493
Q9Z2X2	26S proteasome non-ATPase regulatory subunit 10	Psmd10	25.083		0.36614	0.109047
E9Q1S3;Q01405	Protein transport protein Sec23A	Sec23a	82.955		0.365692	0.440831
B2RQC7;Q3UH60-2;D3Z5G8;Q3UH60	Disco-interacting protein 2 homolog B	Dip2b	146.7		0.365581	0.390245
P97377-2;P97377	Cyclin-dependent kinase 2	Cdk2	33.887		0.365581	0.177311
Q62422	Osteoclast-stimulating factor 1	Ostf1	23.782		0.365469	0.382043
Q9Z0G0	PDZ domain-containing protein GIPC1	Gipc1	36.129		0.364012	0.764984
Q9R0P9	Ubiquitin carboxyl-terminal hydrolase isozyme L1	Uchl1	24.838		0.363003	1.04629
Q9D0A3	UPF0552 protein C15orf38 homolog		25.193		0.362779	0.328362
P47968	Ribose-5-phosphate isomerase	Rpia	32.45		0.361993	0.332916
Q9CXF4	TBC1 domain family member 15	Tbc1d15	76.526		0.361656	0.311435
H7BWY2;Q9JKC8	AP-3 complex subunit mu-1	Ap3m1	41.023		0.360982	0.0978569
Q3TJD7;Q3TJD7-3;B8JJB3;Q8BVJ7;B8JJB2	PDZ and LIM domain protein 7	Pdlim7	50.118		0.360645	0.418446
G3UZ60;G3UWI9;G3UWX9;Q9Z172;Q9Z172-2;G3UZA7	Small ubiquitin-related modifier 3	Sumo3	8.6017		0.359071	0.500973
Q99JW4;E9QP62	LIM and senescent cell antigen-like-containing domain protein 1	Lims1	37.24		0.358959	0.366839
Q62446	Peptidyl-prolyl cis-trans isomerase FKBP3	Fkbp3	25.147		0.358846	0.563817
Q99JZ4;P36536	GTP-binding protein SAR1a	Sar1a	22.399		0.358734	0.230736
P53995;A2ATQ5	Anaphase-promoting complex subunit 1	Anapc1	215.99		0.358171	0.200349
Q9JHW2	Omega-amidase NIT2	Nit2	30.501		0.358171	0.387393
Q9EST5;Q9EST5-2	Acidic leucine-rich nuclear phosphoprotein 32 family member B	Anp32b	31.078		0.357833	0.157061
Q921W0	Charged multivesicular body protein 1a	Chmp1a	21.607		0.357608	0.648937
Q8C166;B7ZCP4;F6R587	Copine-1	Cpne1	58.886		0.35682	0.365277
G3UZ63;G3X961;Q921I2;G3UZG5	Kelch domain-containing protein 4	Klhdc4	61.479		0.356595	0.405872
P16254	Signal recognition particle 14 kDa protein;Signal recognition particle 14 kDa protein, N-terminally processed	Srp14	12.51		0.356482	0.125179
Q9ESL4-2;Q9ESL4-3;Q9ESL4	Mitogen-activated protein kinase kinase kinase MLT	Mltk	51.366		0.355242	0.466257
O08538	Angiopoietin-1	Angpt1	57.518		0.355129	0.172831
Q61656;Q8BTS0	Probable ATP-dependent RNA helicase DDX5	Ddx5	69.289		0.353436	-0.28404
P61027	Ras-related protein Rab-10	Rab10	22.541		0.35095	0.36238
P47911;E9PUX4	60S ribosomal protein L6	Rpl6;Gm5428	33.509		0.348459	0.0653552
P61358;A2A4Q0	60S ribosomal protein L27	Rpl27	15.798		0.347892	-0.140124
Q9CRT8	Exportin-T	Xpot	109.73		0.347779	0.148033
Q8K2Q7	BRO1 domain-containing protein BROX	Brox	46.201		0.347439	0.614691
Q9CQ92;G3X9U9	Mitochondrial fission 1 protein	Fis1	17.008		0.347099	0.521618
P12970;L7N202;D3YXT4;D3YVE6;F6U2H0;D3YU93;F6YI27;F6ZVW4	60S ribosomal protein L7a	Rpl7a;Gm16477;Gm5619;Rpl7a-ps10;Rpl7a-ps5;Rpl7a-ps3;Gm17415;Gm5459	29.976		0.345851	-0.0226164
Q8K1Z0;F6SFF5	Ubiquinone biosynthesis protein COQ9, mitochondrial	Coq9	35.082		0.345737	0.695396
Q61074	Protein phosphatase 1G	Ppm1g	58.727		0.345396	0.286164
Q9CX00	IST1 homolog	Ist1	39.468		0.345169	0.463052
P49442	Inositol polyphosphate 1-phosphatase	Inpp1	43.346		0.344828	0.355812
P67871;G3UXG7;G3UZJ5;G3UZA4;G3UXU2;G3UZX4	Casein kinase II subunit beta	Csnk2b	24.942		0.344828	0.0334514
Q9QZE7	Translin-associated protein X	Tsnax	32.926		0.34426	0.345583
J3QN06;Q9CZ42-2;Q9CZ42-3;J3QMM7;Q9CZ42;K3W4M4	ATP-dependent (S)-NAD(P)H-hydrate dehydratase	Carkd	29.133		0.343465	0.273814
Q9WU78;Q9WU78-3	Programmed cell death 6-interacting protein	Pdcd6ip	96.023		0.343237	0.312079
P58389;A2AWE9	Serine/threonine-protein phosphatase 2A activator	Ppp2r4	36.71		0.342213	0.279354
E9Q109;Q9CXK8	60S ribosome subunit biogenesis protein NIP7 homolog	Nip7	15.224		0.341986	-0.705314
D3Z237;Q9JIB0;G3UW67	Ran guanine nucleotide release factor	Gm10355;Rangrf;Gm4535	18.909		0.340164	-0.11836
Q9ESW8	Pyroglutamyl-peptidase 1	Pgpep1	22.934		0.339479	0.633569
Q5EG47	5-AMP-activated protein kinase catalytic subunit alpha-1	Prkaa1	63.928		0.339251	-0.143916
Q3UPH1	Protein PRRC1	Prrc1	46.297		0.338567	0.0766302
Q9D6Z1;E0CXZ0	Nucleolar protein 56	Nop56	64.464		0.338453	-0.27608
D3Z4H6;P52912;D3YY02	Nucleolysin TIA-1	Tia1	42.682		0.337311	0.218766
Q9JIM1-2;Q9JIM1;E9PXM6;E9PWY7	Equilibrative nucleoside transporter 1	Slc29a1	50.076		0.337197	0.160186
Q91XA2	Golgi membrane protein 1	Golm1	44.326		0.336398	-0.349705
Q61655;Q8R3C7;Q8BZY3	ATP-dependent RNA helicase DDX19A	Ddx19a;Ddx19b	53.932		0.33594	0.244377
E9Q6R7		Utrn	392.7		0.33514	0.571043
Q8WTY4;E0CYY1	Anamorsin	Ciapin1	33.429		0.334568	0.144074
P55271	Cyclin-dependent kinase 4 inhibitor B	Cdkn2b	13.788		0.334339	NaN
Q8K3W0;D3Z7P0;Q8K3W0-1;E9Q8Q1;E9Q0U3;Q8K3W0-4;Q8K3W0-6;Q8K3W0-5	BRCA1-A complex subunit BRE	Bre	43.544		0.332737	NaN
P84104-2;P84104;A2A4X6	Serine/arginine-rich splicing factor 3	Srsf3;Gm12355	14.203		0.332393	-0.0659859
G3X926;Q9JJ80	Ribosome production factor 2 homolog	Rpf2	31.471		0.330673	-0.53087
F6QL70;P47915;D3Z1N9;F6YH22	60S ribosomal protein L29	Gm17669;Rpl29;Gm10709;Gm5218	16.966		0.330099	-0.0913952
P32020-2;P32020	Non-specific lipid-transfer protein	Scp2	15.236		0.328722	0.474232
P61079	Ubiquitin-conjugating enzyme E2 D3	Ube2d3	16.687		0.328492	0.182393
Q8VDM4;J3KMQ2	26S proteasome non-ATPase regulatory subunit 2	Psmd2;Gm5422	100.2		0.328262	0.11221
Q9WTI7-2;Q9WTI7-3;Q9WTI7;Q9WTI7-4	Unconventional myosin-Ic	Myo1c	118.15		0.328147	0.333225
Q91YS7;Q63932;M0QWN2	Dual specificity mitogen-activated protein kinase kinase 2	Map2k2	44.302		0.327687	-0.0368901
Q9CQI3;D3YY93	Glia maturation factor beta	Gmfb	16.723		0.327342	0.578133
P62918	60S ribosomal protein L8	Rpl8	28.024		0.325847	0.0385692
Q9CS42	Ribose-phosphate pyrophosphokinase 2	Prps2	34.786		0.325156	0.180921
D3Z783;P31750	RAC-alpha serine/threonine-protein kinase	Akt1	50.98		0.324465	0.325937
D3YYU8;F7AD47		Obsl1	197.93		0.322505	0.168301
P99027	60S acidic ribosomal protein P2	Rplp2	11.651		0.322159	0.254169
Q91VW3	SH3 domain-binding glutamic acid-rich-like protein 3	Sh3bgrl3	10.477		0.321928	0.377613
Q9JMH6-2;Q9JMH6	Thioredoxin reductase 1, cytoplasmic	Txnrd1	54.562		0.320658	0.364088
Q60875-5;H3BJU7;Q60875-4;H3BJX8;H3BJ45;H3BJ40;H3BKH9;Q60875;Q60875-2;Q60875-3	Rho guanine nucleotide exchange factor 2	Arhgef2	108.53		0.32008	0.422559
Q9DBG9;B1AUD9	Tax1-binding protein 3	Tax1bp3	13.722		0.319965	0.500667
Q6ZWV7;G3UWD7	60S ribosomal protein L35	Rpl35;Gm10269	14.552		0.318461	-0.148739
P51807	Dynein light chain Tctex-type 1	Dynlt1	12.483		0.317072	-0.0802483
Q8CII2;Q8CII2-2	Cell division cycle protein 123 homolog	Cdc123	38.816		0.316609	0.133907
P14576;E9PXC0	Signal recognition particle 54 kDa protein	Srp54;Srp54c	55.72		0.315798	0.172246
Q924B0;O55023;Q80ZJ2	Inositol monophosphatase 1	Impa1	30.429		0.315334	0.347142
Q8VEH5	EPM2A-interacting protein 1	Epm2aip1	70.095		0.315218	0.434812
Q9WV60;E9QAQ5	Glycogen synthase kinase-3 beta	Gsk3b	46.71		0.315102	0.403523
Q6PDL0	Cytoplasmic dynein 1 light intermediate chain 2	Dync1li2	54.218		0.314174	0.604674
P56380	Bis(5-nucleosyl)-tetraphosphatase [asymmetrical]	Nudt2	16.989		0.312781	0.418022
P54923	[Protein ADP-ribosylarginine] hydrolase	Adprh	40.068		0.311503	0.38594
Q921W4;D3YZD6;D3Z6I4	Quinone oxidoreductase-like protein 1	Cryzl1	38.725		0.311271	-0.24184
Q6P8M1-2;Q6P8M1	Putative deoxyribonuclease TATDN1	Tatdn1	33.255		0.310805	0.106778
P08030	Adenine phosphoribosyltransferase	Aprt	19.724		0.310457	0.360934
E9PWC8;E9PZR3;E9QAN2;Q61183;Q61183-2;Q61183-4;Q61183-3;Q9WVP6;A1L349	Poly(A) polymerase alpha;Poly(A) polymerase beta	Papola;Papolb	77.519		0.310224	0.210496
P26883;F6X9I3	Peptidyl-prolyl cis-trans isomerase FKBP1A;Peptidyl-prolyl cis-trans isomerase	Fkbp1a	11.922		0.308011	0.407478
Q6A0A9	Constitutive coactivator of PPAR-gamma-like protein 1	FAM120A	121.64		0.307895	0.167701
O35737;Q8C2Q7	Heterogeneous nuclear ribonucleoprotein H;Heterogeneous nuclear ribonucleoprotein H, N-terminally processed	Hnrnph1	49.199		0.307778	0.101381
G3XA10;Q8VEK3	Heterogeneous nuclear ribonucleoprotein U	Hnrnpu	86.805		0.307312	-0.242816
Q62095	ATP-dependent RNA helicase DDX3Y	Ddx3y	73.427		0.306729	-0.198368
P62911	60S ribosomal protein L32	Rpl32	15.86		0.306496	-0.00489682
P84096	Rho-related GTP-binding protein RhoG	Rhog	21.308		0.305329	-0.101112
Q921M3;Q921M3-2	Splicing factor 3B subunit 3	Sf3b3	135.55		0.305329	0.190157
Q9JLI2		Col5a3	171.97		0.302524	-0.0104934
P23249;D3YVL0;E9PW39	Putative helicase MOV-10	Mov10	113.58		0.302056	0.221657
Q8VE73-3;Q8VE73	Cullin-7	Cul7	192.16		0.301822	0.388355
O88477	Insulin-like growth factor 2 mRNA-binding protein 1	Igf2bp1	63.45		0.301237	0.128093
B2RQS1;Q9ERG2	Striatin-3	Strn3	77.731		0.301002	0.217189
Q8K0G5	Protein TSSC1	Tssc1	43.126		0.299479	0.443301
P59325	Eukaryotic translation initiation factor 5	Eif5	48.968		0.298541	0.247217
Q9JHQ5;F6VG18;F6VTH5	Leucine zipper transcription factor-like protein 1	Lztfl1	34.773		0.298189	0.7618
Q9WU84	Copper chaperone for superoxide dismutase	Ccs	28.911		0.29772	0.431696
Q8VEH6	COBW domain-containing protein 1	Cbwd1	43.771		0.297015	NaN
Q8BIW1	Protein prune homolog	Prune	50.239		0.296545	NaN
Q99LX0;A2A813;A2A815	Protein DJ-1	Park7	20.021		0.296193	0.333643
P61967;D3Z0D6;D3YXN0	AP-1 complex subunit sigma-1A	Ap1s1	18.733		0.295958	0.149329
Q8R3N6	THO complex subunit 1	Thoc1	75.435		0.295841	-0.348912
Q02248;E9Q6A9	Catenin beta-1	Ctnnb1	85.47		0.295605	0.447151
Q91YZ2;P56546;P56546-2;E9PWQ9	C-terminal-binding protein 2	Ctbp2	45.971		0.295253	0.163365
Q05816	Fatty acid-binding protein, epidermal	Fabp5	15.137		0.295253	0.37301
Q6DFW4	Nucleolar protein 58	Nop58	60.342		0.294194	-0.207518
Q80Y14	Glutaredoxin-related protein 5, mitochondrial	Glrx5	16.292		0.293724	0.418022
P24288;Q8CBC8;E9Q4K3;B2KFA8	Branched-chain-amino-acid aminotransferase, cytosolic;Branched-chain-amino-acid aminotransferase	Bcat1	42.791		0.293606	0.235297
P35293	Ras-related protein Rab-18	Rab18	23.035		0.293606	0.103162
Q6IRU2	Tropomyosin alpha-4 chain	Tpm4	28.467		0.293488	0.305271
P83870	PHD finger-like domain-containing protein 5A	Phf5a	12.405		0.292899	-0.262794
G3UYV4;G3UYW7;P46938;G3UYA6;G3UY62;P46938-2	Yorkie homolog	Yap1	39.486		0.29231	0.071012
O08749	Dihydrolipoyl dehydrogenase, mitochondrial	Dld	54.272		0.291957	0.260999
P70296;D3Z1V4;D6RHS6	Phosphatidylethanolamine-binding protein 1;Hippocampal cholinergic neurostimulating peptide	Pebp1	20.83		0.291957	0.425482
Q8R050-2;Q8R050	Eukaryotic peptide chain release factor GTP-binding subunit ERF3A	Gspt1	68.526		0.291132	0.147346
D3YYK0;Q8K4F5	Alpha/beta hydrolase domain-containing protein 11	Abhd11	24.881		0.289953	0.505492
Q9R0Y5;Q9R0Y5-2	Adenylate kinase isoenzyme 1	Ak1	21.539		0.289598	0.429032
Q8C1A5	Thimet oligopeptidase	Thop1	78.025		0.289126	0.334571
P51881;P48962;Q3V132	ADP/ATP translocase 2;ADP/ATP translocase 2, N-terminally processed;ADP/ATP translocase 1;ADP/ATP translocase 4	Slc25a5;Slc25a4;Slc25a31	32.931		0.287945	-0.0886844
Q9CWU9	Nucleoporin Nup37	Nup37	36.731		0.287709	0.265397
P63028;D3YU75	Translationally-controlled tumor protein	Tpt1	19.462		0.287591	0.323498
Q60963;E9Q330	Platelet-activating factor acetylhydrolase	Pla2g7	49.258		0.287591	-0.183709
P22907-2;P22907	Porphobilinogen deaminase	Hmbs	37.78		0.287236	0.33468
P59108	Copine-2	Cpne2	61.035		0.286645	NaN
Q8VCN5	Cystathionine gamma-lyase	Cth	43.567		0.285935	0.00418994
D3Z4S6;Q922P8	Transmembrane protein 132A	Tmem132a	74.772		0.285461	0.523857
Q8CI32	BAG family molecular chaperone regulator 5	Bag5	50.942		0.285461	0.261812
Q60737	Casein kinase II subunit alpha	Csnk2a1	45.133		0.285343	0.0502334
P61255;B1ARA5;B1ARA3;K4DI68	60S ribosomal protein L26	Rpl26;Gm10136	17.258		0.284396	-0.156008
Q68FL6;E9QB02	Methionine--tRNA ligase, cytoplasmic	Mars	101.43		0.283922	-0.0150693
Q9D6Y9;F6ZHD8;G3UW30	1,4-alpha-glucan-branching enzyme	Gbe1	80.363		0.283448	0.337558
Q8BUK6;F6W1A2	Protein Hook homolog 3	Hook3	83.217		0.283448	0.0280279
Q8R059	UDP-glucose 4-epimerase	Gale	38.224		0.283092	0.62211
P83887;Q8VCK3	Tubulin gamma-1 chain;Tubulin gamma-2 chain	Tubg1;Tubg2	51.1		0.282973	0.332081
Q80VD1	Protein FAM98B	Fam98b	45.349		0.282855	0.240384
Q8BH64	EH domain-containing protein 2	Ehd2	61.174		0.282618	0.217893
G3X972		Sec24c	118.58		0.282143	0.381216
Q9D937		1810009A15Rik	14.098		0.281669	-0.41045
P62305;E9Q4F4	Small nuclear ribonucleoprotein E	Snrpe	10.803		0.28155	-0.0467006
Q9DB27;Q9DB27-2	Malignant T-cell-amplified sequence 1	Mcts1	20.555		0.280719	0.333952
Q60902-3;Q60902-4;Q60902-2;Q60902	Epidermal growth factor receptor substrate 15-like 1	Eps15l1	75.877		0.280481	0.490537
Q6PIP5	NudC domain-containing protein 1	Nudcd1	66.704		0.279531	0.267479
Q920E5	Farnesyl pyrophosphate synthase	Fdps	40.581		0.279412	0.210062
Q9D1J3	SAP domain-containing ribonucleoprotein	Sarnp	23.532		0.279293	0.201858
Q99L45;J3QPC6	Eukaryotic translation initiation factor 2 subunit 2	Eif2s2;Gm9892	38.092		0.278342	-0.0192036
Q9JLI8	Squamous cell carcinoma antigen recognized by T-cells 3	Sart3	109.62		0.278223	-0.0422242
J3QP71;K3W4Q8;P18572-2;P18572	Basigin	Bsg	21.602		0.277985	0.19159
Q8K3H0	DCC-interacting protein 13-alpha	Appl1	79.327		0.277866	0.449336
P14685	26S proteasome non-ATPase regulatory subunit 3	Psmd3	60.718		0.27739	0.120733
Q99MJ9	ATP-dependent RNA helicase DDX50	Ddx50	82.175		0.276675	1.55478
F8VQC1;E9Q740	Signal recognition particle subunit SRP72	Srp72	74.656		0.27608	0.326281
Q9JLV1	BAG family molecular chaperone regulator 3	Bag3	61.859		0.275484	0.414076
H3BJ02;H3BJE3;Q8K1E0-2;Q8K1E0;I1E4X1;H3BKJ7	Syntaxin-5	Stx5a;Stx5	29.376		0.275365	0.400092
O70318	Band 4.1-like protein 2	Epb41l2	109.94		0.274888	0.317661
F7AA26;O54931-3;O54931-2;O54931;A2API8	A-kinase anchor protein 2	Gm20459;Akap2	125.98		0.274769	0.0829272
F6ZMT3;Q9D2E2-2;Q9D2E2	Target of EGR1 protein 1	Toe1	21.714		0.274649	NaN
Q9CY45	N(6)-adenine-specific DNA methyltransferase 2	N6amt2	24.499		0.274411	0.00313407
O54941	SWI/SNF-related matrix-associated actin-dependent regulator of chromatin subfamily E member 1	Smarce1	46.638		0.273814	-0.0824301
A2A547;P84099	60S ribosomal protein L19	Rpl19	23.247		0.273098	-0.0901759
Q8K224	N-acetyltransferase 10	Nat10	115.42		0.272979	-0.466131
P62774	Myotrophin	Mtpn	12.861		0.270947	0.400263
P46460	Vesicle-fusing ATPase	Nsf	82.613		0.270828	-0.0813395
Q80SZ7	Guanine nucleotide-binding protein G(I)/G(S)/G(O) subunit gamma-5	Gng5	7.3184		0.270589	0.387544
Q9CQW9	Interferon-induced transmembrane protein 3	Ifitm3	14.954		0.270469	-0.115965
Q9D8X2	Coiled-coil domain-containing protein 124	Ccdc124	25.345		0.270469	0.296332
Q61703;G3X977;Q3UEG7	Inter-alpha-trypsin inhibitor heavy chain H2	Itih2	105.93		0.269871	-0.0227584
P11688	Integrin alpha-5;Integrin alpha-5 heavy chain;Integrin alpha-5 light chain	Itga5	115.04		0.267596	0.109094
O35295	Transcriptional activator protein Pur-beta	Purb	33.901		0.267356	0.115254
Q9WVJ2;E9Q5I9;E9Q0U1	26S proteasome non-ATPase regulatory subunit 13	Psmd13	42.809		0.267356	0.0847315
Q05909;F8VQD7;D3Z2S6;D6RD11	Receptor-type tyrosine-protein phosphatase gamma	Ptprg	161.24		0.265197	1.31595
P63085	Mitogen-activated protein kinase 1	Mapk1	41.275		0.264717	0.340477
Q9CQE8;J3QNB0	UPF0568 protein C14orf166 homolog	Gm10704	28.152		0.264356	0.202755
Q9ES30;D3YZ61	Complement C1q tumor necrosis factor-related protein 3	C1qtnf3	26.828		0.263756	NaN
Q9D031;Q01730;A2AUR7	Ras suppressor protein 1	Rsu1	31.461		0.263635	0.411195
Q8C788;Q91ZR2	Sorting nexin-18	Snx18	67.789		0.262433	0.358843
Q64727	Vinculin	Vcl	116.72		0.262193	0.541597
D3Z7J7;Q99LN9-2;D3Z6Y9;Q99LN9;D3YZM0	Deoxyhypusine hydroxylase	Dohh	20.518		0.26111	0.405318
Q64261	Cyclin-dependent kinase 6	Cdk6	37.028		0.26111	0.27687
Q9R0P5	Destrin	Dstn	18.521		0.259303	0.498138
Q9QY76;Q8BH80	Vesicle-associated membrane protein-associated protein B	Vapb	26.946		0.257131	0.312205
Q8BTU1;Q8BTU1-2	UPF0468 protein C16orf80 homolog	Gtl3	22.748		0.25689	0.267913
P22892;Q8CBB7	AP-1 complex subunit gamma-1	Ap1g1	91.349		0.256769	0.385545
Q3TFP0;Q9R0U0-3;Q9R0U0-2;Q9R0U0	Serine/arginine-rich splicing factor 10	Srsf10	22.135		0.256769	-0.135929
P24668	Cation-dependent mannose-6-phosphate receptor	M6pr	31.172		0.256528	0.341226
Q9QXK7	Cleavage and polyadenylation specificity factor subunit 3	Cpsf3	77.504		0.256286	0.0860325
P50295	Arylamine N-acetyltransferase 2	Nat2	33.701		0.256165	0.343641
Q8BL97-4;Q8BL97-2;Q8BL97;Q8BL97-3	Serine/arginine-rich splicing factor 7	Srsf7	26.023		0.256045	-0.0163536
Q9JHH9	Coatomer subunit zeta-2	Copz2	22.934		0.256045	0.276642
Q9EPK2-4;Q9EPK2-3;Q9EPK2;Q9EPK2-2	Protein XRP2	Rp2	34.899		0.25544	0.0968384
Q9Z2N8;D3YVN1	Actin-like protein 6A	Actl6a	47.447		0.254715	0.109857
Q99MN1;Q8R2P8	Lysine--tRNA ligase	Kars	67.839		0.254352	0.275769
Q8BML9;D3Z158;Q8R1V9		Qars	87.676		0.254231	0.0774672
P46471;Q8BVQ9	26S protease regulatory subunit 7	Psmc2	48.647		0.253626	-0.0346383
P68254-2;P68254;F6YY69;F6VW30	14-3-3 protein theta	Ywhaq	27.7		0.253626	0.34247
Q8BH04	Phosphoenolpyruvate carboxykinase [GTP], mitochondrial	Pck2	70.527		0.253626	0.312026
Q99L27	GMP reductase 2	Gmpr2	38.018		0.253021	0.107182
Q9CR00	26S proteasome non-ATPase regulatory subunit 9	Psmd9	24.72		0.252173	0.294172
O54946-2;G3X8S5;O54946	DnaJ homolog subfamily B member 6	Dnajb6	26.977		0.25181	-0.184852
Q8K1R7	Serine/threonine-protein kinase Nek9	Nek9	107.14		0.250476	0.413653
Q80SW1;H3BKT5;Q68FL4-2;F8WI65;F8WGT1;Q68FL4;E9PV16	Putative adenosylhomocysteinase 2;Adenosylhomocysteinase;Putative adenosylhomocysteinase 3	Ahcyl1;Ahcyl2	58.951		0.250113	0.0556513
Q9Z2I9	Succinyl-CoA ligase [ADP-forming] subunit beta, mitochondrial	Sucla2	50.113		0.248535	0.117161
G5E8J9;Q8CFE4	SCY1-like protein 2	Scyl2	103.19		0.248049	0.226037
Q8CHT3	Integrator complex subunit 5	Ints5	108.35		0.247806	-0.124196
Q3TMH2	Secernin-3	Scrn3	47.661		0.247442	0.277499
Q9D9V3-2;Q9D9V3;E0CXS3	Ethylmalonyl-CoA decarboxylase	Echdc1	32.727		0.247198	0.094834
Q61033;Q61033-2	Lamina-associated polypeptide 2, isoforms alpha/zeta	Tmpo	75.167		0.245861	-0.0316775
Q8BG32	26S proteasome non-ATPase regulatory subunit 11	Psmd11	47.436		0.245496	-0.00331438
Q8BH95;F6T930	Enoyl-CoA hydratase, mitochondrial	Echs1	31.474		0.245252	0.299187
Q3UGS4	Protein FAM195B	Fam195b	11.101		0.244765	0.406407
E9Q912;E9Q6Q4		Rap1gds1	66.076		0.244156	0.28891
P43274	Histone H1.4	Hist1h1e	21.977		0.243303	-0.0961269
P61087;D3Z4U3	Ubiquitin-conjugating enzyme E2 K	Ube2k	22.406		0.243303	0.404439
Q60809;Q3TLK9	CCR4-NOT transcription complex subunit 7	Cnot7	32.718		0.243181	0.0379618
Q6A028	Switch-associated protein 70	Swap70	68.995		0.24306	0.646722
P61021	Ras-related protein Rab-5B	Rab5b	23.707		0.242938	0.334171
Q8VDW0	ATP-dependent RNA helicase DDX39A	Ddx39a	49.067		0.242938	-0.0396999
Q9WUM5	Succinyl-CoA ligase [ADP/GDP-forming] subunit alpha, mitochondrial	Suclg1	36.154		0.24245	0.139474
Q8BKC5;Q8BKC5-2	Importin-5	Ipo5	123.59		0.242084	0.244719
Q3UMU9-2;Q3UMU9;Q3UMU9-3	Hepatoma-derived growth factor-related protein 2	Hdgfrp2	74.075		0.24184	-0.0650208
P35585	AP-1 complex subunit mu-1	Ap1m1	48.542		0.241108	0.278374
P26231	Catenin alpha-1	Ctnna1	100.11		0.239276	0.25484
Q8BK64	Activator of 90 kDa heat shock protein ATPase homolog 1	Ahsa1	38.117		0.238787	0.259254
Q91WQ3;A2A7S7	Tyrosine--tRNA ligase, cytoplasmic;Tyrosine--tRNA ligase, cytoplasmic, N-terminally processed	Yars	59.105		0.236952	0.177539
F6ZFT1;F8WJ64;Q9CR21	Acyl carrier protein;Acyl carrier protein, mitochondrial	Ndufab1	14.309		0.236462	0.0444343
G5E8T3;Q9D104		Srp19	13.621		0.236095	0.332953
Q63871;Q8BFX0	DNA-directed RNA polymerases I, II, and III subunit RPABC4	Polr2k	6.9741		0.236095	-0.248413
Q8R3B1	1-phosphatidylinositol 4,5-bisphosphate phosphodiesterase delta-1	Plcd1	85.872		0.234992	0.251522
F8WIB1;P61211	ADP-ribosylation factor-like protein 1	Arl1	15.65		0.234869	0.171141
Q8VCR4;Q9DCG9	tRNA methyltransferase 112 homolog	Trmt112	12.208		0.234379	0.324112
D3YZ60;Q9CYZ6	Uncharacterized protein C19orf60 homolog	2810428I15Rik	16.739		0.234256	-0.245739
E9Q2X6;Q8CG47	Structural maintenance of chromosomes protein;Structural maintenance of chromosomes protein 4	Smc4	144.21		0.233152	-0.0588014
Q8C129	Leucyl-cystinyl aminopeptidase	Lnpep	117.3		0.232661	0.270486
Q9D091;P08556;Q61411	GTPase NRas;GTPase HRas;GTPase HRas, N-terminally processed	Nras;Hras1	21.243		0.232538	0.21932
Q05C51;Q9CWY8;F6RP29	Ribonuclease;Ribonuclease H2 subunit A	Rnaseh2a	28.148		0.23217	0.114301
Q78ZA7	Nucleosome assembly protein 1-like 4	Nap1l4	42.679		0.23217	0.0254561
P61028	Ras-related protein Rab-8B	Rab8b	23.603		0.232047	0.286058
G3X9Q4;Q99M01	Phenylalanine--tRNA ligase, mitochondrial	Fars2	25.571		0.230941	NaN
P32921-2;P32921	Tryptophan--tRNA ligase, cytoplasmic;T1-TrpRS;T2-TrpRS	Wars	53.64		0.230695	0.213521
P62751;D3YWP3;D3Z1D6;D3YU45;D3YU46	60S ribosomal protein L23a	Rpl23a;Rpl23a-ps3;Gm10335;Gm3940;Gm10923	17.695		0.229711	-0.115433
Q8VH51-3;Q8VH51-2;Q8VH51;F7AA45;E9Q8F0	RNA-binding protein 39	Rbm39	39.818		0.229711	0.0591792
Q99ME9	Nucleolar GTP-binding protein 1	Gtpbp4	74.112		0.229342	-0.328147
Q80YX1;Q80YX1-3;Q80YX1-4;Q80YX1-5	Tenascin	Tnc	231.8		0.228973	0.132451
P61089	Ubiquitin-conjugating enzyme E2 N	Ube2n	17.138		0.228111	0.427071
Q7TPR4;A1BN54	Alpha-actinin-1	Actn1	103.07		0.227988	0.383661
P39053-5;P39053-2;P39053-6;P39053-4;P39053;P39053-3	Dynamin-1	Dnm1	96.056		0.227125	-0.11703
Q11136	Xaa-Pro dipeptidase	Pepd	55.028		0.226755	0.370956
Q8K409	DNA polymerase beta	Polb	38.287		0.226385	-0.0507454
Q99JW2	Aminoacylase-1	Acy1	45.78		0.226262	0.209612
Q9CX56	26S proteasome non-ATPase regulatory subunit 8	Psmd8	39.93		0.225892	-0.0182068
Q8BRF7;Q8BRF7-3	Sec1 family domain-containing protein 1	Scfd1	72.322		0.225769	0.278339
Q9D8S4	Oligoribonuclease, mitochondrial	Rexo2	26.738		0.225522	0.345729
Q99MI1;F8VPM7;Q99MI1-2	ELKS/Rab6-interacting/CAST family member 1	Erc1	128.33		0.224905	-0.437867
Q9WUK4	Replication factor C subunit 2	Rfc2	38.724		0.224905	-0.175301
Q9WUD8;D3Z3C1;J3QPY3	Fas apoptotic inhibitory molecule 1	Faim;Gm6432	20.201		0.224534	0.499932
Q62351;Q8C872	Transferrin receptor protein 1	Tfrc	85.73		0.224534	0.0360228
Q62433	Protein NDRG1	Ndrg1	43.008		0.224287	0.298265
Q9WUL7	ADP-ribosylation factor-like protein 3	Arl3	20.486		0.224287	0.356735
P70699;F6R5R5	Lysosomal alpha-glucosidase	Gaa	106.25		0.223917	0.195071
Q9CZY3;Q9CZY3-2;D3Z1I3;B7ZBY7;E9PY39;D3YXL3	Ubiquitin-conjugating enzyme E2 variant 1	Ube2v1;Gm8325;Gm20431;Gm5830	16.355		0.22367	0.271426
P16125;D3Z7F0	L-lactate dehydrogenase B chain;L-lactate dehydrogenase	Ldhb	36.572		0.222681	0.293642
Q9Z1K5;H7BWY7;H9KV21	E3 ubiquitin-protein ligase ARIH1	Arih1	64.016		0.22132	0.483622
Q9CR26;F6W5Q8	Vacuolar protein sorting-associated protein VTA1 homolog	Vta1	33.913		0.221073	0.343476
P31938	Dual specificity mitogen-activated protein kinase kinase 1	Map2k1	43.474		0.220701	0.12301
Q9D0C4-2;Q9D0C4	tRNA (guanine(37)-N1)-methyltransferase	Trmt5	55.465		0.220206	0.0136692
D3Z4D8;Q3TCJ1	BRISC complex subunit Abro1	Fam175b	33.527		0.220082	0.281053
Q62167;P16381	ATP-dependent RNA helicase DDX3X;Putative ATP-dependent RNA helicase Pl10	Ddx3x;D1Pas1	73.101		0.219587	-0.038998
Q99JI4	26S proteasome non-ATPase regulatory subunit 6	Psmd6	45.536		0.219091	0.120608
B8ZXI1;B8ZXI1-2	Queuine tRNA-ribosyltransferase subunit QTRTD1	Qtrtd1	46.288		0.217975	0.0503979
Q9JII6;B1AXW3	Alcohol dehydrogenase [NADP(+)]	Akr1a1	36.586		0.217231	0.402664
Q9ER73;A2A414	Elongator complex protein 4	Elp4	46.325		0.216858	0.0623845
Q3UVL4	Vacuolar protein sorting-associated protein 51 homolog	Vps51	86.186		0.215616	NaN
Q7M6Y3-2;Q7M6Y3-3;Q7M6Y3-4;Q7M6Y3-6;Q7M6Y3-5;Q7M6Y3	Phosphatidylinositol-binding clathrin assembly protein	Picalm	64.647		0.215119	0.325575
Q9D823	60S ribosomal protein L37	Rpl37	11.078		0.215119	-0.18053
P62334	26S protease regulatory subunit 10B	Psmc6	44.172		0.214871	-0.0792927
Q9QZM0	Ubiquilin-2	Ubqln2	67.35		0.214	0.31964
Q9Z277-2;Q9Z277	Tyrosine-protein kinase BAZ1B	Baz1b	135.99		0.214	-0.579083
Q7TMY8-3;Q7TMY8;A2AFQ0;Q7TMY8-4;Q7TMY8-2	E3 ubiquitin-protein ligase HUWE1	Huwe1	480.89		0.213752	-0.0347791
P62838	Ubiquitin-conjugating enzyme E2 D2	Ube2d2	16.735		0.212756	0.286304
O88342	WD repeat-containing protein 1	Wdr1	66.406		0.212383	0.253223
Q9QYB1	Chloride intracellular channel protein 4	Clic4	28.729		0.212009	0.320684
P62320	Small nuclear ribonucleoprotein Sm D3	Snrpd3	13.916		0.211511	-0.0413831
P08228	Superoxide dismutase [Cu-Zn]	Sod1	15.942		0.210763	0.344062
P20108	Thioredoxin-dependent peroxide reductase, mitochondrial	Prdx3	28.127		0.210513	0.107523
Q6PDG5-2;Q3UID0;Q6PDG5	SWI/SNF complex subunit SMARCC2	Smarcc2	121.37		0.21014	-0.171079
E9QP00;Q6PFR5	Transformer-2 protein homolog alpha	Tra2a	32.578		0.209516	-0.208143
Q9WTL7	Acyl-protein thioesterase 2	Lypla2	24.794		0.209516	0.292617
Q9D7M1	Glucose-induced degradation protein 8 homolog	Gid8	26.778		0.208892	0.0720884
Q8R326-2;Q8R326	Paraspeckle component 1	Pspc1	53.022		0.208767	0.079219
Q3TVF4;P53612	Geranylgeranyl transferase type-2 subunit beta	Rabggtb	36.884		0.208642	0.155502
Q61142-2;Q61142	Spindlin-1	Spin1	27.136		0.208642	NaN
D3YZP9	Coiled-coil domain-containing protein 6	Ccdc6	52.938		0.208143	0.46915
Q80ZM5		H1fx	20.151		0.208018	-0.518535
Q3TUE1;Q91WJ8;Q91WJ8-2	Far upstream element-binding protein 1	Fubp1	67.443		0.207393	0.228368
Q8CIN4	Serine/threonine-protein kinase PAK 2;PAK-2p27;PAK-2p34	Pak2	57.93		0.206893	0.247731
P62196;Q8K1K2	26S protease regulatory subunit 8	Psmc5	45.626		0.205518	-0.00776948
Q7TQI3;D3YWF6;D3Z7K0	Ubiquitin thioesterase OTUB1	Otub1	31.27		0.205267	0.195665
O09110-2;O09110	Dual specificity mitogen-activated protein kinase kinase 3	Map2k3	35.836		0.205017	-0.412185
O08582	GTP-binding protein 1	Gtpbp1	72.3		0.204015	-0.369606
Q8CG48	Structural maintenance of chromosomes protein 2	Smc2	134.24		0.204015	-0.110229
Q8VC30	Bifunctional ATP-dependent dihydroxyacetone kinase/FAD-AMP lyase (cyclizing);ATP-dependent dihydroxyacetone kinase;FAD-AMP lyase (cyclizing)	Dak	59.69		0.203264	0.215379
Q9DBR7;Q9DBR7-2	Protein phosphatase 1 regulatory subunit 12A	Ppp1r12a	114.99		0.202512	0.297538
Q99LF4	tRNA-splicing ligase RtcB homolog	D10Wsu52e	55.249		0.202136	0.254358
P63168	Dynein light chain 1, cytoplasmic	Dynll1	10.366		0.201634	-0.0335111
P41241	Tyrosine-protein kinase CSK	Csk	50.716		0.201508	0.127289
P50096;F7DEU6;E0CYE2;E0CXK0	Inosine-5-monophosphate dehydrogenase 1;Inosine-5-monophosphate dehydrogenase	Impdh1	55.278		0.201258	-0.134221
P47199;D3YUG9	Quinone oxidoreductase	Cryz	35.268		0.200881	0.221825
Q9CQ10	Charged multivesicular body protein 3	Chmp3	25.219		0.200881	0.391493
Q9DC51	Guanine nucleotide-binding protein G(k) subunit alpha	Gnai3	40.538		0.200881	0.090803
Q8BK58	HSPB1-associated protein 1	Hspbap1	54.395		0.200504	NaN
Q99JT9	1,2-dihydroxy-3-keto-5-methylthiopentene dioxygenase	Adi1	21.523		0.200504	0.429731
Q8BFS6;Q8BFS6-2;Q8BFS6-3;Q8BFS6-4	Calcineurin-like phosphoesterase domain-containing protein 1	Cpped1	35.247		0.200379	0.328526
P10833	Ras-related protein R-Ras	Rras	23.764		0.199625	0.0763868
P62874;H3BKR2;H3BLF7	Guanine nucleotide-binding protein G(I)/G(S)/G(T) subunit beta-1	Gnb1	37.377		0.199625	0.131329
Q923D4	Splicing factor 3B subunit 5	Sf3b5	10.119		0.1995	0.174605
G5E884;O88643	Serine/threonine-protein kinase PAK 1	Pak1	60.607		0.19862	0.363791
Q9DBG3;Q9DBG3-2;H3BIY9;H3BKM0	AP-2 complex subunit beta	Ap2b1	104.58		0.19774	0.194179
P62192	26S protease regulatory subunit 4	Psmc1	49.184		0.197236	-0.0086304
P26043;Q7TSG6	Radixin	Rdx	68.542		0.194339	0.321279
Q7TPV4	Myb-binding protein 1A	Mybbp1a	152.04		0.194213	-0.346645
P13020-2;P13020	Gelsolin	Gsn	80.762		0.192699	0.359435
H7BWX9;D3Z794;P61957	Small ubiquitin-related modifier 2	Sumo2	6.0139		0.192068	0.0406304
Q9CQ01	Ribonuclease T2	Rnaset2	29.608		0.191815	0.380258
P58252	Elongation factor 2	Eef2	95.313		0.191057	0.279844
Q9D0M5;D6RIN4	Dynein light chain 2, cytoplasmic	Dynll2	10.35		0.190678	0.181542
B2RXS4	Plexin-B2	Plxnb2	206.23		0.189919	0.211765
Q8K1M6-3;E9PUD2;Q8K1M6-2;Q8K1M6;Q8K1M6-4	Dynamin-1-like protein	Dnm1l	78.01		0.189919	0.186377
Q03173-6;Q03173-3;Q03173-4;E9QKR1;Q03173-5;J3QNM3;E9QKQ9;Q03173;E9QLZ9	Protein enabled homolog	Enah	56.356		0.189793	0.377444
Q8BVY0		Rsl1d1	50.421		0.189287	-0.454281
Q9CPT3	N-acylneuraminate-9-phosphatase	Nanp	27.808		0.188401	0.285548
Q9D0E1-2;Q9D0E1;B8JK33;B8JK32	Heterogeneous nuclear ribonucleoprotein M	Hnrnpm	73.74		0.188401	-0.139076
Q99LD8;O08972;G3UZR0	N(G),N(G)-dimethylarginine dimethylaminohydrolase 2	Ddah2	29.645		0.188021	0.389659
E9Q9H2;P54103	DnaJ homolog subfamily C member 2	Dnajc2	63.44		0.187261	NaN
Q9Z2D8-2;D3YTR5;D3YTR4;Q9Z2D8;F6WZH1	Methyl-CpG-binding domain protein 3	Mbd3	28.338		0.186754	-0.273098
Q99KJ8	Dynactin subunit 2	Dctn2	44.116		0.186754	0.0685287
P62331	ADP-ribosylation factor 6	Arf6	20.082		0.186501	0.181575
P54775	26S protease regulatory subunit 6B	Psmc4	47.408		0.186374	-0.0315363
Q61792;A2A6G9;A2A6H0;A2A6G7;A2A6G8;A2A6G6	LIM and SH3 domain protein 1	Lasp1	29.994		0.185993	0.288752
Q99J09;F7D5L2	Methylosome protein 50	Wdr77	36.942		0.185993	0.104853
Q9CZ44;Q9CZ44-3;A2AT02;Q9CZ44-2	NSFL1 cofactor p47	Nsfl1c	40.709		0.185993	0.339071
Q99LB7	Sarcosine dehydrogenase, mitochondrial	Sardh	101.68		0.185232	0.343842
Q9D4H8;Q9D4H8-2;E0CYT5	Cullin-2	Cul2	86.876		0.185105	0.243404
Q8BMJ2	Leucine--tRNA ligase, cytoplasmic	Lars	134.19		0.184725	0.0676213
H7BWY4;Q811D0-2;Q811D0;E9Q9H0;Q811D0-3;D3Z3B8	Disks large homolog 1	Dlg1	96.891		0.183582	0.313208
Q99LC8;D3Z151	Translation initiation factor eIF-2B subunit alpha	Eif2b1	33.816		0.183074	0.0187026
Q8BWU5;E0CYN9;E9QMF4	Probable tRNA threonylcarbamoyladenosine biosynthesis protein Osgep	Osgep	36.3		0.182692	0.382025
Q8R2K3;Q9CYR0	Single-stranded DNA-binding protein;Single-stranded DNA-binding protein, mitochondrial	Ssbp1	17.156		0.182311	0.0937406
Q9QYF9;Q8VCV2	Protein NDRG3	Ndrg3	41.555		0.182184	0.2396
P26618-2;P26618	Platelet-derived growth factor receptor alpha	Pdgfra	88.628		0.181293	0.0750033
Q8VEE0;B2KGF0	Ribulose-phosphate 3-epimerase	Rpe	24.945		0.181039	-0.107688
Q91WK5	Glycine cleavage system H protein, mitochondrial	Gcsh	18.637		0.180784	0.5346
Q91V64	Isochorismatase domain-containing protein 1	Isoc1	32.032		0.18053	1.93793
Q9D1C8	Vacuolar protein sorting-associated protein 28 homolog	Vps28	25.452		0.180148	0.237762
Q61239	Protein farnesyltransferase/geranylgeranyltransferase type-1 subunit alpha	Fnta	44.013		0.179893	0.317966
Q924M7	Mannose-6-phosphate isomerase	Mpi	46.575		0.179893	0.226071
Q62419	Endophilin-A2	Sh3gl1	41.518		0.179638	-0.0856966
Q80X41-2;Q80X41-5;Q80X41-3;Q80X41	Serine/threonine-protein kinase VRK1	Vrk1	45.031		0.179511	0.167394
Q8R105	Vacuolar protein sorting-associated protein 37C	Vps37c	38.452		0.179511	NaN
P63328-2;P63328	Serine/threonine-protein phosphatase 2B catalytic subunit alpha isoform	Ppp3ca	57.614		0.178874	0.0269251
Q9D8S9	BolA-like protein 1	Bola1	14.379		0.177599	0.147474
Q9CQV8;A2A5N1	14-3-3 protein beta/alpha;14-3-3 protein beta/alpha, N-terminally processed	Ywhab	28.086		0.177344	0.161137
P43346	Deoxycytidine kinase	Dck	30.367		0.177216	0.248656
Q6ZWQ9		Myl12a	19.895		0.177089	-0.0147838
Q8R317-2;Q8R317	Ubiquilin-1	Ubqln1	58.677		0.176451	0.124314
Q8K3C3	Protein LZIC	Lzic	21.536		0.176067	0.246105
Q6PGH2	Hematological and neurological expressed 1-like protein	Hn1l	20.02		0.175684	0.014179
Q6ZWU9	40S ribosomal protein S27	Rps27	9.461		0.175684	-0.0900404
A2A9W7;Q8BMI3	ADP-ribosylation factor-binding protein GGA3	Gga3	70.192		0.174406	-0.145743
Q922B2	Aspartate--tRNA ligase, cytoplasmic	Dars	57.147		0.173383	0.160266
O54950	5-AMP-activated protein kinase subunit gamma-1	Prkag1	37.52		0.173255	0.163963
Q8BWW3;Q9CYR6	Phosphoacetylglucosamine mutase	Pgm3	54.989		0.173127	0.370788
Q9CQI7;A2CES4	U2 small nuclear ribonucleoprotein B	Snrpb2	25.323		0.173	-0.0545011
P46656	Adrenodoxin, mitochondrial	Fdx1	20.123		0.172743	0.119777
Q9JJ00	Phospholipid scramblase 1	Plscr1	35.914		0.172743	0.118226
Q8K1M3;P12367	cAMP-dependent protein kinase type II-alpha regulatory subunit	Prkar2a	45.589		0.171335	0.224216
Q91VR5	ATP-dependent RNA helicase DDX1	Ddx1	82.499		0.170053	0.0880247
Q9Z2R6;B1AQD9;B1AQD7	Protein unc-119 homolog A	Unc119	27.01		0.16954	0.00644884
Q8CHW4	Translation initiation factor eIF-2B subunit epsilon	Eif2b5	80.085		0.169284	0.149201
Q9CPP0	Nucleoplasmin-3	Npm3	19.023		0.169155	0.0392066
P62077	Mitochondrial import inner membrane translocase subunit Tim8 B	Timm8b	9.2864		0.169027	0.0916789
Q9QXK3-4;Q9QXK3	Coatomer subunit gamma-2	Copg2	97.55		0.169027	0.51612
P62855	40S ribosomal protein S26	Rps26	13.015		0.16877	-0.122871
Q9Z0P5;Q9Z0P5-2	Twinfilin-2	Twf2	39.47		0.168642	0.382514
Q7TNP2;Q3TTF6;H3BKU1;G3UWS4;H3BLQ0;H3BIV7;H3BLE7	Serine/threonine-protein phosphatase 2A 65 kDa regulatory subunit A beta isoform	Ppp2r1b	65.934		0.168	0.366801
E9QAI5;B2RQC6;B7ZN27;G3UWN2		Cad	236.25		0.167872	-0.0885487
Q91VC3;E9PV04;A2AFK7	Eukaryotic initiation factor 4A-III;Eukaryotic initiation factor 4A-III, N-terminally processed	Eif4a3;Gm8994	46.839		0.167872	-0.245496
Q9JJT0	RNA 3-terminal phosphate cyclase-like protein	Rcl1	40.84		0.167486	-0.983313
P39054-2;Q3T9X3;P39054;F8WIV5;G3UZZ3;Q3TCR7;G3X9G4	Dynamin-2	Dnm2	97.732		0.167358	0.181689
Q3UJB0		Sf3b2	98.197		0.166715	0.017826
Q6ZWY8	Thymosin beta-10	Tmsb10	5.0256		0.166458	0.405337
Q8K310	Matrin-3	Matr3	94.629		0.166458	0.00450818
P11862;D3YWD9;D3Z503	Growth arrest-specific protein 2	Gas2	34.9		0.165815	0.362325
Q3UFS4	G patch domain-containing protein 11	Gpatch11	30.608		0.165687	NaN
P24547	Inosine-5-monophosphate dehydrogenase 2	Impdh2	55.814		0.165558	0.00119788
Q7TSV4	Phosphoglucomutase-2	Pgm2	68.747		0.165301	0.237949
P52927;Q6NSP9	High mobility group protein HMGI-C	Hmga2	11.819		0.165044	NaN
P28352;F6QA74	DNA-(apurinic or apyrimidinic site) lyase;DNA-(apurinic or apyrimidinic site) lyase, mitochondrial	Apex1	35.49		0.164529	0.33288
Q9CPX6	Ubiquitin-like-conjugating enzyme ATG3	Atg3	35.796		0.1644	0.234329
P49443	Protein phosphatase 1A	Ppm1a	42.432		0.163885	0.207661
Q8VDG5;Q8VDG5-2	Phosphopantothenate--cysteine ligase	Ppcs	33.794		0.163885	0.21692
P42669	Transcriptional activator protein Pur-alpha	Pura	34.883		0.163499	0.0484122
P61222	ATP-binding cassette sub-family E member 1	Abce1	67.314		0.163499	0.281492
Q923G2	DNA-directed RNA polymerases I, II, and III subunit RPABC3	Polr2h	17.143		0.16337	0.143166
Q504N4;Q9QX60-2;Q9QX60	Deoxyguanosine kinase, mitochondrial	Dguok	27.556		0.162726	-0.0280033
P48024;G3UW42;Q9CXU9;J3QN87;J3QPZ8;D3YXK8	Eukaryotic translation initiation factor 1;Eukaryotic translation initiation factor 1b	Eif1;Gm6900;Eif1b;Gm16378	12.746		0.16221	0.252329
Q9R1C7-2;Q9R1C7	Pre-mRNA-processing factor 40 homolog A	Prpf40a	103.96		0.161823	0.00122692
H3BKL8;Q9D7X3;B1AQF4;Q3V2Y9	Dual specificity protein phosphatase 3	Dusp3	16.013		0.161565	0.261829
Q4FJZ2;O35345;Q60960	Importin subunit alpha;Importin subunit alpha-7;Importin subunit alpha-5	Kpna6;Kpna1	59.602		0.160791	0.191969
P35282	Ras-related protein Rab-21	Rab21	24.106		0.160791	-0.0768328
Q9CPV4;E9Q197;Q9CPV4-2;Q9CPV4-3;F6ZTG3	Glyoxalase domain-containing protein 4	Glod4	33.316		0.160791	0.19555
Q8BTV2-2;Q8BTV2	Cleavage and polyadenylation specificity factor subunit 7	Cpsf7	51.056		0.159629	0.0875646
P62983;E9Q9J0;P62984;E9Q5F6;Q5SX22;P0CG49;P0CG50;E9Q4P0;E9QNP0;J3QK04;F6X7C4	Ubiquitin-40S ribosomal protein S27a;Ubiquitin;40S ribosomal protein S27a;Ubiquitin-60S ribosomal protein L40;Ubiquitin;60S ribosomal protein L40;Polyubiquitin-B;Ubiquitin;Polyubiquitin-C;Ubiquitin;Ubiquitin-related 1;Ubiquitin-related 2	Rps27a;Uba52;Ubc;Ubb;Kxd1;Gm7808;Gm7866	17.951		0.159242	0.16775
Q8VE11	Myotubularin-related protein 6	Mtmr6	70.932		0.159242	0.790709
Q99PW4;Q5U452;A2A5R0;Q543M9	TP53-regulating kinase	Tp53rk;2810408M09Rik;Trp53rk	27.393		0.159112	-0.00518435
O54984	ATPase Asna1	Asna1	38.822		0.158725	0.278566
Q9DCD2	Pre-mRNA-splicing factor SYF1	Xab2	99.986		0.158596	-0.179893
Q80UY2-2;Q80UY2	E3 ubiquitin-protein ligase KCMF1	Kcmf1	32.136		0.157691	0.0938328
P55258	Ras-related protein Rab-8A	Rab8a	23.668		0.156267	0.0256028
Q501J6;Q3U741;Q501J6-2	Probable ATP-dependent RNA helicase DDX17	Ddx17	72.399		0.155102	0.0397702
Q9QUR7	Peptidyl-prolyl cis-trans isomerase NIMA-interacting 1	Pin1	18.37		0.154583	0.185277
P05977-2;E9PWG4;P05977;P09542	Myosin light chain 1/3, skeletal muscle isoform;Myosin light chain 3	Myl1;Myl3	16.6		0.154454	-0.15082
Q5FWX7;A2A8Z1-2;E9Q6C1;F6UHR6;E9PXZ2;A2A8Z1	Oxysterol-binding protein;Oxysterol-binding protein-related protein 9	Osbpl9	70.147		0.154324	-0.146395
P13595-3;E9Q589;P13595-2;E9QB01;P13595;P13595-4	Neural cell adhesion molecule 1	Ncam1	80.405		0.153805	0.613918
Q91Z50;P39749	Flap endonuclease 1	Fen1	42.623		0.153027	-0.0970714
P35235;P35235-2	Tyrosine-protein phosphatase non-receptor type 11	Ptpn11	68.46		0.152378	0.201526
Q3U7R1	Extended synaptotagmin-1	Esyt1	121.55		0.151079	0.0673794
Q3TSG4	RNA demethylase ALKBH5	Alkbh5	44.41		0.150949	0.00916126
O08583;O08583-2;Q9JJW6-2	THO complex subunit 4;Aly/REF export factor 2	Alyref;Alyref2	26.94		0.15082	-0.23352
Q9Z204-2;Q9Z204-4;Q9Z204-3;Q9Z204;Q9Z204-5	Heterogeneous nuclear ribonucleoproteins C1/C2	Hnrnpc	33.056		0.15069	0.284616
P54116	Erythrocyte band 7 integral membrane protein	Stom	31.375		0.1503	0.105039
Q9D281	Protein Noxp20	Fam114a1	61.012		0.14991	0.496427
Q8BJU0;Q8BJU0-2	Small glutamine-rich tetratricopeptide repeat-containing protein alpha	Sgta	34.322		0.148869	0.21113
Q8R422	CD109 antigen	Cd109	161.66		0.148218	0.481646
Q9WU56-2;Q9WU56-3;Q9WU56;H7BX59;Q9WU56-4	tRNA pseudouridine synthase A, mitochondrial;tRNA pseudouridine synthase	Pus1	44.093		0.146916	-0.383939
E9QAT4;A2AIX1		Sec16a	254.2		0.146786	0.46947
P38060	Hydroxymethylglutaryl-CoA lyase, mitochondrial	Hmgcl	34.238		0.146655	0.452076
A2BDP0;A2ABV5;A2BDN7;A2ABV5-2	Mediator of RNA polymerase II transcription subunit 14	Med14	87.375		0.146525	NaN
Q3U1J4	DNA damage-binding protein 1	Ddb1	126.85		0.146004	0.156804
Q8BFZ3	Beta-actin-like protein 2	Actbl2	42.004		0.146004	0.377913
P35123	Ubiquitin carboxyl-terminal hydrolase 4	Usp4	108.34		0.145482	0.123293
O88685;B7ZCF1;A2AGN7	26S protease regulatory subunit 6A	Psmc3	49.548		0.145091	-0.00633399
Q9CZ82;A8Y5Q6	Mediator of RNA polymerase II transcription subunit 18	Med18	23.644		0.144829	-0.0799754
Q8K354	Carbonyl reductase [NADPH] 3	Cbr3	30.953		0.144699	0.190371
Q924C1	Exportin-5	Xpo5	136.97		0.144177	-0.0374525
Q3UHX2	28 kDa heat- and acid-stable phosphoprotein	Pdap1	20.605		0.143785	0.298655
Q9WVF5;Q01279	Epidermal growth factor receptor	Egfr	72.906		0.143394	0.187494
Q9CR09;M0QWS4	Ubiquitin-fold modifier-conjugating enzyme 1	Ufc1	19.481		0.143394	0.176561
Q8BU30	Isoleucine--tRNA ligase, cytoplasmic	Iars	144.27		0.143132	0.0364223
Q99NB9;G5E866	Splicing factor 3B subunit 1	Sf3b1	145.81		0.14274	-0.0480967
P42232;P42230;B2C3G8	Signal transducer and activator of transcription 5B;Signal transducer and activator of transcription 5A	Stat5b;Stat5a	90.001		0.142609	0.0328314
P26516	26S proteasome non-ATPase regulatory subunit 7	Psmd7	36.539		0.142479	-0.00977716
Q8BQM4;E9PWH6	HEAT repeat-containing protein 3	Heatr3	74.305		0.142348	-0.0490732
Q8C1B7-3;Q8C1B7-2;Q8C1B7	Septin-11	2011-09-01	48.964		0.142348	0.0734844
P53811	Phosphatidylinositol transfer protein beta isoform	Pitpnb	31.487		0.142087	0.223273
Q7TMS5	ATP-binding cassette sub-family G member 2	Abcg2	72.977		0.142087	NaN
Q8VDJ3	Vigilin	Hdlbp	141.74		0.141956	0.0341456
Q9EPJ9;Q9EPJ9-2;Q3TGS9	ADP-ribosylation factor GTPase-activating protein 1	Arfgap1	45.288		0.141564	0.0664123
P32067;F6SXM5	Lupus La protein homolog	Ssb	47.756		0.140779	-0.211884
Q9CRC8	Leucine-rich repeat-containing protein 40	Lrrc40	68.075		0.140517	0.118977
P97449	Aminopeptidase N	Anpep	109.65		0.140124	0.59218
Q9JJ78	Lymphokine-activated killer T-cell-originated protein kinase	Pbk	36.744		0.139993	0.0282927
Q7TMY4-2;Q7TMY4	THO complex subunit 7 homolog	Thoc7	15.954		0.139862	0.0325511
Q8BMA6;A2AAN2	Signal recognition particle subunit SRP68	Srp68	70.573		0.1396	0.214207
P35951	Low-density lipoprotein receptor	Ldlr	94.946		0.139208	-0.0197731
Q8BK63-2;H7BXB1;E9Q4G7;Q8BK63;E9PWB2;E9Q2U6;E9Q3W1	Casein kinase I isoform alpha	Csnk1a1	37.567		0.138159	0.104899
Q8BGB7-2;Q8BGB7	Enolase-phosphatase E1	Enoph1	25.358		0.137635	0.0899888
Q6P1F6	Serine/threonine-protein phosphatase 2A 55 kDa regulatory subunit B alpha isoform	Ppp2r2a	51.691		0.137504	0.236265
Q6ZWZ2	Ubiquitin-conjugating enzyme E2 R2	Ube2r2	27.166		0.137372	0.088086
Q9CY58-3	Plasminogen activator inhibitor 1 RNA-binding protein	Serbp1	42.235		0.13711	-0.443819
Q63829	COMM domain-containing protein 3	Commd3	22.037		0.136716	-0.121546
Q9CQI6	Coactosin-like protein	Cotl1	15.944		0.136716	0.173271
P43276	Histone H1.5	Hist1h1b	22.576		0.136454	-0.295723
Q7TPW1	Nexilin	Nexn	72.107		0.136191	0.364255
Q8BNY6	Neuronal calcium sensor 1	Ncs1	21.878		0.135666	0.0503979
H3BKN0;Q1HFZ0;Q1HFZ0-2	tRNA (cytosine(34)-C(5))-methyltransferase	Nsun2	81.373		0.134878	-0.363564
P62317	Small nuclear ribonucleoprotein Sm D2	Snrpd2	13.527		0.134878	0.0452081
Q8BVQ5	Protein phosphatase methylesterase 1	Ppme1	42.256		0.134089	0.216636
Q9DCA5	Ribosome biogenesis protein BRX1 homolog	Brix1	41.241		0.1333	-0.413702
Q9QZ73;D3Z0B8;D3Z2L7;Q3UT23;D3YUG2	DCN1-like protein 1	Dcun1d1	30.097		0.132643	0.151827
B7ZCL8;P70290;A2AN84	55 kDa erythrocyte membrane protein	Mpp1	49.784		0.131589	-0.0189191
Q8K2Z4;Q8K2Z4-2	Condensin complex subunit 1	Ncapd2	155.66		0.130272	-0.108892
P61924	Coatomer subunit zeta-1	Copz1	20.198		0.130008	0.0550666
Q91Z53;D6REG4;B1AXQ0	Glyoxylate reductase/hydroxypyruvate reductase	Grhpr	35.328		0.129877	0.183425
Q9D1M0	Protein SEC13 homolog	Sec13	35.565		0.129877	0.100886
O35075	Down syndrome critical region protein 3 homolog	Dscr3	32.97		0.129613	0.088991
D3Z6H3;Q9WUB4;D3Z4E5;F6XWI6	Dynactin subunit 6	Dctn6	20.041		0.129481	-0.00216241
Q99KK7	Dipeptidyl peptidase 3	Dpp3	82.897		0.129481	0.232159
Q80U93	Nuclear pore complex protein Nup214	Nup214	212.98		0.128557	0.0187464
Q9D0T1;E9PZS4	NHP2-like protein 1;NHP2-like protein 1, N-terminally processed	Nhp2l1	14.173		0.128557	-0.416191
P97346;P97346-2	Nucleoredoxin	Nxn	48.343		0.128425	0.113426
Q9EST4-3;Q9EST4	Proteasome assembly chaperone 2	Psmg2	25.351		0.128294	-0.138683
F2Z3W4;Q62179	Semaphorin-4B	Sema4b	61.309		0.128029	-0.225522
Q01320	DNA topoisomerase 2-alpha	Top2a	172.79		0.128029	-0.405012
O08553	Dihydropyrimidinase-related protein 2	Dpysl2	62.277		0.127897	0.280002
Q8K0F1	TBC1 domain family member 23	Tbc1d23	76.425		0.126444	0.210379
P97480-2;P97480;Q6P4T3	Eyes absent homolog 3	Eya3	45.518		0.12618	-0.0862402
Q9WU63	Heme-binding protein 2	Hebp2	23.062		0.126048	0.356846
Q8BP40	Lysophosphatidic acid phosphatase type 6	Acp6	47.624		0.125387	0.316061
F8WIE5;Q69ZR2	E3 ubiquitin-protein ligase HECTD1	Hectd1	289.23		0.125254	0.11627
Q8BH69	Selenide, water dikinase 1	Sephs1	42.906		0.125122	0.274826
Q9CQ71	Replication protein A 14 kDa subunit	Rpa3	13.584		0.125122	-0.318577
Q5SUH7;Q5SUH6;Q99KN9-2;Q99KN9	Clathrin interactor 1	Clint1	67.73		0.124725	0.00846453
P40336;P40336-2	Vacuolar protein sorting-associated protein 26A	Vps26a	38.113		0.124063	0.229924
Q64311;D3YZ99	Protein N-terminal asparagine amidohydrolase	Ntan1	34.595		0.124063	0.0495913
A2ADY9	Protein DDI1 homolog 2	Ddi2	44.59		0.123534	0.19309
P61164	Alpha-centractin	Actr1a	42.613		0.123534	0.0769954
Q9WTX5;E9PUV4	S-phase kinase-associated protein 1	Skp1;Skp1a	18.672		0.123534	0.136173
Q80X95;Q6NTA4	Ras-related GTP-binding protein A;Ras-related GTP-binding protein B	Rraga;Rragb	36.566		0.123004	-0.0467006
Q7TT37	Elongator complex protein 1	Ikbkap	149.58		0.122606	0.0845786
O35654	DNA polymerase delta subunit 2	Pold2	51.354		0.122341	NaN
Q9QY93	dCTP pyrophosphatase 1	Dctpp1	18.795		0.122076	-0.0655722
A2AM65;Q3TEA8-3;Q3TEA8-2;Q3TEA8	Heterochromatin protein 1-binding protein 3	Hp1bp3	32.539		0.121811	-0.346305
Q9Z0H3-2;Q9Z0H3	SWI/SNF-related matrix-associated actin-dependent regulator of chromatin subfamily B member 1	Smarcb1	43.158		0.121546	-0.342782
Q9D8W5;Q3TRH2	26S proteasome non-ATPase regulatory subunit 12	Psmd12	52.895		0.121413	0.0885002
A2AUF7;B0R0S4;Q8VCH5	Rab9 effector protein with kelch motifs	Rabepk	34.581		0.121148	0.197517
E9Q3X0;Q9EQK5	Major vault protein	Mvp	96.856		0.12075	-0.0915306
P40240	CD9 antigen	Cd9	25.258		0.12075	0.151891
Q923F1;Q61189	Methylosome subunit pICln	Clns1a	26.522		0.120617	0.151538
Q8BFW7;Q8BFW7-4;Q8BFW7-5	Lipoma-preferred partner homolog	Lpp	65.89		0.120086	0.609486
Q9D8B3	Charged multivesicular body protein 4b	Chmp4b	24.936		0.119688	-0.0139267
O08810;A2AH85;G3UZ34	116 kDa U5 small nuclear ribonucleoprotein component	Eftud2	109.36		0.119423	-0.0568609
Q99M51;Q8BH99	Cytoplasmic protein NCK1	Nck1	42.89		0.119423	0.320324
Q8CI51	PDZ and LIM domain protein 5	Pdlim5	63.299		0.11929	0.256614
Q91UZ1;A2AT91		Plcb4	134.53		0.11929	0.364645
Q61753	D-3-phosphoglycerate dehydrogenase	Phgdh	56.585		0.119157	-0.15562
Q60710;F8WJE0;F6TVP2;E9Q0K6;E9PYG9	Deoxynucleoside triphosphate triphosphohydrolase SAMHD1	Samhd1	72.65		0.119024	0.0633037
Q8BKS9	Pumilio domain-containing protein KIAA0020	Kiaa0020	72.799		0.118891	-0.445091
Q9D0K2;Q3UJQ9	Succinyl-CoA:3-ketoacid coenzyme A transferase 1, mitochondrial;Succinyl-CoA:3-ketoacid-coenzyme A transferase	Oxct1	55.988		0.118759	0.0898046
O35593	26S proteasome non-ATPase regulatory subunit 14	Psmd14	34.577		0.118493	0.0475323
O08586	Phosphatidylinositol 3,4,5-trisphosphate 3-phosphatase and dual-specificity protein phosphatase PTEN	Pten	47.152		0.11836	-0.216113
P62814	V-type proton ATPase subunit B, brain isoform	Atp6v1b2	56.55		0.118094	0.0882855
Q9Z0N1;Q9Z0N2;A2AAW9	Eukaryotic translation initiation factor 2 subunit 3, X-linked;Eukaryotic translation initiation factor 2 subunit 3, Y-linked	Eif2s3x;Eif2s3y	51.065		0.118094	0.0855579
Q9EQH3	Vacuolar protein sorting-associated protein 35	Vps35	91.712		0.117961	0.178045
A2ADR8;Q8R3G1	Nuclear inhibitor of protein phosphatase 1	Ppp1r8	38.399		0.117562	0.34474
P70698	CTP synthase 1	Ctps1	66.682		0.117429	0.0707998
G3X8R2;Q80VJ2	Steroid receptor RNA activator 1	Sra1	24.496		0.116897	0.560026
Q9WTP6-2;Q9WTP6	Adenylate kinase 2, mitochondrial;Adenylate kinase 2, mitochondrial, N-terminally processed	Ak2	25.605		0.116764	0.286779
Q6ZWN5;F7CJS8;D3YWH9;Q9CXW7	40S ribosomal protein S9	Rps9	22.591		0.116631	-0.164786
Q8BP47	Asparagine--tRNA ligase, cytoplasmic	Nars	64.279		0.116365	-0.015783
P70362	Ubiquitin fusion degradation protein 1 homolog	Ufd1l	34.481		0.116232	0.142099
P34884	Macrophage migration inhibitory factor	Mif	12.504		0.116098	0.198659
B1AZI6;E9Q5E2	THO complex subunit 2	Thoc2;BC005561	182.77		0.115566	-0.548634
P62267	40S ribosomal protein S23	Rps23	15.807		0.1149	-0.151729
Q9JMA2	Queuine tRNA-ribosyltransferase	Qtrt1	44.092		0.114367	0.184982
Q3UPN1;P29533	Vascular cell adhesion protein 1	Vcam1	81.316		0.1141	0.0841808
Q6IRU5-2;F7BHJ0;Q6IRU5-3;Q6IRU5	Clathrin light chain B	Cltb	23.174		0.113967	-0.34426
Q60838;E9Q150;Q61062;E9Q967	Segment polarity protein dishevelled homolog DVL-2;Segment polarity protein dishevelled homolog DVL-3	Dvl2;Dvl3	78.86		0.113834	-0.579083
D3Z645;Q9QZ88;Q9QZ88-2;D3YYD5;D3YW98	Vacuolar protein sorting-associated protein 29	Vps29	16.137		0.113567	0.250303
P10493	Nidogen-1	Nid1	136.54		0.113567	0.370396
Q3TXS7	26S proteasome non-ATPase regulatory subunit 1	Psmd1	105.73		0.1133	-0.0429245
P57784;G5E883	U2 small nuclear ribonucleoprotein A	Snrpa1	28.357		0.113167	-0.0476779
O35381;D3Z7M9;D3YYE1;F6UFG6	Acidic leucine-rich nuclear phosphoprotein 32 family member A	Anp32a	28.537		0.113034	0.157898
Q8JZY1;Q8CBC7;F6Q475;A2ALH2		Ftsj1	35.369		0.1129	-0.234011
Q8R010;Q8R3V2	Aminoacyl tRNA synthase complex-interacting multifunctional protein 2	Aimp2	35.377		0.112366	-0.0270125
Q9QUR6	Prolyl endopeptidase	Prep	80.751		0.112366	0.130713
P52479;P52479-2	Ubiquitin carboxyl-terminal hydrolase 10	Usp10	87.021		0.112233	0.0523863
Q8CAB8	GATS-like protein 2	Gatsl2	36.112		0.112233	-0.132116
Q8BYK6;Q8BYK6-2;Q8BYK6-3	YTH domain family protein 3	Ythdf3	63.961		0.111966	0.355737
P55821	Stathmin-2	Stmn2	20.828		0.111699	0.284405
P62141	Serine/threonine-protein phosphatase PP1-beta catalytic subunit	Ppp1cb	37.186		0.111699	0.19484
P50516;P50516-2	V-type proton ATPase catalytic subunit A	Atp6v1a	68.325		0.111432	0.117694
Q8K0C1;Q8K0C1-2	Importin-13	Ipo13	108.23		0.111298	NaN
Q91YR9	Prostaglandin reductase 1	Ptgr1	35.56		0.110631	0.152933
Q9CQW1	Synaptobrevin homolog YKT6	Ykt6	22.314		0.110631	0.219976
O08599;O08599-2	Syntaxin-binding protein 1	Stxbp1	67.568		0.110497	0.109219
Q08879-2	Fibulin-1	Fbln1	75.283		0.109829	0.480498
P58281;H7BX01;P58281-2;E0CXD1	Dynamin-like 120 kDa protein, mitochondrial;Dynamin-like 120 kDa protein, form S1	Opa1	111.34		0.108759	-0.171975
Q9D2R0	Acetoacetyl-CoA synthetase	Aacs	75.199		0.108357	-0.0855607
E9Q715;E9PX54;Q9CYI4-2;Q7TNC4-2;Q7TNC4-3;Q05CX5;Q9CYI4;Q7TNC4-4;Q7TNC4;D3YZ82;D3Z765	Putative RNA-binding protein Luc7-like 1;Putative RNA-binding protein Luc7-like 2	Luc7l2;Luc7l	32.646		0.108223	0.0395625
Q9CQ19	Myosin regulatory light polypeptide 9	Myl9	19.854		0.108223	0.0111953
Q7TPE5	Probable RNA polymerase II nuclear localization protein SLC7A6OS	Slc7a6os	35.041		0.10809	0.406006
Q921N6;Q921N6-2;H3BLJ6	Probable ATP-dependent RNA helicase DDX27	Ddx27	85.938		0.107956	-0.588613
P70122;F6TN03	Ribosome maturation protein SBDS	Sbds	28.78		0.107554	0.15592
Q91XD6	Vacuolar protein-sorting-associated protein 36	Vps36	43.735		0.107554	-0.581399
Q5SUT0;Q61545;Q5SUS9	RNA-binding protein EWS	Ewsr1	64.988		0.106348	-0.0803848
Q9D5V5;G3X914;E9PV12;E9Q6Z0	Cullin-5	Cul5	90.973		0.105544	0.148129
P04117	Fatty acid-binding protein, adipocyte	Fabp4	14.65		0.105142	0.794007
Q8CGC7	Bifunctional glutamate/proline--tRNA ligase;Glutamate--tRNA ligase;Proline--tRNA ligase	Eprs	170.08		0.105142	0.00377043
P17742;F8VPN3	Peptidyl-prolyl cis-trans isomerase A;Peptidyl-prolyl cis-trans isomerase A, N-terminally processed;Peptidyl-prolyl cis-trans isomerase	Ppia;Gm5160	17.971		0.104873	0.285478
Q9DBG5	Perilipin-3	Plin3	47.262		0.104739	0.157287
P26638;Q8C483;A2AFS0;A2AFS1	Serine--tRNA ligase, cytoplasmic	Sars	58.388		0.104605	-0.0213375
Q8BVG4;Q8BVG4-2	Dipeptidyl peptidase 9	Dpp9	98		0.103934	0.148401
P54728	UV excision repair protein RAD23 homolog B	Rad23b	43.512		0.10286	0.265032
Q9Z0Y1;E9Q919	Dynactin subunit 3	Dctn3	20.978		0.102591	-0.0419438
P62878	E3 ubiquitin-protein ligase RBX1;E3 ubiquitin-protein ligase RBX1, N-terminally processed	Rbx1	12.274		0.102457	0.177735
Q3UPL0-2;Q3UPL0	Protein transport protein Sec31A	Sec31a	129.56		0.102188	0.250337
P50580;D3YVH7	Proliferation-associated protein 2G4	Pa2g4	43.698		0.102053	0.222296
Q8BU31;Q80ZJ1-2;Q80ZJ1;P61226	Ras-related protein Rap-2c;Ras-related protein Rap-2a;Ras-related protein Rap-2b	Rap2c;Rap2a;Rap2b	20.745		0.101919	-0.0043216
O88796	Ribonuclease P protein subunit p30	Rpp30	29.473		0.101784	-0.251447
Q8BTZ7	Mannose-1-phosphate guanyltransferase beta	Gmppb	39.916		0.101784	0.243523
Q8VI75;Q5U4C5	Importin-4	Ipo4	119.27		0.101516	0.133844
Q9CY97;Q9CY97-2	RNA polymerase II subunit A C-terminal domain phosphatase SSU72	Ssu72	22.517		0.100574	0.0387176
Q91V76	Ester hydrolase C11orf54 homolog		34.995		0.10017	0.354169
Q91W50	Cold shock domain-containing protein E1	Csde1	88.79		0.100036	-0.0686019
H3BJZ9;Q921H8;H3BKL5	3-ketoacyl-CoA thiolase A, peroxisomal	Acaa1a	34.534		0.0997664	0.159122
Q9Z1B5	Mitotic spindle assembly checkpoint protein MAD2A	Mad2l1	23.598		0.0997664	0.0955429
Q9D967	Magnesium-dependent phosphatase 1	Mdp1	18.582		0.0984196	0.712504
Q8BFY6	Peflin	Pef1	29.227		0.0982848	0.437135
Q8K4Z3	NAD(P)H-hydrate epimerase	Apoa1bp	30.972		0.0982848	0.0308845
P70677	Caspase-3;Caspase-3 subunit p17;Caspase-3 subunit p12	Casp3	31.474		0.09815	0.235722
Q8BXC6	COMM domain-containing protein 2	Commd2	22.848		0.097476	-0.0123541
Q9WUM3	Coronin-1B	Coro1b	53.912		0.097476	0.196839
Q9CQR6	Serine/threonine-protein phosphatase 6 catalytic subunit	Ppp6c	35.159		0.0968015	-0.0788831
E9PYI8;Q9JMA1	Ubiquitin carboxyl-terminal hydrolase;Ubiquitin carboxyl-terminal hydrolase 14	Usp14	52.318		0.0966667	0.218867
P35564	Calnexin	Canx	67.277		0.0961269	0.149073
Q9WV91	Prostaglandin F2 receptor negative regulator	Ptgfrn	98.72		0.095587	0.12803
E9Q6C7;Q8JZZ7;Q8JZZ7-2	Latrophilin-2	Lphn2	166.58		0.0947765	0.102016
P29416	Beta-hexosaminidase subunit alpha	Hexa	60.612		0.0947765	0.237319
P62254	Ubiquitin-conjugating enzyme E2 G1	Ube2g1	19.509		0.0946415	0.168658
F8WIT2;P14824	Annexin;Annexin A6	Anxa6	75.288		0.0945064	0.290004
O35343	Importin subunit alpha-3	Kpna4	57.922		0.0945064	-0.00662128
Q9CQF3	Cleavage and polyadenylation specificity factor subunit 5	Nudt21	26.24		0.0924781	0.147713
D3Z0M9		Ddx23	95.493		0.0923428	-0.030548
Q8VD62;E9QNR6	UPF0696 protein C11orf68 homolog	Bles03;AI837181	27.539		0.0920721	0.250389
O54724	Polymerase I and transcript release factor	Ptrf	43.953		0.0913952	-0.124328
B1AXN9;P18654	Ribosomal protein S6 kinase alpha-3	Rps6ka3	80.669		0.0912598	-0.0370308
O88712-2;O88712;O88712-3	C-terminal-binding protein 1	Ctbp1	46.614		0.0905825	-0.0543624
Q9CQ02	COMM domain-containing protein 4	Commd4	21.86		0.0905825	-0.207518
Q8VE47;F6VRI6	Ubiquitin-like modifier-activating enzyme 5	Uba5	44.789		0.0900404	0.353155
B1AUN3;Q3UKV0;B1AUN2		Eif2b3	45.065		0.0896338	0.244224
P01902	H-2 class I histocompatibility antigen, K-D alpha chain	H2-K1	41.489		0.0896338	0.0630626
Q99JI6;P62835	Ras-related protein Rap-1b;Ras-related protein Rap-1A	Rap1b;Rap1a	20.825		0.0894982	0.312205
Q7TQK1;Q7TQK1-2	Integrator complex subunit 7	Ints7	106.86		0.0889556	0.184785
Q99LD9;D3Z487;D3Z7J6	Translation initiation factor eIF-2B subunit beta	Eif2b2	38.897		0.0888201	-0.0330883
P62827	GTP-binding nuclear protein Ran	Ran	24.423		0.0880058	0.0865686
Q99ME2	WD repeat-containing protein 6	Wdr6	121.9		0.0875986	0.264772
Q99JF5	Diphosphomevalonate decarboxylase	Mvd	44.072		0.0874628	0.152917
Q9CPU0	Lactoylglutathione lyase	Glo1	20.809		0.0869197	0.197319
Q61035	Histidine--tRNA ligase, cytoplasmic	Hars	57.432		0.086512	0.0579022
P34022;H7BX22	Ran-specific GTPase-activating protein	Ranbp1	23.596		0.0863761	0.132989
P62082;J3QJZ3;F6SVV1	40S ribosomal protein S7	Rps7;Gm6472;Gm9493	22.127		0.0856966	-0.212134
Q08288	Cell growth-regulating nucleolar protein	Lyar	43.735		0.0856966	-0.610039
A2AD03;Q9QXG2;Q3UR39	Rab proteins geranylgeranyltransferase component A 1	Chm	73.663		0.0846086	0.050861
D3Z1X8;P97496-2;Q3UNN4;P97496	SWI/SNF complex subunit SMARCC1	Smarcc1	107.01		0.0842003	-0.266037
Q9QXA1	Cysteine and histidine-rich protein 1	Cyhr1	35.757		0.0837921	-0.0139267
F8WHY8;E9PX23;Q8K4B0	Metastasis-associated protein MTA1	Mta1	79.189		0.0825663	-0.0596321
O09106;D3YYI8	Histone deacetylase 1;Histone deacetylase	Hdac1;Gm10093	55.074		0.0824301	-0.284869
Q9JKY0	Cell differentiation protein RCD1 homolog	Rqcd1	33.601		0.081885	0.0559362
Q9JII5-2;Q9JII5;Q3UGB5;D3Z4J1	DAZ-associated protein 1	Dazap1	43.086		0.0816123	0.0467124
Q8K1N4-2;Q8K1N4	Spermatogenesis-associated serine-rich protein 2	Spats2	39.493		0.0816123	NaN
Q8BGJ5;Q922I7;Q8CB58;P17225;E9QMW9	Polypyrimidine tract-binding protein 1	Ptbp1	56.891		0.0813396	0.0672131
P22366;P22366-2;F6SPW1	Myeloid differentiation primary response protein MyD88	Myd88	33.753		0.081067	0.147266
Q8CF89	TGF-beta-activated kinase 1 and MAP3K7-binding protein 1	Tab1	54.616		0.0806577	0.127983
Q3TL72;Q8C878;Q8C878-2	NEDD8-activating enzyme E1 catalytic subunit	Uba3	49.957		0.0803848	0.114426
Q8VCN9	Tubulin-specific chaperone C	Tbcc	38.124		0.0801119	0.243728
Q80YV4-2;Q80YV4;Q80YV4-3;F7B6K4	Pantothenate kinase 4	Pank4	86.365		0.0798389	-0.501108
P58801	Receptor-interacting serine/threonine-protein kinase 2	Ripk2	60.399		0.0792927	0.0444193
Q78JW9	Ubiquitin domain-containing protein UBFD1	Ubfd1	40.143		0.0788831	0.154506
P62311	U6 snRNA-associated Sm-like protein LSm3	Lsm3	11.845		0.0786098	-0.0350608
Q923D2;E9PZC3	Flavin reductase (NADPH)	Blvrb	22.197		0.0781998	0.327186
Q9CQQ8	U6 snRNA-associated Sm-like protein LSm7	Lsm7	11.636		0.0779266	0.171271
G3X956;Q920B9	FACT complex subunit SPT16	Supt16;Supt16h	119.84		0.0776532	0.101149
Q9D1K7;F8WIU1;H7BXB9	UPF0687 protein C20orf27 homolog	1700037H04Rik	19.476		0.0775164	-0.0558898
E0CZE0;Q8VBW6	NEDD8-activating enzyme E1 regulatory subunit	Nae1	57.619		0.0773797	0.130144
P10922	Histone H1.0;Histone H1.0, N-terminally processed	H1f0	20.861		0.0772429	-0.325617
Q8C4Y3	Negative elongation factor B	Nelfb	65.636		0.0772429	-0.228357
Q3TJ22;J3QN89		Aamp	46.894		0.0765591	0.0259259
O55057;M0QWG6	Retinal rod rhodopsin-sensitive cGMP 3,5-cyclic phosphodiesterase subunit delta	Pde6d	17.348		0.0765591	0.140746
P35279;P35279-2;D3YV69;P61294	Ras-related protein Rab-6A;Ras-related protein Rab-6B	Rab6a;Rab6b	23.59		0.0762854	-0.0275787
P53994;Q3TEG7;P59279	Ras-related protein Rab-2A;Ras-related protein Rab-2B	Rab2a;Rab2b	23.547		0.0760118	-0.256648
Q61879;Q5SV64;Q3UH59	Myosin-10	Myh10	228.99		0.075738	-0.0281449
P32883-2;P32883	GTPase KRas;GTPase KRas, N-terminally processed	Kras	21.482		0.0753272	0.143994
Q9QZ08;Q9D997;D3YXG2	N-acetyl-D-glucosamine kinase	Nagk	37.268		0.0753272	0.335645
Q8BK75-2;Q8BK75	Elongator complex protein 6	Elp6	28.352		0.0751904	0.169485
Q9DAW9	Calponin-3	Cnn3	36.428		0.0747794	0.107135
Q5UE59;E9Q7C9;Q8CD76;O88447;Q7TNF4	Kinesin light chain 1	Klc1	61.629		0.0742315	-0.183963
Q5EBG8	Uncharacterized protein C1orf50 homolog		21.862		0.0742315	0.250938
P62242	40S ribosomal protein S8	Rps8	24.205		0.0740944	-0.121811
E9Q586;E9Q3M3;O08788-2;O08788;D3YX34	Dynactin subunit 1	Dctn1	136.85		0.0738203	0.0250302
Q9DCS3;A2A845	Trans-2-enoyl-CoA reductase, mitochondrial	Mecr	40.342		0.0729976	0.168771
Q8R146-2;Q8R146	Acylamino-acid-releasing enzyme	Apeh	79.964		0.0724488	0.1628
Q8JZM7	Parafibromin	Cdc73	60.576		0.0721745	-0.0140695
P17809	Solute carrier family 2, facilitated glucose transporter member 1	Slc2a1	53.984		0.0712136	NaN
Q8C0E2	Vacuolar protein sorting-associated protein 26B	Vps26b	39.124		0.0708015	0.0366147
Q9WV55	Vesicle-associated membrane protein-associated protein A	Vapa	27.855		0.0706641	0.165418
P31324;H3BK84	cAMP-dependent protein kinase type II-beta regulatory subunit	Prkar2b	46.167		0.0705267	-0.0976109
E9Q7W0;P31266-2;F7BPQ6;P31266	Recombining binding protein suppressor of hairless	Rbpj;Rbpsuh-rs3	54.325		0.0703893	-0.295958
P68510	14-3-3 protein eta	Ywhah	28.211		0.0703893	0.174296
O88952	Protein lin-7 homolog C	Lin7c	21.834		0.070252	0.129829
P70303;P70303-2;P70303-3	CTP synthase 2	Ctps2	65.514		0.0701145	0.0659137
Q91YN5-3;Q91YN5;Q3UHZ7;Q91YN5-2	UDP-N-acetylhexosamine pyrophosphorylase;UDP-N-acetylgalactosamine pyrophosphorylase;UDP-N-acetylglucosamine pyrophosphorylase	Uap1	58.521		0.0701145	0.210797
Q99KQ4	Nicotinamide phosphoribosyltransferase	Nampt	55.446		0.0694272	0.123701
P97822-2;P97822;E9Q5H2;E9PZF5	Acidic leucine-rich nuclear phosphoprotein 32 family member E	Anp32e	28.245		0.0692898	0.140555
O88325		Naglu	82.595		0.0672257	0.591158
Q3TMV7	Pyridine nucleotide-disulfide oxidoreductase domain-containing protein 1	Pyroxd1	55.591		0.0672257	NaN
Q64010;Q64010-2;Q5ND50;F7D232	Adapter molecule crk	Crk	33.814		0.067088	0.0998346
Q91WC0;F2Z420;F2Z438	Histone-lysine N-methyltransferase setd3	Setd3	67.175		0.067088	0.226578
Q9QXP7	Complement C1q tumor necrosis factor-related protein 1	C1qtnf1	32.009		0.0651587	0.265397
Q9R1T4-2;Q9R1T4-3;Q9R1T4	Septin-6	2006-09-01	48.763		0.0651587	0.128093
P61982	14-3-3 protein gamma;14-3-3 protein gamma, N-terminally processed	Ywhag	28.302		0.0650208	0.10981
O55060;D3Z380;D3YWK6;D3Z217	Thiopurine S-methyltransferase	Tpmt	27.585		0.064469	0.316924
Q543K9;P23492	Purine nucleoside phosphorylase	Pnp	32.263		0.0641931	0.234397
O55201-2;O55201	Transcription elongation factor SPT5	Supt5h	98.309		0.0640551	0.0267634
P42208;E9Q3V6;F6WYM0;D3YYB1;D3Z3C0	Septin-2	2002-09-01	41.525		0.0640551	0.06608
Q62048;D3Z375;Q62048-2	Astrocytic phosphoprotein PEA-15	Pea15;Pea15a	15.054		0.0639171	0.320522
Q8VDD8	WAS protein family homolog 1	Wash1	51.658		0.063779	0.124267
Q9CQM9	Glutaredoxin-3	Glrx3	37.778		0.063641	0.110339
Q9QZB7	Actin-related protein 10	Actr10	46.207		0.063641	0.0023824
Q921F4	Heterogeneous nuclear ribonucleoprotein L-like	Hnrnpll	64.124		0.0632269	-0.225645
Q99KN2;G3UYR5;G3UYN9	Probable cytosolic iron-sulfur protein assembly protein CIAO1	Ciao1	37.632		0.0621218	0.174166
Q6PHN9	Ras-related protein Rab-35	Rab35	23.025		0.0617071	-0.0371714
Q6ZWQ5;Q3TGS7;Q3V2H3;O70493	Sorting nexin-12	Snx12	18.884		0.0596321	0.0340864
Q9CZU6	Citrate synthase, mitochondrial	Cs	51.736		0.0593554	0.176234
Q01853	Transitional endoplasmic reticulum ATPase	Vcp	89.321		0.0588013	0.0889604
A2AQA7;Q8CFQ3	Intron-binding protein aquarius	Aqr	161.85		0.0585242	-0.241962
P62915	Transcription initiation factor IIB	Gtf2b	34.819		0.0585242	0.0242085
O88569;O88569-2;O88569-3	Heterogeneous nuclear ribonucleoproteins A2/B1	Hnrnpa2b1	37.402		0.0583859	0.283018
Q8C3I8	Protein FAM203A	Fam203a	42.916		0.0583859	-0.0695647
P54276	DNA mismatch repair protein Msh6	Msh6	151.08		0.0581087	-0.367818
P25444;D3Z659;D3YVC1;D3YWJ3;L7N240;J3QMG5;E9Q1N8;F6YTZ4;J3QM94;L7N453;D3Z536	40S ribosomal protein S2	Rps2;Rps2-ps6;Gm6139;Gm5786;Gm18025;Gm6576;Gm5070;Gm4968;Gm8225	31.231		0.0579701	-0.152638
Q60598;Q921L6	Src substrate cortactin	Cttn	61.249		0.0574155	0.310629
A2AW05;Q08943;Q08943-2	FACT complex subunit SSRP1	Ssrp1	71.527		0.0569996	-0.0980152
Q76MZ3	Serine/threonine-protein phosphatase 2A 65 kDa regulatory subunit A alpha isoform	Ppp2r1a	65.322		0.0569996	0.124582
P97351;D3Z6C3;D3Z7W7	40S ribosomal protein S3a	Rps3a;Rps3a2;Rps3a3	29.885		0.0567222	-0.188148
Q91W67	Ubiquitin-like protein 7	Ubl7	40.433		0.0561673	0.197401
Q9D1M4	Eukaryotic translation elongation factor 1 epsilon-1	Eef1e1	19.859		0.0561673	-0.14978
Q8C570	mRNA export factor	Rae1	40.965		0.0557509	-0.143002
Q07113	Cation-independent mannose-6-phosphate receptor	Igf2r	273.81		0.0553346	0.304754
P62315	Small nuclear ribonucleoprotein Sm D1	Snrpd1	13.281		0.0550568	-0.0486546
Q3UI43	BRISC and BRCA1-A complex member 1	Babam1	36.793		0.0550568	-0.481609
P50396	Rab GDP dissociation inhibitor alpha	Gdi1	50.521		0.0546401	0.190865
Q99K70;B1AWT2;Q7TT45;B1AWT3;B1AWT4	Ras-related GTP-binding protein C;Ras-related GTP-binding protein D	Rragc;Rragd	44.12		0.0545011	-0.021764
P31786;F6WUQ1;Q4VWZ5;D3Z563	Acyl-CoA-binding protein	Dbi	10		0.0536674	0.00762308
P56812;D3Z7Q5	Programmed cell death protein 5	Pdcd5	14.275		0.0536674	0.12986
Q8BVI4;D3YWR7;D3Z1A1	Dihydropteridine reductase	Qdpr	25.57		0.0524158	0.0416251
Q6PAM1	Alpha-taxilin	Txlna	62.368		0.0517201	0.152676
Q6A4J8;F8VPX1;Q6A4J8-2;E9PXY8;Q6A4J8-3	Ubiquitin carboxyl-terminal hydrolase 7;Ubiquitin carboxyl-terminal hydrolase	Usp7	128.47		0.0511633	0.109623
Q8VCE2	GPN-loop GTPase 1	Gpn1	41.598		0.0507454	-0.0911243
Q9CSU0-2;Q9CSU0;Q9CSU0-3;F6YB25	Regulation of nuclear pre-mRNA domain-containing protein 1B	Rprd1b	33.511		0.0497701	0.111446
Q9Z1A1;B8JJG8;B8JJG6;B8JJG7;B8JJG9		Tfg	43.02		0.0492126	0.326878
Q9JKX6	ADP-sugar pyrophosphatase	Nudt5	23.984		0.0490731	0.132325
Q9D7G0;G3UXL2	Ribose-phosphate pyrophosphokinase 1;Ribose-phosphate pyrophosphokinase	Prps1;Prps1l3	34.834		0.0489337	-0.0687396
Q99M46;P97760	DNA-directed RNA polymerase II subunit RPB3	Polr2c	31.443		0.0489337	-0.0255958
Q8BX09-2;Q8BX09	Retinoblastoma-binding protein 5	Rbbp5	40.763		0.0487942	0.245403
O35382	Exocyst complex component 4	Exoc4	110.54		0.0486547	0.20533
P63321	Ras-related protein Ral-A	Rala	23.553		0.0486547	0.0895282
Q7TMB8;Q7TMB8-2	Cytoplasmic FMR1-interacting protein 1	Cyfip1	145.24		0.0485151	0.116379
P17156	Heat shock-related 70 kDa protein 2	Hspa2	69.641		0.0478175	0.111477
Q5SVG5;Q5SVG4;O35643	AP-1 complex subunit beta-1	Ap1b1	101.19		0.0475383	0.125148
P48036	Annexin A5	Anxa5	35.752		0.0473989	0.220211
P50543	Protein S100-A11	S100a11	11.083		0.0471196	-0.115832
P17439	Glucosylceramidase	Gba	57.621		0.0455827	0.0245312
Q8R2U6	Diphosphoinositol polyphosphate phosphohydrolase 2	Nudt4	20.156		0.0455827	0.111508
Q9CQS2	H/ACA ribonucleoprotein complex subunit 3	Nop10	7.7059		0.0454429	-0.405775
O89079;D3Z315;F6YFR7	Coatomer subunit epsilon	Cope	34.567		0.0453032	-0.0553346
D3YZ09;Q9CY66-3;Q9CY66-2;Q9CY66	H/ACA ribonucleoprotein complex subunit 1	Gar1	20.448		0.0451634	-0.319502
Q99KH8;A2AD84;Q99JT2	Serine/threonine-protein kinase 24;Serine/threonine-protein kinase 24 35 kDa subunit;Serine/threonine-protein kinase 24 12 kDa subunit;Serine/threonine-protein kinase MST4	Stk24;2610018G03Rik;Mst4	47.953		0.0451634	0.194014
Q8K2I1;D3YWJ4	Protein farnesyltransferase subunit beta	Fntb	48.819		0.0448837	0.150145
E9Q1G8;O55131;E9Q9F5	Septin-7	2007-09-01	50.648		0.0440444	0.175273
P62702;Q3V1Z5	40S ribosomal protein S4, X isoform	Rps4x;Rps4y2	29.597		0.0425042	-0.18002
P06797	Cathepsin L1;Cathepsin L1 heavy chain;Cathepsin L1 light chain	Ctsl1	37.547		0.0422241	-0.0277203
E9PYJ6;A2AKG8	Focadhesin	Focad	189.56		0.0415233	-0.0289935
Q8VHY0;Q8VHY0-3	Chondroitin sulfate proteoglycan 4	Cspg4	252.31		0.0408223	-0.267356
P52760	Ribonuclease UK114	Hrsp12	14.255		0.040682	0.172929
Q9QYS9-8;Q9QYS9-4;Q9QYS9-3;Q9QYS9-6;Q9QYS9-2;Q9QYS9;Q9QYS9-7;Q9QYS9-5	Protein quaking	Qki	35.226		0.040682	0.0366294
Q91ZR1	Ras-related protein Rab-4B	Rab4b	23.629		0.0399806	-0.00963389
P60843	Eukaryotic initiation factor 4A-I	Eif4a1	46.153		0.0398403	0.015447
P13439	Uridine 5-monophosphate synthase;Orotate phosphoribosyltransferase;Orotidine 5-phosphate decarboxylase	Umps	52.292		0.0396999	-0.211012
Q80YQ2;F8WJB0;Q80YQ2-2;E9QNV2;H3BK33	Mediator of RNA polymerase II transcription subunit 23	Med23	156.09		0.0395595	-0.16543
Q9WVQ5	Methylthioribulose-1-phosphate dehydratase	Apip	26.949		0.0395595	0.224317
Q6PAV2-2;Q6PAV2	Probable E3 ubiquitin-protein ligase HERC4	Herc4	117.59		0.0394191	0.0650532
Q9DAI2	Rab-like protein 5	Rabl5	20.833		0.0391384	0.106591
Q61216;F6RX99;Q61216-2	Double-strand break repair protein MRE11A	Mre11a	80.222		0.0387171	-1.01286
Q99KD5;D6RIN1	Protein unc-45 homolog A	Unc45a	103.45		0.0385766	0.179041
O55029	Coatomer subunit beta	Copb2	102.45		0.0384361	0.0578422
Q9Z110-2;Q9Z110	Delta-1-pyrroline-5-carboxylate synthase;Glutamate 5-kinase;Gamma-glutamyl phosphate reductase	Aldh18a1	87.052		0.0378742	-0.253989
Q93092	Transaldolase	Taldo1	37.387		0.0374524	0.16558
P05201	Aspartate aminotransferase, cytoplasmic	Got1	46.247		0.0363276	0.0905725
Q8BWY3	Eukaryotic peptide chain release factor subunit 1	Etf1	49.03		0.0363276	0.217659
P62245;F8WJ41;D3Z712;D3YVB4	40S ribosomal protein S15a	Rps15a	14.839		0.0361869	-0.190046
P62281	40S ribosomal protein S11	Rps11	18.431		0.0357646	-0.203514
P16546;A3KGU7	Spectrin alpha chain, non-erythrocytic 1	Sptan1	284.59		0.0353423	0.0485763
Q91WE2	Protein FAM192A	Fam192a	28.702		0.0350608	0.0452974
A2AVJ7;Q99PL5	Ribosome-binding protein 1	Rrbp1	158.39		0.0346383	0.0787616
Q9D898;A3KGQ6	Actin-related protein 2/3 complex subunit 5-like protein	Arpc5l	16.98		0.0344974	-0.0854246
Q9Z223-1;Q9Z223;E9PVP5	Molybdopterin synthase catalytic subunit	Mocs2	18.576		0.0329472	-0.0762853
Q922H4	Mannose-1-phosphate guanyltransferase alpha	Gmppa	46.244		0.0328061	0.250354
Q9Z2M7	Phosphomannomutase 2	Pmm2	27.656		0.0323829	0.373234
P62849-2;P62849-3;P62849	40S ribosomal protein S24	Rps24	15.069		0.0315363	-0.168899
Q6PAR5-2;Q6PAR5-6;Q6PAR5;Q6PAR5-4;Q6PAR5-5;F7ADT6;F7ADQ2	GTPase-activating protein and VPS9 domain-containing protein 1	Gapvd1	160.11		0.0313951	-0.0922074
Q8R164	Valacyclovir hydrolase	Bphl	32.851		0.0312541	0.216837
Q91V55;P97461;D3YYM6	40S ribosomal protein S5;40S ribosomal protein S5, N-terminally processed	Rps5	22.876		0.0311129	-0.254352
Q91WV0	Protein Dr1	Dr1	19.43		0.0297002	0.232464
Q9ER72;Q9ER72-2	Cysteine--tRNA ligase, cytoplasmic	Cars	94.859		0.0297002	0.0583528
Q8CFI7	DNA-directed RNA polymerase II subunit RPB2	Polr2b	133.91		0.0294175	-0.0953169
F7AC41;Q91VU7		Pus7	73.279		0.0291349	-0.0532505
Q9CZ30;Q9CZ30-2;B1AYJ9	Obg-like ATPase 1	Ola1	44.729		0.0287106	0.237302
Q8VDG7;E9QNW6	Platelet-activating factor acetylhydrolase 2, cytoplasmic	Pafah2	43.561		0.0285691	0.602701
E0CX20		Bud31	17		0.0284276	-0.0366088
Q99KR3	Beta-lactamase-like protein 2	Lactb2	32.754		0.0281448	-0.0274372
Q8CJ26	Death domain-containing membrane protein NRADD	Nradd	24.727		0.0277203	-0.0301242
Q91VM5	RNA binding motif protein, X-linked-like-1	Rbmxl1	42.161		0.0274371	0.115707
P59708	Pre-mRNA branch site protein p14	Sf3b14	14.585		0.0271541	-0.0927488
D3YX62;O70252	Heme oxygenase 2	Hmox2	26.385		0.0267293	0.0715576
G5E829		Atp2b1	134.75		0.0261627	0.0903421
P62270;F6YVP7;F5H8M6;G3UZW2	40S ribosomal protein S18	Rps18;Gm10260;Rps18-ps3	17.718		0.0253123	-0.165301
P18760;F8WGL3	Cofilin-1	Cfl1	18.559		0.0253123	0.193734
D3YV77;Q9R008;Q3UEB4	Mevalonate kinase	Mvk	28.722		0.024887	-0.195221
P14131	40S ribosomal protein S16	Rps16	16.445		0.024887	-0.178619
P20152	Vimentin	Vim	53.687		0.024887	0.221859
Q8CBW3-5;B7ZCU2;B7ZCU5;Q8CBW3-2;B7ZCU4;B7ZCU3;Q8CBW3-4;Q8CBW3-3;B7ZCU0;Q8CBW3;J3QNK8	Abl interactor 1	Abi1	42.547		0.0247452	0.101954
Q8CDN6	Thioredoxin-like protein 1	Txnl1	32.237		0.0247452	0.0418627
Q8R2U0-2;Q8R2U0	Nucleoporin SEH1	Seh1l	39.422		0.0246034	-0.127765
O35685	Nuclear migration protein nudC	Nudc	38.358		0.0238941	0.0736058
Q62376;Q62376-2	U1 small nuclear ribonucleoprotein 70 kDa	Snrnp70	51.991		0.0237521	-0.184725
Q91VI7	Ribonuclease inhibitor	Rnh1	49.816		0.0230425	0.0226394
Q9CY94	DNA replication complex GINS protein PSF3	Gins3	24.576		0.0230425	NaN
Q64737;Q64737-2	Trifunctional purine biosynthetic protein adenosine-3;Phosphoribosylamine--glycine ligase;Phosphoribosylformylglycinamidine cyclo-ligase;Phosphoribosylglycinamide formyltransferase	Gart	107.5		0.0229004	-0.0792927
Q9D1G1	Ras-related protein Rab-1B	Rab1b	22.187		0.0226164	0.0853284
O70481	E3 ubiquitin-protein ligase UBR1	Ubr1	200.24		0.0224743	-0.0578315
Q8CIG8	Protein arginine N-methyltransferase 5	Prmt5	72.679		0.0223323	-0.0220482
Q9EQP2	EH domain-containing protein 4	Ehd4	61.48		0.0220482	-0.186754
Q9DCR2	AP-3 complex subunit sigma-1	Ap3s1	21.732		0.0219061	-0.21176
Q9DC50	Peroxisomal carnitine O-octanoyltransferase	Crot	70.264		0.0214797	-0.0267293
Q9D1H7;D3Z4J5;Q9D1H7-2;D3Z7S0	Golgi to ER traffic protein 4 homolog	Get4	36.525		0.0210533	0.182983
O35127	Protein C10	Grcc10	13.194		0.0209111	0.232159
O55234	Proteasome subunit beta type-5	Psmb5	28.532		0.0201999	-0.0263043
Q3UJB9-2;Q3UJB9;G5E896;D6RE33	Enhancer of mRNA-decapping protein 4	Edc4	150.65		0.0197731	0.0634242
P62908;D3YV43	40S ribosomal protein S3	Rps3	26.674		0.0196308	-0.167872
Q99KR7	Peptidyl-prolyl cis-trans isomerase F, mitochondrial	Ppif	21.737		0.0196308	0.12323
Q9D819	Inorganic pyrophosphatase	Ppa1	32.667		0.0194884	0.115535
Q9CRB2	H/ACA ribonucleoprotein complex subunit 2	Nhp2	17.247		0.0192037	-0.254836
G3UZI2;Q7TMK9-2;G3V018;Q7TMK9;G3UZ48;G3UXJ6	Heterogeneous nuclear ribonucleoprotein Q	Syncrip	58.751		0.0186342	0.132072
P70372	ELAV-like protein 1	Elavl1	36.169		0.0186342	0.0524012
Q9R0D8;D3Z394	WD repeat-containing protein 54	Wdr54	35.612		0.0183493	0.0949264
Q5RKN9;P47753	F-actin-capping protein subunit alpha-1	Capza1	32.953		0.0182068	0.095882
Q8C4J7;F6YAR3	Transducin beta-like protein 3	Tbl3	88.265		0.0182068	-0.737946
P05064;A6ZI44;D3YWI1;Q9CPQ9;A6ZI46	Fructose-bisphosphate aldolase A;Fructose-bisphosphate aldolase	Aldoa;Aldoart1	39.355		0.0180643	0.126832
Q80UW8	DNA-directed RNA polymerases I, II, and III subunit RPABC1	Polr2e	24.57		0.0177795	-0.167872
Q64364;Q64364-2	Cyclin-dependent kinase inhibitor 2A, isoform 3	Cdkn2a	19.238		0.0176369	NaN
P28660;A2AS98;P28660-2	Nck-associated protein 1	Nckap1	128.78		0.0172092	1.44465e-05
Q9D892	Inosine triphosphate pyrophosphatase	Itpa	21.897		0.0172092	0.029853
Q9CQ48;E0CYQ2	NudC domain-containing protein 2	Nudcd2	17.66		0.0169242	0.0272191
P62754	40S ribosomal protein S6	Rps6	28.68		0.015783	-0.198368
Q91YN9	BAG family molecular chaperone regulator 2	Bag2	23.473		0.015783	-0.0592169
Q6PE01	U5 small nuclear ribonucleoprotein 40 kDa protein	Snrnp40	39.275		0.0149266	-0.181421
E9QKT1;O08759	Ubiquitin-protein ligase E3A	Ube3a	99.818		0.014641	0.153174
P63005;P63005-2	Platelet-activating factor acetylhydrolase IB subunit alpha	Pafah1b1	46.67		0.014641	0.0561462
P35831	Tyrosine-protein phosphatase non-receptor type 12	Ptpn12	86.525		0.0144981	NaN
P62858;G3UYV7;J3QNN8	40S ribosomal protein S28	Rps28;Gm10263	7.8409		0.0140695	-0.16954
Q8QZY1	Eukaryotic translation initiation factor 3 subunit L	Eif3l	66.612		0.013641	-0.0822938
P29758	Ornithine aminotransferase, mitochondrial	Oat	48.354		0.013498	0.00813074
Q5SV02;P70388;P70388-2	DNA repair protein RAD50	Rad50	153.54		0.013498	-0.21014
Q9QYI3;F7BTP8;A2A5E1	DnaJ homolog subfamily C member 7	Dnajc7	56.475		0.0132121	-0.337654
O54734	Dolichyl-diphosphooligosaccharide--protein glycosyltransferase 48 kDa subunit	Ddost	49.027		0.0130691	NaN
P62748	Hippocalcin-like protein 1	Hpcal1	22.338		0.0127832	-0.0147838
P62309	Small nuclear ribonucleoprotein G	Snrpg	8.496		0.0126402	-0.190172
Q9CQJ6;E9Q0G1	Density-regulated protein	Denr	22.166		0.0123541	0.126675
Q9CQH7	Transcription factor BTF3 homolog 4	Btf3l4	17.27		0.0122111	-0.120219
Q9D8N0	Elongation factor 1-gamma	Eef1g	50.06		0.0122111	-0.0542234
Q6ZWZ6;P63323	40S ribosomal protein S12	Rps12	14.515		0.0110662	-0.207393
O70325-2;O70325;Q76LV0;Q91XR9	Phospholipid hydroperoxide glutathione peroxidase, mitochondrial;Glutathione peroxidase;Phospholipid hydroperoxide glutathione peroxidase, nuclear	Gpx4	19.54		0.010923	0.031961
Q63844;D3Z3G6;D3Z6D8	Mitogen-activated protein kinase 3	Mapk3	43.066		0.0103502	-0.0863762
Q60865	Caprin-1	Caprin1	78.168		0.00992034	-0.0716254
Q99LI7	Cleavage stimulation factor subunit 3	Cstf3	82.876		0.00992034	-0.161565
G3X928;Q6NZC7	SEC23-interacting protein	Sec23ip	110.76		0.0097772	-0.00647763
Q9D2Y4-2;Q9D2Y4	Mixed lineage kinase domain-like protein	Mlkl	53.375		0.00963388	0.0289109
Q9Z2U0	Proteasome subunit alpha type-7	Psma7	27.855		0.00963388	-0.108892
Q9CQS8;E9PW43	Protein transport protein Sec61 subunit beta	Sec61b;Gm10320	9.9583		0.00920381	0.212818
Q60972	Histone-binding protein RBBP4	Rbbp4	47.655		0.00877379	0.0849916
P70195	Proteasome subunit beta type-7	Psmb7	29.891		0.00863036	-0.042084
P58044;G3XA48;H3BLF8	Isopentenyl-diphosphate Delta-isomerase 1	Idi1	26.289		0.00834347	-0.0635029
Q5XJE5	RNA polymerase-associated protein LEO1	Leo1	75.596		0.00834347	NaN
Q9CZD3	Glycine--tRNA ligase	Gars	81.877		0.00791302	-0.0326651
Q9D0R8	Protein LSM12 homolog	Lsm12	21.701		0.00791302	0.11235
Q9JHU4	Cytoplasmic dynein 1 heavy chain 1	Dync1h1	532.04		0.00776951	-0.159887
Q9JK38	Glucosamine 6-phosphate N-acetyltransferase	Gnpnat1	20.791		0.00705191	0.0454016
O35286	Putative pre-mRNA-splicing factor ATP-dependent RNA helicase DHX15	Dhx15	91.006		0.00662125	-0.0963969
Q8VCA8	Secernin-2	Scrn2	46.6		0.00633395	0.217591
Q4VA93;P20444;P68404;P68404-2	Protein kinase C;Protein kinase C alpha type;Protein kinase C beta type	Prkca;Prkcb	76.823		0.00619029	NaN
Q9JIF7	Coatomer subunit beta	Copb1	107.06		0.0060466	-0.00460935
Q9D2C2;Q9D2C2-2	Protein SAAL1	Saal1	52.768		0.00590291	0.255615
Q58A65-5;Q58A65-2;Q58A65;Q58A65-6;Q58A65-3;F8WH31;E9PUD1;Q58A65-4	C-Jun-amino-terminal kinase-interacting protein 4	Spag9	143.83		0.00561564	-0.0753272
Q8BH58	TIP41-like protein	Tiprl	31.253		0.00561564	0.0943102
Q8R1F1	Niban-like protein 1	Fam129b	84.818		0.00561564	-0.044464
Q9CQR2	40S ribosomal protein S21	Rps21	9.1413		0.00518438	-0.101381
Q6ZWX6	Eukaryotic translation initiation factor 2 subunit 1	Eif2s1	36.108		0.0050406	-0.00144202
Q62418-3;Q62418-2;Q62418	Drebrin-like protein	Dbnl	48.341		0.0048968	0.101861
Q8QZZ7;G3X9K8;D3YXX8;D3Z5E8	TP53RK-binding protein	Tprkb	19.556		0.00460933	0.179858
Q99K85;Q3U6K9	Phosphoserine aminotransferase	Psat1	40.472		0.00432164	-0.0321009
Q8BJY1	26S proteasome non-ATPase regulatory subunit 5	Psmd5	55.971		0.00417777	-0.032524
Q9DBC3	Cap-specific mRNA (nucleoside-2-O-)-methyltransferase 1	Ftsjd2	95.675		0.00417777	-0.0476779
Q8CD92-2;Q8CD92	Tetratricopeptide repeat protein 27	Ttc27	96.301		0.00345838	0.0237684
Q9DCE5	p21-activated protein kinase-interacting protein 1	Pak1ip1	42.116		0.00345838	-0.441802
Q99LC2	Cleavage stimulation factor subunit 1	Cstf1	48.381		0.00317045	-0.0224744
P16460;J3QNG0	Argininosuccinate synthase	Ass1;Gm5424	46.584		0.00288247	-0.168514
P15864	Histone H1.2	Hist1h1c	21.266		0.00288247	-0.653519
P28667	MARCKS-related protein	Marcksl1	20.165		0.00201835	-0.00504058
Q8VE70;F8WI55	Programmed cell death protein 10	Pdcd10	24.715		0.00158601	-0.0633648
P63276	40S ribosomal protein S17	Rps17	15.524		0.00100953	-0.248899
Q61187	Tumor susceptibility gene 101 protein	Tsg101	44.123		0.000576887	0.174312
Q6P1B1	Xaa-Pro aminopeptidase 1	Xpnpep1	69.59		0.000288558	0.0350026
P70336;F8VPK5;P70336-2	Rho-associated protein kinase 2	Rock2	160.58		0.000144286	-0.00489682
Q810A3;Q6P3Y6	Tetratricopeptide repeat protein 9C	Ttc9c	19.997		0.000144286	-0.0761486
E9QAD4;Q7TQK5	Coiled-coil domain-containing protein 93	Ccdc93	72.474		0	-0.00028853
Q61768;E9QAK5	Kinesin-1 heavy chain	Kif5b	109.55		-0.000187559	0.0126065
Q91YI0;E0CXM2;E0CY49	Argininosuccinate lyase	Asl	51.739		-0.000779292	0.0653552
P27048;P63163	Small nuclear ribonucleoprotein-associated protein B;Small nuclear ribonucleoprotein-associated protein N	Snrpb;Snrpn	23.656		-0.00142894	-0.305679
P62852	40S ribosomal protein S25	Rps25	13.742		-0.00151562	-0.203264
Q8QZS1;E0CX19	3-hydroxyisobutyryl-CoA hydrolase, mitochondrial	Hibch	43.037		-0.00166007	0.131218
P99024	Tubulin beta-5 chain	Tubb5	49.67		-0.00246912	-0.153546
Q91WK2	Eukaryotic translation initiation factor 3 subunit H	Eif3h	39.832		-0.00288824	-0.0750534
P62301	40S ribosomal protein S13	Rps13	17.222		-0.00291719	-0.212134
Q3U1C6-2;Q3U1C6;Q3U1C6-3;D3Z0V5;D3YXH9;E9QL22	Putative deoxyribonuclease TATDN3	Tatdn3	32.014		-0.00311961	0.0499946
P28658	Ataxin-10	Atxn10	53.706		-0.00323527	-0.0092038
Q9QUM9;E0CXB1	Proteasome subunit alpha type-6	Psma6	27.372		-0.00339428	-0.0455827
A2RSX9;E9QAY5;E9Q3G5;G5E8V9		Arfip1	38.416		-0.00358229	0.0838902
Q9D0F9;A2CEK3	Phosphoglucomutase-1	Pgm1;Pgm2	61.417		-0.00455164	0.108472
Q99K51;B1AX58	Plastin-3	Pls3	70.741		-0.00462402	0.088086
O35215;G3UZN1	D-dopachrome decarboxylase	Ddt	13.077		-0.00484117	0.0545571
Q6P2K6;E9Q481	Serine/threonine-protein phosphatase 4 regulatory subunit 3A	Smek1	93.841		-0.00520307	-0.024887
Q9WVG6-2;Q9WVG6;D3YUP1	Histone-arginine methyltransferase CARM1	Carm1	63.459		-0.00544923	-0.274411
Q9DCH4	Eukaryotic translation initiation factor 3 subunit F	Eif3f	37.984		-0.00547823	-0.0973412
Q8BX10-2;Q8BX10;F6YJC6	Serine/threonine-protein phosphatase PGAM5, mitochondrial	Pgam5	31.866		-0.00610107	0.220934
Q80ZV0	Ribonuclease H2 subunit B	Rnaseh2b	34.729		-0.00617352	0.0647666
Q8QZR4	Out at first protein homolog	Oaf	31.524		-0.00636189	-0.264476
Q3V1L4;G3X9J6;E9Q9M1	Cytosolic purine 5-nucleotidase	Nt5c2	64.808		-0.00641984	0.306609
E9PX48;Q8R1A4-2;A2A9M5;Q8R1A4;A2A9M4	Dedicator of cytokinesis protein 7	Dock7	238.09		-0.00684012	-0.0278618
Q60668-3;Q60668	Heterogeneous nuclear ribonucleoprotein D0	Hnrnpd	32.754		-0.00711559	0.0545871
P07901	Heat shock protein HSP 90-alpha	Hsp90aa1	84.787		-0.00728955	0.105085
Q8K157	Aldose 1-epimerase	Galm	37.798		-0.00733303	0.222919
P61965;F6Q3W0	WD repeat-containing protein 5	Wdr5	36.588		-0.00818885	-0.0882773
Q922D4-4;Q922D4-3;Q922D4-2;Q922D4;G5E8R4	Serine/threonine-protein phosphatase 6 regulatory subunit 3	Ppp6r3	56.752		-0.00820338	-0.164915
Q9DBE0	Cysteine sulfinic acid decarboxylase	Csad	55.144		-0.00866777	0.0625352
Q9R0X0;Q9R0X0-2;G3UVU6;Q9R0X0-3	Mediator of RNA polymerase II transcription subunit 20	Med20;Gm20517	23.192		-0.00879832	-0.0404014
P36916;P36916-2	Guanine nucleotide-binding protein-like 1	Gnl1	68.77		-0.00881285	-0.226262
P62274	40S ribosomal protein S29	Rps29	6.6767		-0.00891452	-0.457121
Q8C0C7;E9PWY9	Phenylalanine--tRNA ligase alpha subunit	Farsa	57.598		-0.0091903	-0.140779
F8VPN4		Agl	174.29		-0.00948076	-0.106482
Q3UGC7;Q66JS6	Eukaryotic translation initiation factor 3 subunit J-A;Eukaryotic translation initiation factor 3 subunit J-B	Eif3j1;Eif3j2	29.343		-0.0094953	0.104186
Q9CZR8	Elongation factor Ts, mitochondrial	Tsfm	35.334		-0.00974219	0.251762
O70435;E0CX62	Proteasome subunit alpha type-3	Psma3	28.405		-0.0100472	-0.0928839
Q8C5H8-2;Q8C5H8-4;Q8C5H8-3;Q8C5H8	NAD kinase 2, mitochondrial	Nadk2	43.308		-0.0116752	-0.135535
P40124	Adenylyl cyclase-associated protein 1	Cap1	51.564		-0.0117334	0.118649
O54784	Death-associated protein kinase 3	Dapk3	51.421		-0.0122281	-0.173767
Q6PDI5-2;Q6PDI5;A2ALV7;A2ALV6	Proteasome-associated protein ECM29 homolog	Ecm29;AI314180	203.91		-0.0127519	0.0724069
Q9CR51	V-type proton ATPase subunit G 1	Atp6v1g1	13.724		-0.0128246	0.0308256
Q8VD65	Phosphoinositide 3-kinase regulatory subunit 4	Pik3r4	152.6		-0.0130139	-0.115832
Q9JHI5	Isovaleryl-CoA dehydrogenase, mitochondrial	Ivd	46.325		-0.0130285	-0.247442
P11157	Ribonucleoside-diphosphate reductase subunit M2	Rrm2	45.095		-0.0130867	0.154972
Q9JKP8;D3Z0U4	Chromatin accessibility complex protein 1	Chrac1	14.127		-0.0130867	NaN
Q9R1P3	Proteasome subunit beta type-2	Psmb2	22.906		-0.0131449	-0.0264459
P19157	Glutathione S-transferase P 1	Gstp1	23.609		-0.0132615	0.0554564
Q922Y1	UBX domain-containing protein 1	Ubxn1	33.572		-0.013742	0.227557
P60867	40S ribosomal protein S20	Rps20	13.373		-0.0138294	-0.304861
Q9ESX5;B7ZCL7	H/ACA ribonucleoprotein complex subunit 4	Dkc1	57.401		-0.0140916	-0.350724
P52432;D3Z7Q8;D3Z3D6;G3UXX5	DNA-directed RNA polymerases I and III subunit RPAC1	Polr1c	39.106		-0.0146161	-0.357721
E9QK04;P97798-5;P97798-2;P97798-3;P97798-4;P97798	Neogenin	Neo1	162.92		-0.0147619	0.669488
P99026	Proteasome subunit beta type-4	Psmb4	29.116		-0.0147619	-0.0877344
Q91YM2	Rho GTPase-activating protein 35	Arhgap35	170.39		-0.0149368	-0.212756
P47757-2;A2AMW0;P47757-4;P47757;F7CAZ6	F-actin-capping protein subunit beta	Capzb	30.628		-0.0159722	0.0751096
I1E4X7;Q9JI46;H3BLR8;B2KF67	Diphosphoinositol polyphosphate phosphohydrolase 1	Nudt3	17.828		-0.0163369	0.166406
Q8BFV2	PCI domain-containing protein 2	Pcid2	46.132		-0.0165266	-0.25181
Q04207-2;Q04207	Transcription factor p65	Rela	59.06		-0.0166288	0.0242817
Q8BGR9;Q8BGR9-2	Ubiquitin-like domain-containing CTD phosphatase 1	Ublcp1	36.836		-0.0168769	0.124031
Q9CZX8;D3Z722;D3Z5R8;D3YUG3	40S ribosomal protein S19	Rps19	16.085		-0.0174462	-0.247806
Q8BP71-6;Q9JJ43-5;Q9JJ43-2;Q8BP71-7;Q9JJ43-4;Q8BP71-8;Q8BP71-3;Q9JJ43-6;Q9JJ43;Q9JJ43-3;Q8BP71-2;Q8BP71-5;Q8BP71;A2A4W9;Q8BIF2-4;Q8BIF2-5;Q8BIF2-3;Q8BP71-4;Q8BIF2-2;Q9JJ43-7;Q8BIF2	RNA binding protein fox-1 homolog 2;RNA binding protein fox-1 homolog 1;RNA binding protein fox-1 homolog 3	Rbfox2;Rbfox1;Rbfox3	37.904		-0.0179867	0.119965
P60229	Eukaryotic translation initiation factor 3 subunit E	Eif3e	52.22		-0.0180889	-0.139076
P07356;B0V2N5;B0V2N7;B0V2N8	Annexin A2	Anxa2	38.676		-0.0186441	0.0158701
G3UXW9;Q99LD4;Q3MIA8;Q99LD4-2;B1ATU4	COP9 signalosome complex subunit 1	Gps1	58.86		-0.0187611	0.00377043
Q62084	Protein phosphatase 1 regulatory subunit 14B	Ppp1r14b	15.957		-0.0189072	0.254444
P51432	1-phosphatidylinositol 4,5-bisphosphate phosphodiesterase beta-3	Plcb3	139.49		-0.0197846	-0.189034
Q9CX86	Heterogeneous nuclear ribonucleoprotein A0	Hnrnpa0	30.53		-0.0197991	-0.100305
E9QPE7;O08638-2;O08638	Myosin-11	Myh11	223.35		-0.0203551	-0.29678
Q922Q8	Leucine-rich repeat-containing protein 59	Lrrc59	34.877		-0.0211308	-0.204391
O35857	Mitochondrial import inner membrane translocase subunit TIM44	Timm44	51.091		-0.0214529	-0.177599
Q61171;D3Z4A4	Peroxiredoxin-2	Prdx2	21.778		-0.0217019	0.0958512
Q8R574	Phosphoribosyl pyrophosphate synthase-associated protein 2	Prpsap2	40.88		-0.0224636	-0.042084
Q8BZW8	NHL repeat-containing protein 2	Nhlrc2	78.429		-0.0225222	-0.115965
P27612	Phospholipase A-2-activating protein	Plaa	87.22		-0.0232405	0.0735906
P63089	Pleiotrophin	Ptn	18.869		-0.0234897	-0.0186342
Q6ZQ88;A3KG93;G8JL40;F6Z4I3	Lysine-specific histone demethylase 1A	Kdm1a	92.849		-0.023783	0.0525357
Q01721	Growth arrest-specific protein 1	Gas1	35.694		-0.0240911	0.17612
Q6NZB0;A2ALF0;A2ALF3;F6TQL3	DnaJ homolog subfamily C member 8	Dnajc8	29.812		-0.0242671	-0.0216219
P62313	U6 snRNA-associated Sm-like protein LSm6	Lsm6	9.1275		-0.0242965	0.0300004
Q62193;Q3TE40	Replication protein A 32 kDa subunit	Rpa2	29.718		-0.0244285	-0.119555
Q9CQ26	STAM-binding protein	Stambp	48.513		-0.0253239	0.158816
P61327;Q9CQL1;G3UYI5;G3UZW7	Protein mago nashi homolog;Protein mago nashi homolog 2	Magoh;Magohb	17.163		-0.0255294	-0.077243
Q91WN1	DnaJ homolog subfamily C member 9	Dnajc9	30.059		-0.0260581	-0.128029
P11440;D3Z2T9	Cyclin-dependent kinase 1	Cdk1	34.106		-0.0263226	-0.00317046
D3YU12;Q8K2T1;Q8K2T1-2;G5E8S7;Q8K2T1-3	NmrA-like family domain-containing protein 1	Nmral1	33.081		-0.0264843	-0.0873271
Q9CR95	Adaptin ear-binding coat-associated protein 1	Necap1	29.639		-0.0266459	0.428216
Q8BY71;A2ATU9	Histone acetyltransferase type B catalytic subunit	Hat1	49.278		-0.0267487	-0.158337
Q6P8X1	Sorting nexin-6;Sorting nexin-6, N-terminally processed	Snx6	46.648		-0.0271162	0.244241
Q8BJ71;Q8BJ71-2	Nuclear pore complex protein Nup93	Nup93	93.28		-0.0272338	0.0661403
Q8CHQ0	F-box only protein 4	Fbxo4	43.776		-0.0278809	-0.328262
Q8CIE6;F8WHL2	Coatomer subunit alpha;Xenin;Proxenin	Copa	138.43		-0.0283369	-0.0569997
Q3B7Z2;Q3B7Z2-2	Oxysterol-binding protein 1	Osbp	88.796		-0.0284399	0.23033
O54774	AP-3 complex subunit delta-1	Ap3d1	135.08		-0.0287931	0.124786
O09061	Proteasome subunit beta type-1	Psmb1	26.372		-0.0296175	-0.0601858
Q8BP48	Methionine aminopeptidase 1	Metap1	43.221		-0.0304867	-0.21661
Q5XJY5	Coatomer subunit delta	Arcn1	57.229		-0.0308698	0.132831
Q9Z2U1;D3YX79	Proteasome subunit alpha type-5;Proteasome subunit alpha type	Psma5;Gm8394	26.411		-0.0311498	-0.0773797
Q99LZ3	DNA replication complex GINS protein SLD5;DNA replication complex GINS protein SLD5, N-terminally processed	Gins4	25.961		-0.0322411	0.150225
Q6ZQK5-2;Q6ZQK5	Arf-GAP with coiled-coil, ANK repeat and PH domain-containing protein 2	Acap2	85.129		-0.0323149	0.115707
Q8BFQ4	WD repeat-containing protein 82	Wdr82	35.079		-0.0325363	-0.0117819
Q9CZ15	DNA replication complex GINS protein PSF1	Gins1	22.893		-0.0327723	-0.249021
Q9JLQ0	CD2-associated protein	Cd2ap	70.449		-0.0341012	-0.0413831
Q9EPB5;Q3U3G8	Serine hydrolase-like protein	Serhl	35.31		-0.0341603	0.236028
Q9WU28;E9PZ62;E9PVG3;E9Q093	Prefoldin subunit 5	Pfdn5	17.356		-0.0341603	-0.000144301
Q9R1P1	Proteasome subunit beta type-3	Psmb3	22.965		-0.0343376	-0.0719
Q6ZWM4	N-alpha-acetyltransferase 38, NatC auxiliary subunit	Naa38	10.403		-0.0345149	0.179302
Q3TA68;Q3TAQ9		Wdr36	97.783		-0.0346036	-0.781821
Q9D1P4	Cysteine and histidine-rich domain-containing protein 1	Chordc1	37.35		-0.0346036	0.0447913
Q9EQU5-2	Protein SET	Set	32.105		-0.0351357	0.305503
Q9Z2I8;Q9Z2I8-2	Succinyl-CoA ligase [GDP-forming] subunit beta, mitochondrial	Suclg2	46.839		-0.0352835	-0.203139
P84084	ADP-ribosylation factor 5	Arf5	20.529		-0.0355348	0.151554
Q9CR41;Q9CR41-2	Huntingtin-interacting protein K	Hypk	14.679		-0.0363927	0.491206
Q99LC5	Electron transfer flavoprotein subunit alpha, mitochondrial	Etfa	35.009		-0.0370291	-0.0243196
E0CXA9;Q6PEB6;E0CYJ0;G8JL35	MOB-like protein phocein	Mob4	23.513		-0.0371475	-0.0280033
Q8R3C0;H9KV04	Mini-chromosome maintenance complex-binding protein	Mcmbp	72.89		-0.0374584	-0.321697
Q91Z67	SLIT-ROBO Rho GTPase-activating protein 2	Srgap2	120.8		-0.0379174	-0.113034
Q8C8U0;Q8C8U0-3;F7CUU8	Liprin-beta-1	Ppfibp1	108.54		-0.0385249	-0.125254
Q8C052	Microtubule-associated protein 1S;MAP1S heavy chain;MAP1S light chain	Map1s	102.94		-0.0388805	0.0298237
Q9DCW4	Electron transfer flavoprotein subunit beta	Etfb	27.623		-0.0389102	-0.0271541
Q8BV57	Soluble scavenger receptor cysteine-rich domain-containing protein SSC5D	Ssc5d	144.63		-0.0391473	0.0015879
P50518	V-type proton ATPase subunit E 1	Atp6v1e1	26.157		-0.0391917	0.100902
P52196	Thiosulfate sulfurtransferase	Tst	33.466		-0.0394439	-0.170053
Q9CQM5	Thioredoxin domain-containing protein 17	Txndc17	14.015		-0.0401409	0.110153
P49722	Proteasome subunit alpha type-2	Psma2	25.926		-0.0405859	-0.0557509
F6YMR0;E9PUF2;B1AZP2-3;B7ZNS2;B1AZP2-2;B1AZP2;H3BJD4;I1E4X0	Disks large-associated protein 4	Dlgap4	29.521		-0.041046	1.35185
Q9DCL9	Multifunctional protein ADE2;Phosphoribosylaminoimidazole-succinocarboxamide synthase;Phosphoribosylaminoimidazole carboxylase	Paics	47.006		-0.0410756	-0.228726
Q3THG9;A2A4P3;A2A4P4	Alanyl-tRNA editing protein Aarsd1	Aarsd1	44.97		-0.0412686	-0.122474
Q99N15;A2AFQ2;O08756	3-hydroxyacyl-CoA dehydrogenase type-2	Hsd17b10	27.273		-0.0422042	-0.0783365
Q99LB4;D3YTL5;P24452;D3YZN3;D3YU77	Macrophage-capping protein	Capg	38.768		-0.0422488	0.0857417
G3UYD0;Q9ESZ8-5;Q9ESZ8-4;Q9ESZ8-3;Q3UHU8;Q9ESZ8-6;Q9ESZ8-2;Q9ESZ8;G3UYJ6	General transcription factor II-I	Gtf2i	103.08		-0.0430512	-0.0182068
Q9Z1T1	AP-3 complex subunit beta-1	Ap3b1	122.74		-0.043185	0.0787922
Q8BGT5	Alanine aminotransferase 2	Gpt2	57.943		-0.0439285	0.206046
Q61081	Hsp90 co-chaperone Cdc37;Hsp90 co-chaperone Cdc37, N-terminally processed	Cdc37	44.593		-0.0439582	-0.0692898
P58871	182 kDa tankyrase-1-binding protein	Tnks1bp1	181.82		-0.0446426	0.164399
Q9D753;D3YYN3	Exosome complex component RRP43	Exosc8	29.949		-0.0447467	-0.167358
Q9QZB9	Dynactin subunit 5	Dctn5	20.14		-0.0448955	0.0020211
Q8BG13		Rbm3	16.761		-0.0449253	-0.0024506
Q922D8	C-1-tetrahydrofolate synthase, cytoplasmic;Methylenetetrahydrofolate dehydrogenase;Methenyltetrahydrofolate cyclohydrolase;Formyltetrahydrofolate synthetase;C-1-tetrahydrofolate synthase, cytoplasmic, N-terminally processed	Mthfd1	101.2		-0.0449997	-0.243547
E9QNN1;O70133;O70133-2;O70133-3	ATP-dependent RNA helicase A	Dhx9	149.69		-0.0452379	-0.434028
Q9R0X4;Q32MW3	Acyl-coenzyme A thioesterase 9, mitochondrial;Acyl-coenzyme A thioesterase 10, mitochondrial	Acot9;Acot10	50.56		-0.0452379	-0.0312541
P84089;G3UW85	Enhancer of rudimentary homolog	Erh	12.259		-0.0456697	-0.0596321
Q9CYG7;Q9CYG7-2	Mitochondrial import receptor subunit TOM34	Tomm34	34.278		-0.0458782	-0.443501
P14901;H3BKP1	Heme oxygenase 1	Hmox1	32.928		-0.0460271	-0.0251707
Q64213-2;E9Q4Q2;D3YZC9;D3YZD0;Q64213-3;Q64213;D3YVH4	Splicing factor 1	Sf1	59.656		-0.0465336	0.00605756
Q60692	Proteasome subunit beta type-6	Psmb6	25.378		-0.0465336	-0.067088
P62962;Q5SX49	Profilin-1	Pfn1	14.957		-0.0466975	0.0520421
Q9D0I8;A2AMV1	mRNA turnover protein 4 homolog	Mrto4	27.545		-0.0468168	-0.431676
Q80X90	Filamin-B	Flnb	277.82		-0.0468465	0.171303
Q9WTP7	GTP:AMP phosphotransferase AK3, mitochondrial	Ak3	25.426		-0.0469211	0.0603522
Q99JX4;A2A702	Eukaryotic translation initiation factor 3 subunit M	Eif3m	42.516		-0.0469956	-0.206518
Q9D1E6	Tubulin-folding cofactor B	Tbcb	27.385		-0.0474279	0.0675456
Q9D0R2	Threonine--tRNA ligase, cytoplasmic	Tars	83.355		-0.0477112	-0.0416635
Q9Z2Y8;Q80ZV3	Proline synthase co-transcribed bacterial homolog protein	Prosc	30.048		-0.047905	0.0706484
P97355;E9PZ58	Spermine synthase	Sms	41.313		-0.0479498	-0.0309717
Q9WVA3	Mitotic checkpoint protein BUB3	Bub3	36.954		-0.0481885	0.01249
Q8CDM8;Q8CDM8-2	Protein FAM160B1	Fam160b1	86.016		-0.04883	-0.264837
Q8R0H9	ADP-ribosylation factor-binding protein GGA1	Gga1	69.971		-0.0492181	-0.0720373
Q9EQQ9;Q9EQQ9-3	Bifunctional protein NCOAT;Protein O-GlcNAcase;Histone acetyltransferase	Mgea5	103.16		-0.0502783	0.00434907
Q6WKZ8-2;Q6WKZ8;Q6WKZ8-3	E3 ubiquitin-protein ligase UBR2	Ubr2	199.2		-0.0505622	-0.0214797
Q9WTU6-3;Q9WTU6-2;Q9WTU6-4;Q9WTU6;Q3TQZ7;Q80W82;Q61831-2;Q78GB8;Q8C9D4;Q80W80;Q61831;E9QN59	Mitogen-activated protein kinase 9;Mitogen-activated protein kinase 10	Mapk9;Mapk10	43.905		-0.0514141	0.0308993
Q9Z0H4-7;Q9Z0H4-5;Q9Z0H4-4;F6V6I8;Q9Z0H4;Q9Z0H4-8;Q9Z0H4-2;Q9Z0H4-6;Q9Z0H4-9;Q9Z0H4-11;E9QA47;A3KGT2	CUGBP Elav-like family member 2	Celf2	51.624		-0.0518178	NaN
P24270	Catalase	Cat	59.795		-0.0520122	-0.0380147
B1AR28;P50544	Very long-chain specific acyl-CoA dehydrogenase, mitochondrial	Acadvl	68.55		-0.0520572	-0.169925
A2ANY6;J3QMC5	Midasin	Mdn1	630.33		-0.052072	-0.753005
Q8BT60	Copine-3	Cpne3	59.584		-0.0521917	0.00705756
P62264;D3YVF4;D3Z7I1	40S ribosomal protein S14	Rps14	16.273		-0.0526406	-0.179384
Q9WVK4	EH domain-containing protein 1	Ehd1	60.602		-0.0526855	-0.0380147
P08249	Malate dehydrogenase, mitochondrial	Mdh2	35.611		-0.0532841	0.0739399
Q9CZE3	Ras-related protein Rab-32	Rab32	25.068		-0.0532991	0.016264
A2AUT1;A2AUT3;Q3UA16-2;A2AUT4;Q3UA16;Q3UA16-3	Kinetochore protein Spc25	Spc25	15.675		-0.0535536	-0.331247
Q9R1P4	Proteasome subunit alpha type-1	Psma1	29.546		-0.0537483	-0.0564447
E9Q8Y1;D3YVJ6;Q7TNV0	Protein DEK	Dek	23.048		-0.0538681	-0.339594
Q9CWZ3-2;Q9CWZ3	RNA-binding protein 8A	Rbm8a	19.76		-0.0542875	0.0766302
Q3UMY5-3;Q3UMY5;F8WJ93;Q3UMY5-4;Q3UMY5-2	Echinoderm microtubule-associated protein-like 4	Eml4	104.11		-0.054677	0.166713
Q9CXV9	DCN1-like protein 5	Dcun1d5	27.578		-0.0553664	-0.261711
Q02257	Junction plakoglobin	Jup	81.8		-0.0556663	0.837352
Q9QZD9	Eukaryotic translation initiation factor 3 subunit I	Eif3i	36.46		-0.0558013	-0.148609
O08547;E9Q6R3	Vesicle-trafficking protein SEC22b	Sec22b	24.74		-0.0564011	0.0995717
Q8VDV8	MIT domain-containing protein 1	Mitd1	28.847		-0.0565062	NaN
Q91ZE0	Trimethyllysine dioxygenase, mitochondrial	Tmlhe	49.609		-0.0568363	0.0796762
P47754;D6RCW7	F-actin-capping protein subunit alpha-2	Capza2	32.967		-0.0571515	0.203253
Q8K0V4;F6YBV1	CCR4-NOT transcription complex subunit 3	Cnot3	81.945		-0.0572565	-0.152378
Q62261;Q62261-2	Spectrin beta chain, non-erythrocytic 1	Sptbn1	274.22		-0.0573767	0.0393845
Q9D7E3	Ovarian cancer-associated gene 2 protein homolog	Ovca2	24.245		-0.0575268	-0.0144982
E9Q7G0		Numa1	235.63		-0.0575418	-0.163112
Q9WUA3;Q8C605;Q9WUA3-2	6-phosphofructokinase type C;6-phosphofructokinase	Pfkp	85.454		-0.0575418	-0.284869
Q9R1P0;E9PW69	Proteasome subunit alpha type-4;Proteasome subunit alpha type	Psma4	29.47		-0.0580824	-0.0589399
Q6PB44-2;Q6PB44	Tyrosine-protein phosphatase non-receptor type 23	Ptpn23	184.96		-0.0581875	0.152901
Q6ZQ38	Cullin-associated NEDD8-dissociated protein 1	Cand1	136.33		-0.0584129	0.147825
Q9QXS6-3;Q9QXS6;Q9QXS6-2	Drebrin	Dbn1	72.416		-0.0586683	0.111695
P99029-2;P99029;G3UZJ4;H3BJQ7	Peroxiredoxin-5, mitochondrial	Prdx5	17.015		-0.0588186	0.146132
P26443	Glutamate dehydrogenase 1, mitochondrial	Glud1	61.336		-0.0598407	-0.144308
Q6P542	ATP-binding cassette sub-family F member 1	Abcf1	94.944		-0.0607734	-0.0367494
Q8BG05-2;J3QNY1;E9Q7H5;A2AL12;Q8BG05;B2RXM2	Heterogeneous nuclear ribonucleoprotein A3	Hnrnpa3;Gm9242;Gm8991;Gm6793	37.086		-0.0610292	-0.049352
Q8BVE3	V-type proton ATPase subunit H	Atp6v1h	55.854		-0.0617067	0.326371
P14733	Lamin-B1	Lmnb1	66.785		-0.0618874	0.0971624
P12382	6-phosphofructokinase, liver type	Pfkl	85.359		-0.0619175	-0.353888
O35841	Apoptosis inhibitor 5	Api5	56.784		-0.0624899	-0.00475299
Q9CY64;A2ASB1	Biliverdin reductase A	Blvra	33.524		-0.0627913	0.0776804
D3Z061;Q8C7R4	Ubiquitin-like modifier-activating enzyme 6	Uba6	114.77		-0.0630323	-0.29337
Q80X82;F8WJD4	Symplekin	Sympk	142.28		-0.063364	-0.0557509
P28271	Cytoplasmic aconitate hydratase	Aco1	98.124		-0.0634242	0.00894352
Q05DV1;P37040;E9PVT9;E9Q997	NADPH--cytochrome P450 reductase	Por	72.93		-0.0634393	-0.435949
Q99J36	THUMP domain-containing protein 1	Thumpd1	38.884		-0.0634996	0.1839
Q99KY4-2;Q99KY4	Cyclin-G-associated kinase	Gak	138.34		-0.063575	-0.014641
P62204;Q3UKW2	Calmodulin	Calm1	16.837		-0.0636956	-0.0342158
Q9CWM4;Q9CQF7	Prefoldin subunit 1	Pfdn1	14.254		-0.063952	-0.0640551
Q62189;D3Z0S6	U1 small nuclear ribonucleoprotein A	Snrpa	31.835		-0.0642989	-0.0858326
Q8BGF3	WD repeat-containing protein 92	Wdr92	39.79		-0.0644196	-0.211137
P68372;Q9D6F9	Tubulin beta-4B chain;Tubulin beta-4A chain	Tubb4b;Tubb4a	49.83		-0.0647515	-0.268075
P97494	Glutamate--cysteine ligase catalytic subunit	Gclc	72.571		-0.0654004	-0.0769695
Q9R1E6;Q9R1E6-3;G3UXY9;Q9R1E6-2	Ectonucleotide pyrophosphatase/phosphodiesterase family member 2	Enpp2	98.884		-0.0655062	0.185786
Q9CQJ2	PIH1 domain-containing protein 1	Pih1d1	32.208		-0.0657628	-0.669843
Q8BJH1;Q8BJH1-2	Zinc finger C2HC domain-containing protein 1A	Zc2hc1a	35.152		-0.0664123	-0.154583
Q9DBF1-2;Q9DBF1;G3UYR8	Alpha-aminoadipic semialdehyde dehydrogenase	Aldh7a1	55.644		-0.0668655	0.0705878
P21126	Ubiquitin-like protein 4A	Ubl4a	17.8		-0.0669108	0.0557412
Q8BZR4;P58137	Acyl-coenzyme A thioesterase 8	Acot8	29.542		-0.0669108	-0.269033
P70697	Uroporphyrinogen decarboxylase	Urod	40.691		-0.0669562	0.0817969
Q8BFR5;D3YVN7;Q8BFR5-2	Elongation factor Tu, mitochondrial;Elongation factor Tu	Tufm;Gm9755	49.508		-0.0671073	-0.359521
O70251	Elongation factor 1-beta	Eef1b	24.693		-0.0684682	-0.202261
Q9QZE5	Coatomer subunit gamma-1	Copg1	97.512		-0.0685287	-0.0676387
P05202	Aspartate aminotransferase, mitochondrial	Got2	47.411		-0.0691492	-0.0167816
Q9QXA5;Q9CY46	U6 snRNA-associated Sm-like protein LSm4	Lsm4	15.076		-0.0693156	0.196046
P68040	Guanine nucleotide-binding protein subunit beta-2-like 1	Gnb2l1	35.076		-0.0694216	-0.160146
Q8JZQ9	Eukaryotic translation initiation factor 3 subunit B	Eif3b	91.369		-0.0695427	-0.111165
D3Z390;Q921C5;Q921C5-2	Protein bicaudal D homolog 2	Bicd2	84.702		-0.0695881	-0.260748
Q61749;Q61749-2;D3Z780;F7CPG6	Translation initiation factor eIF-2B subunit delta	Eif2b4	57.624		-0.0696487	0.0217166
Q9WUU7	Cathepsin Z	Ctsz	33.996		-0.0701029	0.271009
Q80TH2-1;Q80TH2;B7ZNX6;Q80TH2-2	Protein LAP2	Erbb2ip	154.33		-0.0704059	-0.302173
Q8CBY8-2;Q8CBY8	Dynactin subunit 4	Dctn4	52.241		-0.0704059	0.11591
Q9CQC9	GTP-binding protein SAR1b	Sar1b	22.382		-0.0711332	0.115597
Q9CQ62	2,4-dienoyl-CoA reductase, mitochondrial	Decr1	36.213		-0.0721035	-0.0846086
Q3UF95;Q9Z1R2;G3UYQ2;G3UZT6;Q3TDL4;G3UXT8	Large proline-rich protein BAG6	Bag6	119.14		-0.0721187	0.00613001
Q8BH15-3;Q8BH15-2;Q8BH15;Q8BH15-4;Q8BH15-5	CCR4-NOT transcription complex subunit 10	Cnot10	67.304		-0.0722856	-0.0568609
P17047-3;P17047;P17047-2	Lysosome-associated membrane glycoprotein 2	Lamp2	45.655		-0.0728014	-0.0754641
Q9CPY7-2;Q9CPY7	Cytosol aminopeptidase	Lap3	52.75		-0.0729076	-0.118493
Q9DBZ5	Eukaryotic translation initiation factor 3 subunit K	Eif3k	25.086		-0.0730442	-0.15549
Q9CQD1	Ras-related protein Rab-5A	Rab5a	23.598		-0.0730745	-0.00518435
Q9CWN7	CCR4-NOT transcription complex subunit 11	Cnot11	54.959		-0.0731352	0.103767
Q9CWI3	BRCA2 and CDKN1A-interacting protein	Bccip	35.942		-0.0732871	0.139252
O08539-2;Q6P1B9;O08539	Myc box-dependent-interacting protein 1	Bin1	48.013		-0.0746993	-0.118094
Q8CG72;Q8CG72-2	Poly(ADP-ribose) glycohydrolase ARH3	Adprhl2	39.414		-0.0748057	0.147841
P61759;Q3TIR6	Prefoldin subunit 3	Vbp1	22.435		-0.0750336	-0.0943713
Q9D0W5	Peptidyl-prolyl cis-trans isomerase-like 1	Ppil1	18.237		-0.0754896	-0.0597706
Q9Z1D1	Eukaryotic translation initiation factor 3 subunit G	Eif3g	35.638		-0.0755656	0.0398888
O70194	Eukaryotic translation initiation factor 3 subunit D	Eif3d	63.988		-0.0756264	0.019492
P42227-2;P42227-3;P42227;B7ZC18	Signal transducer and activator of transcription 3	Stat3	83.125		-0.075885	-0.0908535
P54823	Probable ATP-dependent RNA helicase DDX6	Ddx6	54.191		-0.0769954	-0.0090604
Q99PP9-3;Q99PP9-2;Q5SVT1;Q99PP9;Q5SVT2	Tripartite motif-containing protein 16	Trim16	53.983		-0.0770867	0.139522
Q6PDM2;H7BX95;Q6PDM2-3;Q6PDM2-2	Serine/arginine-rich splicing factor 1	Srsf1	27.744		-0.0772085	-0.209641
P51150	Ras-related protein Rab-7a	Rab7a	23.489		-0.0772997	-0.0747794
O35350	Calpain-1 catalytic subunit	Capn1	82.105		-0.077315	-0.0268709
A2AMY5;Q91VX2;F6PYV5	Ubiquitin-associated protein 2	Ubap2	117.83		-0.0773759	-0.405775
Q8C4B4	Protein unc-119 homolog B	Unc119b	28.302		-0.077452	0.244497
P51859;E0CXA0	Hepatoma-derived growth factor	Hdgf	26.268		-0.0774825	-0.00129785
P80315;G5E839	T-complex protein 1 subunit delta	Cct4	58.066		-0.0779087	-0.233397
Q8VBV3;A2AV19	Exosome complex component RRP4	Exosc2	32.631		-0.078457	-0.348573
Q91VH6	Protein MEMO1	Memo1	33.692		-0.0785636	-0.147958
O70591	Prefoldin subunit 2	Pfdn2	16.534		-0.0791731	-0.073546
Q9D868-2;A2BGI8;Q9D868;A2BGI9	Peptidyl-prolyl cis-trans isomerase H	Ppih	19.208		-0.0795085	-0.0315363
Q9Z0S1;D3Z5X0;D3Z0E6	3(2),5-bisphosphate nucleotidase 1	Bpnt1	33.196		-0.0795237	0.00171777
Q8JZK9	Hydroxymethylglutaryl-CoA synthase, cytoplasmic	Hmgcs1	57.568		-0.0800269	-0.158079
Q9CR86;J3QPI4	Calcium-regulated heat stable protein 1	Carhsp1;Gm9791	16.062		-0.080576	-0.10541
Q3UL36;Q3UL36-2	Arginine and glutamate-rich protein 1	Arglu1	32.887		-0.0810795	-0.3639
Q9D071;Q9D071-3;F7C9N6;Q9D071-2	MMS19 nucleotide excision repair protein homolog	Mms19	113.09		-0.0810795	0.127967
Q9DBJ1	Phosphoglycerate mutase 1	Pgam1	28.832		-0.0812169	-0.0472592
P17426-2;P17426	AP-2 complex subunit alpha-1	Ap2a1	105.48		-0.0817206	0.188661
A2AFJ1;Q60973;A2AFI9	Histone-binding protein RBBP7	Rbbp7	46.908		-0.0818733	0.0992317
Q8BL66	Early endosome antigen 1	Eea1	160.91		-0.0820871	-0.0972063
Q3TIX9	U4/U6.U5 tri-snRNP-associated protein 2	Usp39	65.146		-0.0821635	-0.200881
O88520	Leucine-rich repeat protein SHOC-2	Shoc2	64.892		-0.0823925	0.265761
Q9CT10	Ran-binding protein 3	Ranbp3	52.572		-0.0824231	-0.0579701
F8WHV1;Q9D187	Mitotic spindle-associated MMXD complex subunit MIP18	Fam96b	15.003		-0.0824689	0.14315
Q06138	Calcium-binding protein 39	Cab39	39.842		-0.0830495	0.0560562
Q6A026;E9QPI5	Sister chromatid cohesion protein PDS5 homolog A	Pds5a	150.33		-0.0833094	-0.328951
P70349	Histidine triad nucleotide-binding protein 1	Hint1	13.777		-0.0833094	-0.0460021
P14152	Malate dehydrogenase, cytoplasmic	Mdh1	36.511		-0.0834011	-0.0229005
Q9D0M0	Exosome complex exonuclease RRP42	Exosc7	31.825		-0.0834011	-0.343124
P84228;P68433	Histone H3.2;Histone H3.1	Hist1h3b;Hist1h3a	15.388		-0.0836304	-0.473839
B1AVI2;Q9D614;Q9D0I4	Syntaxin-17	Stx17	16.192		-0.0836762	0.212551
P62843;D3YTQ9	40S ribosomal protein S15	Rps15	17.04		-0.0837833	-0.227002
Q3TAI4;Q9CYZ2;A2AUD5;Q3TUJ9;Q8BKP1;F6VQ81	Tumor protein D54	Tpd52l2	22.466		-0.0842267	0.169501
P97470	Serine/threonine-protein phosphatase 4 catalytic subunit	Ppp4c	35.08		-0.0842573	-0.0608774
Q99JH1	Ribonuclease P protein subunit p25-like protein	Rpp25l	17.675		-0.0844409	-0.0564447
Q9R059;F2Z455	Four and a half LIM domains protein 3	Fhl3	31.794		-0.0849917	-0.00115369
Q61823	Programmed cell death protein 4	Pdcd4	51.702		-0.0852059	0.0817665
Q8QZT1	Acetyl-CoA acetyltransferase, mitochondrial	Acat1	44.816		-0.0857569	-0.0446039
P51949	CDK-activating kinase assembly factor MAT1	Mnat1	35.848		-0.0860785	NaN
Q99MR6-3;Q99MR6-4;Q99MR6-2;Q99MR6	Serrate RNA effector molecule homolog	Srrt	99.438		-0.0871509	-0.244644
P46664	Adenylosuccinate synthetase isozyme 2	Adss	50.02		-0.0874728	-0.0564447
F6T9K1;Q9D6N5;D3YY09;D3YYC2;G3UXH5	Dr1-associated corepressor	Drap1	19.971		-0.0875954	0.0291905
P42932;H3BL49	T-complex protein 1 subunit theta	Cct8	59.555		-0.0876108	-0.178747
Q5F2E8	Serine/threonine-protein kinase TAO1	Taok1	116.05		-0.0877488	-0.308244
Q9D0L8;Q9D0L8-3;Q9D0L8-2	mRNA cap guanine-N7 methyltransferase	Rnmt	53.291		-0.0884541	-0.0893626
Q8BGC0	HIV Tat-specific factor 1 homolog	Htatsf1	86.239		-0.0888224	-0.395172
G3UVV4;P17710-3;P17710-4;P17710-2;P17710	Hexokinase-1	Hk1	101.87		-0.0892673	-0.189287
Q8CGY8;Q8CGY8-2	UDP-N-acetylglucosamine--peptide N-acetylglucosaminyltransferase 110 kDa subunit	Ogt	116.95		-0.0898046	-0.308477
Q6P2B1;Q6P2B1-2	Transportin-3	Tnpo3	104.17		-0.089866	-0.0997664
Q9QXB9	Developmentally-regulated GTP-binding protein 2	Drg2	40.718		-0.0902192	-0.261711
Q99L20		Gstt3	27.403		-0.0905572	-0.184852
Q8CJG0	Protein argonaute-2	Ago2	97.303		-0.0906646	-0.178747
Q69ZN7;E9Q390;Q69ZN7-4;Q69ZN7-2	Myoferlin	Myof	233.32		-0.0907875	-0.126709
E9PWG6		Ncapg	112.87		-0.090849	-0.210763
Q9ESD7-3;E9QL12;E9PXU9;Q9ESD7;E9Q423;Q9ESD7-2	Dysferlin	Dysf	235.9		-0.0912793	-0.849118
D3Z0B9;Q571I9	Aldehyde dehydrogenase family 16 member A1	Aldh16a1	79.488		-0.091433	-0.172744
P15105;D3Z121;D3YVK1	Glutamine synthetase	Glul	42.119		-0.0916329	NaN
P07742	Ribonucleoside-diphosphate reductase large subunit	Rrm1	90.209		-0.0923401	-0.0780633
P63325;J3QNI7;Q3UW83	40S ribosomal protein S10	Rps10;Rps10-ps1	18.916		-0.0924324	-0.222434
D3YXM7;D3Z3N2;F8WHG5;Q60823	RAC-beta serine/threonine-protein kinase	Akt2	25.614		-0.0926017	NaN
Q9DCM0	Persulfide dioxygenase ETHE1, mitochondrial	Ethe1	27.738		-0.0929709	-0.151209
Q6URW6-2;Q6URW6;K3W4R2;Q6URW6-3	Myosin-14	Myh14	227.76		-0.0937867	-0.301002
Q9WUA2	Phenylalanine--tRNA ligase beta subunit	Farsb	65.696		-0.0938021	-0.110096
Q99M31-2;Q99M31	Heat shock 70 kDa protein 14	Hspa14	55.882		-0.0938637	-0.358959
Q91XX1		Pcdhgc3	101.05		-0.0939253	0.285601
P97429;D3Z0S1;F7ANV6	Annexin A4;Annexin	Anxa4	35.915		-0.0944643	-0.0211954
Q5SWD9;Q5SWD9-3;Q5SWD9-2	Pre-rRNA-processing protein TSR1 homolog	Tsr1	92.104		-0.0950343	-0.146004
Q9D0I9	Arginine--tRNA ligase, cytoplasmic	Rars	75.673		-0.0953425	-0.167229
O88544;F6QTS1;D3YV99;D3Z1R9	COP9 signalosome complex subunit 4	Cops4	46.284		-0.0955891	-0.0513025
P61600;Q9DB82	N-alpha-acetyltransferase 20	Naa20	20.368		-0.0960208	0.0134944
O88696	Putative ATP-dependent Clp protease proteolytic subunit, mitochondrial	Clpp	29.8		-0.0969926	-0.237809
P47811-4;P47811;P47811-3;P47811-2;B2KF35	Mitogen-activated protein kinase 14	Mapk14	32.327		-0.097008	-0.230818
Q91V41;A2AL34	Ras-related protein Rab-14	Rab14	23.897		-0.097363	-0.0963969
Q91VA6;F6SQH7	Polymerase delta-interacting protein 2	Poldip2	41.87		-0.0977488	-0.333309
D3Z636;Q91VM9;G8JL76;Q91VM9-2	Inorganic pyrophosphatase 2, mitochondrial	Ppa2	37.985		-0.0977797	-0.128557
P47791-2;P47791	Glutathione reductase, mitochondrial	Gsr	51.073		-0.0978107	-0.0632268
O88543	COP9 signalosome complex subunit 3	Cops3	47.832		-0.0982121	-0.0941009
P56564	Excitatory amino acid transporter 1	Slc1a3	59.622		-0.0986291	NaN
Q99KC8	von Willebrand factor A domain-containing protein 5A	Vwa5a	87.142		-0.0989844	0.0213065
P83917;Q7TPM0;Q9CYJ8	Chromobox protein homolog 1	Cbx1	21.418		-0.0990927	-0.131721
P62307	Small nuclear ribonucleoprotein F	Snrpf	9.7251		-0.0991545	-0.0766959
P97825	Hematological and neurological expressed 1 protein	Hn1	16.08		-0.0992781	0.0881166
P09528	Ferritin heavy chain	Fth1	21.066		-0.09985	0.0366443
P62631	Elongation factor 1-alpha 2	Eef1a2	50.454		-0.100005	0.266941
Q80X50-4;Q80X50;Q80X50-5;Q80X50-2;Q80X50-3	Ubiquitin-associated protein 2-like	Ubap2l	116.9		-0.100484	-0.0468402
Q8K2Q0	COMM domain-containing protein 9	Commd9	21.85		-0.101103	0.0158555
Q8BGS2;Q8BGS2-2	BolA-like protein 2	Bola2	10.214		-0.10135	0.109312
Q8K4M5;F7BCN0;F7BZY0;Q8VI86	COMM domain-containing protein 1	Commd1	20.996		-0.101474	0.0540327
P30681	High mobility group protein B2	Hmgb2	24.162		-0.10149	-0.0213375
P57780;E9Q2W9	Alpha-actinin-4	Actn4	104.98		-0.101505	-0.110764
Q3U0V1	Far upstream element-binding protein 2	Khsrp	76.775		-0.102001	-0.144046
O08997	Copper transport protein ATOX1	Atox1	7.3384		-0.102032	-0.012211
P14206;D3YTT7	40S ribosomal protein SA	Rpsa;Rpsa-ps10	32.838		-0.102218	-0.194465
P46638;G3UY29;E9Q3P9;F8WGS1;P62492;G3UZD3;G3UZL4	Ras-related protein Rab-11B;Ras-related protein Rab-11A	Rab11b;Rab11a	24.489		-0.102295	0.000533907
D5MCW4;Q9CQ89	Protein CutA	Cuta	16.453		-0.102915	0.203369
P11983;P11983-2	T-complex protein 1 subunit alpha	Tcp1	60.448		-0.103008	-0.148609
Q8BHG1;A2A9Q2;A6PWC3	Nardilysin	Nrd1	132.89		-0.103147	0.0546619
Q921W2;P70318;D6RGU1	Nucleolysin TIAR	Tial1	41.53		-0.103379	0.203801
Q99J72-3;H3BJQ3;Q99J72-4;H3BKE5;Q99J72-2;Q99J72;E9QMH1;H3BJ44;H3BJL0;H3BL97;H3BKS1;H3BJJ6;H3BJD1;Q3TI69	DNA dC->dU-editing enzyme APOBEC-3	Apobec3	45.778		-0.103813	NaN
Q8BHS3	Pre-mRNA-splicing factor RBM22	Rbm22	46.895		-0.103953	-0.117961
G5E8K5-2;G5E8K5-3;G5E8K2;G5E8K3;G5E8K5	Ankyrin-3	Ank3	188.25		-0.104325	-0.110497
Q3THK3	General transcription factor IIF subunit 1	Gtf2f1	57.241		-0.104527	0.150657
P83940	Transcription elongation factor B polypeptide 1	Tceb1	12.473		-0.104868	-0.100843
Q9CQN1	Heat shock protein 75 kDa, mitochondrial	Trap1	80.208		-0.10507	-0.160275
Q9JKV1;D3YUD8	Proteasomal ubiquitin receptor ADRM1	Adrm1;Gm9774	42.06		-0.106017	-0.220578
Q3TWV4;P84091	AP-2 complex subunit mu	Ap2m1	49.389		-0.10611	-0.040121
D3YWK1;Q80W47	WD repeat domain phosphoinositide-interacting protein 2	Wipi2	46.434		-0.106374	0.0435121
P28474	Alcohol dehydrogenase class-3	Adh5	39.547		-0.107011	-0.0257375
Q9DBX5;P47713	Cytosolic phospholipase A2;Phospholipase A2;Lysophospholipase	Pla2g4a	84.267		-0.107337	-0.47467
O70589-3;O70589-4;O70589-5;O70589;O70589-2	Peripheral plasma membrane protein CASK	Cask	102.1		-0.108519	-0.0070519
Q9D8B7;E9Q769	Junctional adhesion molecule C	Jam3	34.837		-0.108581	0.155646
Q9D6R2;Q9D6R2-2	Isocitrate dehydrogenase [NAD] subunit alpha, mitochondrial	Idh3a	39.638		-0.108954	-0.185993
P61202;P61202-2;A2AQE4	COP9 signalosome complex subunit 2	Cops2	51.596		-0.109125	-0.0109229
Q8BWR2;Q8BWR2-2	PITH domain-containing protein 1	Pithd1	24.192		-0.109234	0.106436
Q8R4X3;F6YJB6	RNA-binding protein 12	Rbm12;Cpne1	102.8		-0.109919	0.0524311
O35864	COP9 signalosome complex subunit 5	Cops5	37.548		-0.110511	-0.100843
Q8R0G9	Nuclear pore complex protein Nup133	Nup133	128.62		-0.110511	-0.434988
Q9ESJ0	Exportin-4	Xpo4	129.98		-0.110589	0.213086
Q99KP6;Q99KP6-2;J3QNL8;Q99KP6-3	Pre-mRNA-processing factor 19	Prpf19	55.238		-0.111243	-0.154842
Q9R1B9;G3UY21;G3UXV6;G3UZ88;G3UYX7;G3X909	Slit homolog 2 protein;Slit homolog 2 protein N-product;Slit homolog 2 protein C-product	Slit2	168.78		-0.111274	-0.244522
P35700;B1AXW5;B1AXW6;B1AXW4	Peroxiredoxin-1	Prdx1	22.176		-0.111711	-0.0352017
Q9CZN7	Serine hydroxymethyltransferase	Shmt2	55.758		-0.112007	-0.280719
Q64674	Spermidine synthase	Srm	33.995		-0.112646	-0.124725
E9PVA8		Gcn1l1	293.02		-0.113068	-0.391878
Q8VEE4;Q5SWN2	Replication protein A 70 kDa DNA-binding subunit;Replication protein A 70 kDa DNA-binding subunit, N-terminally processed	Rpa1	69.036		-0.113333	-0.203013
Q61425	Hydroxyacyl-coenzyme A dehydrogenase, mitochondrial	Hadh	34.463		-0.114394	0.00132796
Q6P069-2;Q6P069	Sorcin	Sri	20.296		-0.114426	-0.211261
Q60864	Stress-induced-phosphoprotein 1	Stip1	62.581		-0.114722	-0.0996318
Q9DAR7;Q3TBW9	m7GpppX diphosphatase	Dcps	38.988		-0.114816	-0.108625
P05132;P05132-2	cAMP-dependent protein kinase catalytic subunit alpha	Prkaca	40.57		-0.115926	0.0509656
Q5FWK3;A2AH25	Rho GTPase-activating protein 1	Arhgap1	50.41		-0.116317	-0.361432
P63242	Eukaryotic translation initiation factor 5A-1	Eif5a	16.832		-0.117647	-0.0282861
P29341	Polyadenylate-binding protein 1	Pabpc1	70.67		-0.117819	-0.0672258
Q9CZ04;Q9CZ04-2;D3Z440;D3YVI6	COP9 signalosome complex subunit 7a	Cops7a	30.224		-0.117866	-0.201885
P28659-2;P28659-3;P28659;P28659-4	CUGBP Elav-like family member 1	Celf1	51.589		-0.11821	-0.0321009
Q9CR39	WD repeat domain phosphoinositide-interacting protein 3	Wdr45b	38.02		-0.118367	-0.28948
Q3TUU5;D3Z7L3;D3Z1S9;D3Z094	Testis-expressed sequence 30 protein	Tex30	25.263		-0.119103	NaN
Q6NXL1		Sec24d	112.67		-0.119197	0.0776651
Q8VEJ4	Notchless protein homolog 1	Nle1	53.133		-0.119213	-0.161823
Q60817;P70670	Nascent polypeptide-associated complex subunit alpha;Nascent polypeptide-associated complex subunit alpha, muscle-specific form	Naca	23.384		-0.119495	-0.183201
P80316	T-complex protein 1 subunit epsilon	Cct5	59.623		-0.119667	-0.246104
P49718;Q52KC3	DNA replication licensing factor MCM5	Mcm5	82.342		-0.120467	-0.484293
Q9EP82;E9Q156	tRNA (guanine-N(7)-)-methyltransferase subunit WDR4	Wdr4	45.755		-0.120655	-0.10286
Q6NZD2;Q9WV80	Sorting nexin-1	Snx1	58.878		-0.120686	-0.0662615
Q9JIG7	Coiled-coil domain-containing protein 22	Ccdc22	70.843		-0.120796	-0.269033
Q03958;G3UYF9	Prefoldin subunit 6	Pfdn6;H2-Ke2	14.454		-0.121188	-0.137766
Q6P5F9	Exportin-1	Xpo1	123.09		-0.121235	-0.0353423
Q9JIW9	Ras-related protein Ral-B	Ralb	23.349		-0.121549	-0.0747794
Q5U5V2;Q5U5V2-2	Hydroxylysine kinase	Agphd1	42.356		-0.122177	-0.0391385
O88967	ATP-dependent zinc metalloprotease YME1L1	Yme1l1	80.027		-0.122413	0.0380063
Q3TJZ6	Protein FAM98A	Fam98a	55.055		-0.123104	-0.0107799
Q9QYJ3	DnaJ homolog subfamily B member 1	Dnajb1	38.167		-0.123528	0.0833246
Q9CQG1-2;Q9CQG1	Cation transport regulator-like protein 2	Chac2	18.932		-0.123732	-0.0992279
Q9ERF3;Q8BVQ0;D6RDC7	WD repeat-containing protein 61	Wdr61	33.772		-0.124047	-0.162339
Q3UMB9	WASH complex subunit 7	Kiaa1033	136.37		-0.124346	-0.0522768
P05622;E9QPE2;E9QN12	Platelet-derived growth factor receptor beta;Tyrosine-protein kinase receptor	Pdgfrb	122.8		-0.125809	-0.115832
Q8K212	Phosphofurin acidic cluster sorting protein 1	Pacs1	104.83		-0.126155	-0.23352
Q9CQC6	Basic leucine zipper and W2 domain-containing protein 1	Bzw1	48.043		-0.126218	-0.145221
E9Q5Q0;Q3TGG2;Q7TQH0-3;Q7TQH0;Q7TQH0-2;J3QP59	Ataxin-2-like protein	Atxn2l	92.071		-0.126391	0.0654156
Q9DCN2-2;Q9DCN2;F2Z456;F2Z3V0	NADH-cytochrome b5 reductase 3;NADH-cytochrome b5 reductase 3 membrane-bound form;NADH-cytochrome b5 reductase 3 soluble form	Cyb5r3	31.549		-0.126675	-0.356144
E9QN31;Q922K7	Putative ribosomal RNA methyltransferase NOP2	Nop2	86.906		-0.126738	-0.584963
Q9DBT5;A2AE27	AMP deaminase 2	Ampd2	92.023		-0.127888	-0.136716
Q921M7	Protein FAM49B	Fam49b	36.776		-0.128109	-0.0287106
D3Z030;Q6EDY6-3;Q6EDY6;F7AI27	Leucine-rich repeat-containing protein 16A	Lrrc16a	147.15		-0.128125	-0.394185
P97434-4;P97434-3;P97434;P97434-5;P97434-2;Q5SWZ5;F6S5I0;F6RND9;F6XZM9	Myosin phosphatase Rho-interacting protein	Mprip	112.7		-0.128346	0.0760066
P12815	Programmed cell death protein 6	Pdcd6	21.867		-0.128361	0.0321969
Q61458;Q3UUW5;E9PWD3;E9QA43	Cyclin-H	Ccnh	37.506		-0.128409	-0.246347
P80313	T-complex protein 1 subunit eta	Cct7	59.652		-0.128693	-0.241352
Q8BVU5;A2AH27	ADP-ribose pyrophosphatase, mitochondrial	Nudt9	38.604		-0.128693	-0.257856
E9PXY1;A2A432;A2A432-2;J3QJX0	Cullin-4B	Cul4b	102.41		-0.128771	-0.0567222
P46061	Ran GTPase-activating protein 1	Rangap1	63.53		-0.12885	-0.20989
B2KGR2;O89112	LanC-like protein 1	Lancl1	19.656		-0.129481	-0.0329472
Q6PDY2	2-aminoethanethiol dioxygenase	Ado	28.372		-0.129513	-0.0361869
Q3UXD9;Q99MZ7;D6RHN4;D6RIP0	Peroxisomal trans-2-enoyl-CoA reductase	Pecr	28.095		-0.129592	0.0358158
P10711;E9PYD5;P10711-2	Transcription elongation factor A protein 1	Tcea1	33.88		-0.129908	-0.0532505
O70475;D3Z3F7	UDP-glucose 6-dehydrogenase	Ugdh	54.831		-0.131155	-0.352984
P62137	Serine/threonine-protein phosphatase PP1-alpha catalytic subunit	Ppp1ca	37.54		-0.131645	-0.0551957
E9PWE8;Q3TT92;Q62188	Dihydropyrimidinase-related protein 3	Dpysl3	73.884		-0.132198	0.0930171
Q99J77		Nans	40.024		-0.13291	-0.127369
P63017;Q504P4	Heat shock cognate 71 kDa protein	Hspa8	70.87		-0.133132	-0.112767
O54962	Barrier-to-autointegration factor;Barrier-to-autointegration factor, N-terminally processed	Banf1	10.102		-0.133226	-0.341872
Q9Z120;D3Z7D2	tRNA (guanine-N(7)-)-methyltransferase	Mettl1	30.603		-0.13454	-0.370053
Q3UKJ7;Q3UKJ7-2	WD40 repeat-containing protein SMU1	Smu1	57.543		-0.134572	-0.153416
B1AWE0;Q6PFA2;B1AWE1;O08585;B1AWD8;B1AWD9	Clathrin light chain A	Clta	23.478		-0.134889	-0.345396
P61082;F7CDT0;F6WMC0;F6YXS3	NEDD8-conjugating enzyme Ubc12	Ube2m	20.9		-0.135031	0.0548717
Q8BHL5-2;Q8BHL5;Q8BHL5-3	Engulfment and cell motility protein 2	Elmo2	82.542		-0.135475	-0.25181
B7ZWL1;Q6ZQ08-2;Q6ZQ08;Q6ZQ08-4	CCR4-NOT transcription complex subunit 1	Cnot1	260.95		-0.135539	-0.175301
D6RII3;Q05BC3-2;D3Z4J9;Q05BC3;Q05BC3-3	Echinoderm microtubule-associated protein-like 1	Eml1	76.762		-0.136474	-0.543001
P47962;D3YYV8	60S ribosomal protein L5	Rpl5	34.4		-0.136569	-0.0806576
Q9Z2X1;Q9Z2X1-2;J3QMQ5;J3QM80	Heterogeneous nuclear ribonucleoprotein F;Heterogeneous nuclear ribonucleoprotein F, N-terminally processed	Hnrnpf;Gm6430	45.729		-0.136585	-0.219711
P70335-2;P70335	Rho-associated protein kinase 1	Rock1	158.04		-0.13687	-0.237441
Q8R1B4	Eukaryotic translation initiation factor 3 subunit C	Eif3c	105.53		-0.13733	-0.19333
Q9D8N2;Q3TH34	Protein FAM45A	Fam45a	40.42		-0.137569	-0.00489682
O35344	Importin subunit alpha-4	Kpna3	57.772		-0.138807	0.0505621
Q9ERD7	Tubulin beta-3 chain	Tubb3	50.418		-0.138807	-0.16877
Q91YP3	Putative deoxyribose-phosphate aldolase	Dera	34.975		-0.138966	-0.316725
Q99LA2;E9PW12;Q9JMD0;B1AQG7;Q8CCB2		Zfp207	49.791		-0.139188	-0.0526941
Q9D880	Mitochondrial import inner membrane translocase subunit TIM50	Timm50	39.776		-0.139395	NaN
E9QAS4;Q6PDQ2;E9QAS5	Chromodomain-helicase-DNA-binding protein 4	Chd4	216.37		-0.139601	-0.343806
Q8CFB8;Q3ULW8		Parp3	59.452		-0.14003	0.278304
Q91ZW3	SWI/SNF-related matrix-associated actin-dependent regulator of chromatin subfamily A member 5	Smarca5	121.63		-0.140508	-0.128425
P70460	Vasodilator-stimulated phosphoprotein	Vasp	39.666		-0.140985	0.125164
P61161	Actin-related protein 2	Actr2	44.76		-0.141239	-0.126048
Q8K1J6	CCA tRNA nucleotidyltransferase 1, mitochondrial	Trnt1	49.895		-0.141287	-0.120219
Q921I9	Exosome complex component RRP41	Exosc4	26.249		-0.14143	-0.331017
P80318;E9Q133;Q3U0I3;F6Q609	T-complex protein 1 subunit gamma	Cct3	60.629		-0.141589	-0.253626
D3Z3J6;Q8VE62;F6Y616;G3UYE5;G3UZ67	Polyadenylate-binding protein-interacting protein 1	Paip1	42.06		-0.142003	-0.0809306
P26041	Moesin	Msn	67.766		-0.14213	-0.0446039
Q6PGL7-2;Q6PGL7	WASH complex subunit FAM21	Fam21	136.08		-0.14299	0.291204
O70305-3;O70305-2;O70305;E9QM77;F6U2C2	Ataxin-2	Atxn2	122.8		-0.143022	0.0102069
Q9JJU8	SH3 domain-binding glutamic acid-rich-like protein	Sh3bgrl	12.811		-0.143691	-0.0405417
Q91YY4	ATP synthase mitochondrial F1 complex assembly factor 2	Atpaf2	33.289		-0.144042	0.0528799
P60670-2;P60670	Nuclear protein localization protein 4 homolog	Nploc4	64.378		-0.14452	-0.0866479
Q9DBG7;F6VF36	Signal recognition particle receptor subunit alpha	Srpr	69.622		-0.144537	NaN
F7BX26;Q60676;G5E819	Serine/threonine-protein phosphatase;Serine/threonine-protein phosphatase 5	Ppp5c	54.205		-0.145908	-0.0301242
Q99K95	Protein RTF2 homolog	Rtfdc1	33.934		-0.146196	-0.177854
A2A4A1;Q91ZF0	DnaJ homolog subfamily C member 24	Dnajc24	16.922		-0.146244	0.297183
Q8VCR7;E9QN99	Alpha/beta hydrolase domain-containing protein 14B	Abhd14b	22.45		-0.14634	-0.0831112
Q9R257	Heme-binding protein 1	Hebp1	21.067		-0.14634	-0.187641
Q60520;Q60520-1	Paired amphipathic helix protein Sin3a	Sin3a	145.09		-0.146835	-0.906352
G5E850;P56395	Cytochrome b5	Cyb5;Cyb5a	11.142		-0.147154	-0.283448
Q9JLB0-2;Q9JLB0;E9PWC5	MAGUK p55 subfamily member 6	Mpp6	60.924		-0.148209	NaN
Q7TMM9	Tubulin beta-2A chain	Tubb2a	49.906		-0.148593	-0.339137
Q9EQ80;D3Z0G0	NIF3-like protein 1	Nif3l1	41.745		-0.149489	-0.292664
P31230;Q3UZG4	Aminoacyl tRNA synthase complex-interacting multifunctional protein 1;Endothelial monocyte-activating polypeptide 2	Aimp1	33.997		-0.150625	0.0323148
O35900;O35901	U6 snRNA-associated Sm-like protein LSm2	Lsm2	10.834		-0.150769	-0.0753272
Q8C845;Q9D8Y0	EF-hand domain-containing protein D2	Efhd2	26.8		-0.150865	0.211231
Q03147	Cyclin-dependent kinase 7	Cdk7	38.968		-0.152484	-0.337654
A2AGT5-2;A2AGT5-3;K3W4R5;A2AGT5	Cytoskeleton-associated protein 5	Ckap5	218.7		-0.152564	-0.103531
Q8BWZ3;Q8BWZ3-2	N-alpha-acetyltransferase 25, NatB auxiliary subunit	Naa25	111.71		-0.152725	0.0242085
P40142	Transketolase	Tkt	67.63		-0.152757	-0.0529723
Q9CW03	Structural maintenance of chromosomes protein 3	Smc3	141.55		-0.153463	-0.296311
Q9CSN1	SNW domain-containing protein 1	Snw1	61.475		-0.154056	0.103286
E9PVC5;E9PVC6;Q6NZJ6-2;E9Q9E1;Q6NZJ6	Eukaryotic translation initiation factor 4 gamma 1	Eif4g1	175.46		-0.154297	0.0492181
Q91XF0	Pyridoxine-5-phosphate oxidase	Pnpo	30.114		-0.154811	-0.145221
A2AA86;Q6NXN1-2;A2AA85;Q6NXN1	SUZ domain-containing protein 1	Szrd1	14.633		-0.155438	-0.0441843
Q9JLM8;Q9JLM8-2;Q80VB6	Serine/threonine-protein kinase DCLK1	Dclk1	84.152		-0.155663	-0.214871
P09671	Superoxide dismutase [Mn], mitochondrial	Sod2	24.603		-0.155823	-0.177216
Q8R395	COMM domain-containing protein 5	Commd5	24.493		-0.155952	-0.252052
Q9CQT1;F6YY88;F8WI95	Methylthioribose-1-phosphate isomerase	Mri1	39.41		-0.158623	0.0121843
Q3TYX3	SET and MYND domain-containing protein 5	Smyd5	47.095		-0.159267	-0.326537
Q3T9A5;Q8BZM1	Glomulin	Glmn	60.637		-0.159315	-0.0994972
Q3UVG3	Protein FAM91A1	Fam91a1	93.462		-0.160137	-0.132379
Q9CR16	Peptidyl-prolyl cis-trans isomerase D	Ppid	40.742		-0.160492	-0.0247452
Q7TPD0	Integrator complex subunit 3	Ints3	117.94		-0.160782	-0.0706641
P62259;D6REF3;F6WA09	14-3-3 protein epsilon	Ywhae	29.174		-0.16125	0.0548269
Q9D4J7-2;E9QAG2;Q9D4J7	PHD finger protein 6	Phf6	32.283		-0.161556	-0.40305
A2A4A6;Q62077;G3UXP4	1-phosphatidylinositol 4,5-bisphosphate phosphodiesterase gamma-1	Plcg1	148.53		-0.161637	0.325431
J3QK48;P97823-2;J3QP56;P97823;D3YUG4;D3Z111	Acyl-protein thioesterase 1	Lypla1	23.132		-0.161637	0.00508721
Q8CAY6;G3XA25;Q80X81;F2Z459	Acetyl-CoA acetyltransferase, cytosolic	Acat2;Acat3	41.297		-0.162267	-0.145743
Q71RI9-2;Q71RI9	Kynurenine--oxoglutarate transaminase 3	Ccbl2	47.32		-0.162299	0.098552
Q8C2E7;Q8C2E7-2	WASH complex subunit strumpellin	Kiaa0196	134.11		-0.162654	-0.10809
Q9Z1N5	Spliceosome RNA helicase Ddx39b	Ddx39b	49.035		-0.162912	-0.094236
Q8C9B9-3;Q8C9B9	Death-inducer obliterator 1	Dido1	129.17		-0.162945	NaN
A2AU52;Q8BG94	COMM domain-containing protein 7	Commd7	14.683		-0.163155	-0.548141
Q9D0J4	ADP-ribosylation factor-like protein 2	Arl2	20.864		-0.164157	-0.29443
Q91YR1	Twinfilin-1	Twf1	40.079		-0.164609	-0.148218
O88572;E9Q8K0	Low-density lipoprotein receptor-related protein 6	Lrp6	180.25		-0.164707	-0.297837
P16045	Galectin-1	Lgals1	14.866		-0.164949	-0.0717627
[truncated: 705 more rows]

## Sheet: ALL_GOCC_Count
Type	Name	Count	% of total
GOCC slim name	cell part	2511	88.07
GOCC slim name	organelle	1583	55.52
GOCC slim name	intracellular organelle	1577	55.31
GOCC slim name	intracellular membrane-bounded organelle	1258	44.12
GOCC slim name	macromolecular complex	1030	36.13
GOCC slim name	cytoplasm	788	27.64
GOCC slim name	protein complex	782	27.43
GOCC slim name	nucleus	733	25.71
GOCC slim name	membrane	682	23.92
GOCC slim name	intracellular non-membrane-bounded organelle	540	18.94
GOCC slim name	cytosol	360	12.63
GOCC slim name	plasma membrane	328	11.5
GOCC slim name	mitochondrion	312	10.94
GOCC slim name	ribonucleoprotein complex	281	9.86
GOCC slim name	cell projection	228	8
GOCC slim name	nucleolus	199	6.98
GOCC slim name	vesicle	183	6.42
GOCC slim name	cytoplasmic membrane-bounded vesicle	153	5.37
GOCC slim name	cytoskeleton	148	5.19
GOCC slim name	Golgi apparatus	133	4.67
GOCC slim name	neuron projection	115	4.03
GOCC slim name	extracellular space	115	4.03
GOCC slim name	endoplasmic reticulum	104	3.65
GOCC slim name	microtubule organizing center	99	3.47
GOCC slim name	spliceosomal complex	92	3.23
GOCC slim name	extracellular region	89	3.12
GOCC slim name	nucleoplasm	79	2.77
GOCC slim name	endosome	79	2.77
GOCC slim name	cell body	75	2.63
GOCC slim name	centrosome	70	2.46
GOCC slim name	neuronal cell body	65	2.28
GOCC slim name	extracellular matrix	65	2.28
GOCC slim name	cell surface	63	2.21
GOCC slim name	vacuole	58	2.03
GOCC slim name	lysosome	56	1.96
GOCC slim name	synapse	51	1.79
GOCC slim name	transcription factor complex	44	1.54
GOCC slim name	ribosome	43	1.51
GOCC slim name	proteinaceous extracellular matrix	42	1.47
GOCC slim name	intracellular	41	1.44
GOCC slim name	ubiquitin ligase complex	40	1.4
GOCC slim name	midbody	35	1.23
GOCC slim name	chromosome	34	1.19
GOCC slim name	chromatin remodeling complex	34	1.19
GOCC slim name	small ribosomal subunit	33	1.16
GOCC slim name	cell cortex	33	1.16
GOCC slim name	kinetochore	31	1.09
GOCC slim name	cilium	30	1.05
GOCC slim name	nuclear pore	26	0.91
GOCC slim name	microbody	26	0.91
GOCC slim name	nuclear envelope	24	0.84
GOCC slim name	site of polarized growth	23	0.81
GOCC slim name	transcriptional repressor complex	21	0.74
GOCC slim name	peroxisome	20	0.7
GOCC slim name	histone methyltransferase complex	20	0.7
GOCC slim name	receptor complex	19	0.67
GOCC slim name	protein serine/threonine phosphatase complex	19	0.67
GOCC slim name	proteasome complex	18	0.63
GOCC slim name	filopodium	18	0.63
GOCC slim name	microvillus	17	0.6
GOCC slim name	AP-type membrane coat adaptor complex	17	0.6
GOCC slim name	apical part of cell	17	0.6
GOCC slim name	small nuclear ribonucleoprotein complex	15	0.53
GOCC slim name	nuclear chromosome	14	0.49
GOCC slim name	nucleosome	13	0.46
GOCC slim name	lipid particle	12	0.42
GOCC slim name	endomembrane system	12	0.42
GOCC slim name	exosome (RNase complex)	11	0.39
GOCC slim name	transcription elongation factor complex	10	0.35
GOCC slim name	cell leading edge	10	0.35
GOCC slim name	septin complex	8	0.28
GOCC slim name	RNA polymerase complex	8	0.28
GOCC slim name	preribosome	8	0.28
GOCC slim name	polysome	8	0.28
GOCC slim name	PcG protein complex	7	0.25
GOCC slim name	small nucleolar ribonucleoprotein complex	6	0.21
GOCC slim name	signal recognition particle	6	0.21
GOCC slim name	cyclin-dependent protein kinase holoenzyme complex	6	0.21
GOCC slim name	THO complex	5	0.18
GOCC slim name	proton-transporting two-sector ATPase complex	5	0.18
GOCC slim name	mRNA cleavage factor complex	5	0.18
GOCC slim name	DNA-directed RNA polymerase II, holoenzyme	5	0.18
GOCC slim name	condensin complex	5	0.18
GOCC slim name	cohesin complex	5	0.18
GOCC slim name	ubiquitin conjugating enzyme complex	4	0.14
GOCC slim name	RNAi effector complex	4	0.14
GOCC slim name	pseudopodium	4	0.14
GOCC slim name	laminin complex	4	0.14
GOCC slim name	F-actin capping protein complex	4	0.14
GOCC slim name	extracellular organelle	4	0.14
GOCC slim name	brush border	4	0.14
GOCC slim name	transcription export complex	3	0.11
GOCC slim name	retromer complex	3	0.11
GOCC slim name	photoreceptor inner segment	3	0.11
GOCC slim name	gamma-tubulin complex	3	0.11
GOCC slim name	DNA replication factor C complex	3	0.11
GOCC slim name	DNA helicase complex	3	0.11
GOCC slim name	death-inducing signaling complex	3	0.11
GOCC slim name	voltage-gated calcium channel complex	2	0.07
GOCC slim name	tricarboxylic acid cycle enzyme complex	2	0.07
GOCC slim name	telomerase holoenzyme complex	2	0.07
GOCC slim name	ribonuclease P complex	2	0.07
GOCC slim name	replisome	2	0.07
GOCC slim name	phosphatidylinositol 3-kinase complex	2	0.07
GOCC slim name	nucleotide-excision repair complex	2	0.07
GOCC slim name	mismatch repair complex	2	0.07
GOCC slim name	MHC protein complex	2	0.07
GOCC slim name	electron transfer flavoprotein complex	2	0.07
GOCC slim name	dystrophin-associated glycoprotein complex	2	0.07
GOCC slim name	DNA polymerase complex	2	0.07
GOCC slim name	BLOC complex	2	0.07
GOCC slim name	bleb	2	0.07
GOCC slim name	tRNA methyltransferase complex	1	0.04
GOCC slim name	telomere cap complex	1	0.04
GOCC slim name	origin recognition complex	1	0.04
GOCC slim name	nucleocytoplasmic shuttling complex	1	0.04
GOCC slim name	Noc complex	1	0.04
GOCC slim name	NADH dehydrogenase complex	1	0.04
GOCC slim name	mitochondrial inner membrane presequence translocase complex	1	0.04
GOCC slim name	mitochondrial envelope	1	0.04
GOCC slim name	MHC class I peptide loading complex	1	0.04
GOCC slim name	I-kappaB/NF-kappaB complex	1	0.04
GOCC slim name	glycocalyx	1	0.04
GOCC slim name	glycine cleavage complex	1	0.04
GOCC slim name	external encapsulating structure	1	0.04
GOCC slim name	DNA recombinase mediator complex	1	0.04

## Sheet: SIG ALL_GOCC_Count
Type	Name	Count	% of total
GOCC slim name	cell part	66	69.47
GOCC slim name	organelle	39	41.05
GOCC slim name	intracellular organelle	38	40
GOCC slim name	intracellular membrane-bounded organelle	36	37.89
GOCC slim name	extracellular space	31	32.63
GOCC slim name	extracellular region	26	27.37
GOCC slim name	extracellular matrix	25	26.32
GOCC slim name	membrane	21	22.11
GOCC slim name	cytoplasm	20	21.05
GOCC slim name	proteinaceous extracellular matrix	17	17.89
GOCC slim name	vesicle	12	12.63
GOCC slim name	nucleus	12	12.63
GOCC slim name	macromolecular complex	10	10.53
GOCC slim name	endoplasmic reticulum	9	9.47
GOCC slim name	protein complex	8	8.42
GOCC slim name	cell surface	8	8.42
GOCC slim name	plasma membrane	7	7.37
GOCC slim name	mitochondrion	7	7.37
GOCC slim name	Golgi apparatus	7	7.37
GOCC slim name	cytoplasmic membrane-bounded vesicle	7	7.37
GOCC slim name	cell projection	7	7.37
GOCC slim name	neuron projection	6	6.32
GOCC slim name	cytosol	5	5.26
GOCC slim name	intracellular non-membrane-bounded organelle	4	4.21
GOCC slim name	neuronal cell body	3	3.16
GOCC slim name	cell body	3	3.16
GOCC slim name	microtubule organizing center	2	2.11
GOCC slim name	centrosome	2	2.11
GOCC slim name	apical part of cell	2	2.11
GOCC slim name	vacuole	1	1.05
GOCC slim name	ubiquitin ligase complex	1	1.05
GOCC slim name	synapse	1	1.05
GOCC slim name	site of polarized growth	1	1.05
GOCC slim name	ribonucleoprotein complex	1	1.05
GOCC slim name	proteasome complex	1	1.05
GOCC slim name	polysome	1	1.05
GOCC slim name	peroxisome	1	1.05
GOCC slim name	midbody	1	1.05
GOCC slim name	microvillus	1	1.05
GOCC slim name	microbody	1	1.05
GOCC slim name	MHC class I peptide loading complex	1	1.05
GOCC slim name	lysosome	1	1.05
GOCC slim name	laminin complex	1	1.05
GOCC slim name	endosome	1	1.05
GOCC slim name	cytoskeleton	1	1.05

## Sheet: SIG ALL_KEGG_Count
Type	Name	Count	% of total
KEGG name	Focal adhesion	11	11.58
KEGG name	ECM-receptor interaction	10	10.53
KEGG name	Amoebiasis	7	7.37
KEGG name	Protein processing in endoplasmic reticulum	5	5.26
KEGG name	Protein digestion and absorption	5	5.26
KEGG name	Chagas disease (American trypanosomiasis)	4	4.21
KEGG name	Toxoplasmosis	3	3.16
KEGG name	TGF-beta signaling pathway	3	3.16
KEGG name	Phagosome	3	3.16
KEGG name	Malaria	3	3.16
KEGG name	Rheumatoid arthritis	2	2.11
KEGG name	Pathways in cancer	2	2.11
KEGG name	MAPK signaling pathway	2	2.11
KEGG name	Glutathione metabolism	2	2.11
KEGG name	Cytokine-cytokine receptor interaction	2	2.11
KEGG name	Complement and coagulation cascades	2	2.11
KEGG name	Axon guidance	2	2.11
KEGG name	Wnt signaling pathway	1	1.05
KEGG name	Vitamin digestion and absorption	1	1.05
KEGG name	VEGF signaling pathway	1	1.05
KEGG name	Ubiquitin mediated proteolysis	1	1.05
KEGG name	Type I diabetes mellitus	1	1.05
KEGG name	Toll-like receptor signaling pathway	1	1.05
KEGG name	Small cell lung cancer	1	1.05
KEGG name	Salivary secretion	1	1.05
KEGG name	RIG-I-like receptor signaling pathway	1	1.05
KEGG name	Renal cell carcinoma	1	1.05
KEGG name	Regulation of actin cytoskeleton	1	1.05
KEGG name	Pyruvate metabolism	1	1.05
KEGG name	Protein export	1	1.05
KEGG name	Prostate cancer	1	1.05
KEGG name	Prion diseases	1	1.05
KEGG name	PPAR signaling pathway	1	1.05
KEGG name	Pentose and glucuronate interconversions	1	1.05
KEGG name	Pancreatic cancer	1	1.05
KEGG name	p53 signaling pathway	1	1.05
KEGG name	Other types of O-glycan biosynthesis	1	1.05
KEGG name	Osteoclast differentiation	1	1.05
KEGG name	Nitrogen metabolism	1	1.05
KEGG name	mRNA surveillance pathway	1	1.05
KEGG name	Metabolism of xenobiotics by cytochrome P450	1	1.05
KEGG name	Melanoma	1	1.05
KEGG name	Melanogenesis	1	1.05
KEGG name	Lysosome	1	1.05
KEGG name	Lysine degradation	1	1.05
KEGG name	Long-term depression	1	1.05
KEGG name	Leishmaniasis	1	1.05
KEGG name	ko05152	1	1.05
KEGG name	Intestinal immune network for IgA production	1	1.05
KEGG name	Hypertrophic cardiomyopathy (HCM)	1	1.05
KEGG name	Glycerolipid metabolism	1	1.05
KEGG name	Gap junction	1	1.05
KEGG name	Galactose metabolism	1	1.05
KEGG name	Fructose and mannose metabolism	1	1.05
KEGG name	Fat digestion and absorption	1	1.05
KEGG name	Endocytosis	1	1.05
KEGG name	Drug metabolism - cytochrome P450	1	1.05
KEGG name	Dilated cardiomyopathy	1	1.05
KEGG name	Colorectal cancer	1	1.05
KEGG name	Chronic myeloid leukemia	1	1.05
KEGG name	Cell cycle	1	1.05
KEGG name	Cell adhesion molecules (CAMs)	1	1.05
KEGG name	Biosynthesis of unsaturated fatty acids	1	1.05
KEGG name	Base excision repair	1	1.05
KEGG name	Arrhythmogenic right ventricular cardiomyopathy (ARVC)	1	1.05
KEGG name	Antigen processing and presentation	1	1.05
KEGG name	Alzheimer's disease	1	1.05
